# Supplementary material for: Exploring the prokaryote-eukaryote interplay in microbial mats from an Andean athalassohaline wetland
Source: Microbiol Spectr. 2024 Mar 8;12(4):e00072-24. doi: 10.1128/spectrum.00072-24 (PMC10986560; doi:10.1128/spectrum.00072-24)
Supplement: Supplemental tables — Tables S3 and S4. [file spectrum.00072-24-s0002.xlsx]

## Sheet: Table S3
Table S3. Frequency and phylogenetic affiliation of prokaryotic ASVs in Salar de Huasco samples.
ASV name	H0.1.M.PK	H0.1.S.PK	H3.1.BF.PK	H3.1.S.PK	H3.3.M.PK	H4.1.M.PK	H4.1.S.PK	H4.2.M.PK	H4.2.ME.PK	H4.4.M.PK	H6.1.M.PK	H6.1.S.0.5cm.PK	H6.1.S.5.10cm.PK	H6.2.M.PK	H6.2.S.PK	H6.3.M.PK	H6.3.S.PK	H6.3.W.CT.PK	H6.4.M.PK	Level_1	Level_2	Domain	Phylum	Class	Order	Family	genus
578b77480ef06a54894c5ba45cd48d16	0	0	0	0	0	0	0	0	0	0	0	0	5.42594	0	0	0	0	0	0	Archaea_unclassified	Archaea_unclassified	d__Archaea
66959cdc0df4cd88acaa6fa909eed7af	0	0	0	0	0	0	0	0	0	0	3.23957	0	0	2.39865	0	0	0	0	0	Archaea_unclassified	Archaea_unclassified	d__Archaea
d068e8d6a6f7f5c71af9f97e613482f8	0	0	0	0	0	0	0	0	9.07034	0	0	0	0	0	0	0	0	0	0	Halobacteria	Halobacteria	d__Archaea	p__Halobacteriota	c__Halobacteria	o__Halobacteriales	f__Haloferacaceae	g__Halorubrum
faf38dc75b58a5dcadf83d3b8cd7a246	0	0	0	0	0	0	0	0	8.73943	0	0	0	0	0	0	0	0	0	0	Halobacteria	Halobacteria	d__Archaea	p__Halobacteriota	c__Halobacteria	o__Halobacteriales	f__Haloferacaceae	g__Halorubrum
0f7154b7518a464d78b8d96ad844eb18	0	0	0	0	0	0	0	0	0	0	0	0	0	0	0	0	0	9.06172	0	Nanoarchaeota	Nanoarchaeota	d__Archaea	p__Nanoarchaeota	c__Nanoarchaeia	o__Pacearchaeales	f__GW2011-AR1	g__CABMGO01
d3c02cf992cb19791a06f92fc3eb909b	0	0	0	0	0	0	0	0	0	0	0	0	3.67953	0	0	0	0	0	0	Archaea_unclassified	Archaea_unclassified	d__Archaea
3e73d2ffaad3dc219e8ee11b4d129a11	0	0	0	0	0	0	0	0	0	0	0	0	0	0	0	0	0	3.56787	0	Archaea_unclassified	Archaea_unclassified	d__Archaea
23f17bfdfa45cbde2cbb36c7eaa144cf	0	0	0	0	0	0	0	0	0	0	0	0	0	0	0	0	0	2.488	0	Archaea_unclassified	Archaea_unclassified	d__Archaea
ecbf6f58bb76f006026dd4e9f5ffba04	0	0	0	0	0	0	0	0	0	0	0	0	0	0	0	0	0	8.96586	0	Nanoarchaeota	Nanoarchaeota	d__Archaea	p__Nanoarchaeota	c__Nanoarchaeia	o__Pacearchaeales	f__GW2011-AR1	g__JAGVXH01
c8d55db426338f3382497fa6b2d696f2	0	0	0	0	0	0	0	0	8.40413	0	0	0	0	0	0	0	0	0	0	Halobacteria	Halobacteria	d__Archaea	p__Halobacteriota	c__Halobacteria	o__Halobacteriales	f__Haloferacaceae	g__Halorubrum
e3a40dd75eb561147cc3a5b7ca10088f	0	0	0	0	0	0	0	0	8.15275	0	0	0	0	0	0	0	0	0	0	Halobacteria	Halobacteria	d__Archaea	p__Halobacteriota	c__Halobacteria	o__Halobacteriales	f__Haloferacaceae	g__Halorubrum
5b6d22f8eeb1027a0a9fd198a3ad186f	0	1.80191	0	0	0	0	0	0	0	0	0	0	0	0	0	0	0	0	0	Archaea_unclassified	Archaea_unclassified	d__Archaea
4a95a4a7cf8b04d220cbfdeb9ab2f2cf	0	0	0	0	0	0	0	0	0	0	0	0	3.54646	0	0	0	0	0	0	Aenigmatarchaeota	Aenigmatarchaeota	d__Archaea	p__Aenigmatarchaeota	c__Aenigmatarchaeia	o__Aenigmatarchaeales	f__Aenigmatarchaeaceae	g__JAFCDY01
d8c09e6bfef2a3c2e94ef2c37dd5c6fe	0	0	0	2.32174	0	0	0	0	0	0	0	0	0	0	0	0	0	0	0	Aenigmatarchaeota	Aenigmatarchaeota	d__Archaea	p__Aenigmatarchaeota	c__Aenigmatarchaeia	o__QMZP01	f__QMZP01	g__BS750m-G81
50354577cbdeeeb8112936047d5bd636	0	4.26299	0	0	0	0	0	0	0	0	0	0	0	0	0	0	0	0	0	Altiarchaeota	Altiarchaeota	d__Archaea	p__Altiarchaeota	c__Altiarchaeia	o__IMC4	f__QMZM01
e4b9fb99477ba1e3239ca965723ae8db	0	4.18142	0	0	0	0	0	0	0	0	0	0	0	0	0	0	0	0	0	Altiarchaeota	Altiarchaeota	d__Archaea	p__Altiarchaeota	c__Altiarchaeia	o__IMC4	f__QMZM01	g__QMZG01
cbfe3c47bc0e95e415ae44861cee7571	0	3.90609	0	0	0	0	0	0	0	0	0	0	0	0	0	0	0	0	0	Altiarchaeota	Altiarchaeota	d__Archaea	p__Altiarchaeota	c__Altiarchaeia	o__IMC4	f__QMZM01	g__QMZG01
39d6707a54c917679b8a44ada73f3d1f	0	3.68942	0	0	0	0	0	0	0	0	0	0	0	0	0	0	0	0	0	Altiarchaeota	Altiarchaeota	d__Archaea	p__Altiarchaeota	c__Altiarchaeia	o__IMC4	f__QMZM01	g__QMZG01
659144c1dd1ddde0de081482fb4660b5	0	3.12741	0	0	0	0	0	0	0	0	0	0	0	0	0	0	0	0	0	Altiarchaeota	Altiarchaeota	d__Archaea	p__Altiarchaeota	c__Altiarchaeia	o__IMC4	f__QMZM01	g__JAFGDV01
7c6f97014458b2ff01cc4a59a724773a	0	2.94461	0	0	0	0	0	0	0	0	0	0	0	0	0	0	0	0	0	Altiarchaeota	Altiarchaeota	d__Archaea	p__Altiarchaeota	c__Altiarchaeia	o__IMC4	f__QMZM01
fd7ce50f015d93b1f3039a72a6d2fa1f	0	0	0	0	0	0	0	0	0	0	0	0	7.49743	0	0	0	0	0	0	Nanoarchaeota	Nanoarchaeota	d__Archaea	p__Nanoarchaeota	c__Nanoarchaeia	o__Pacearchaeales	f__GW2011-AR1	g__JAHIHG01
04a80c8db32f138d2306935d0d7a1e0f	0	0	0	0	0	0	0	0	0	0	0	0	7.33343	0	0	0	0	0	0	Nanoarchaeota	Nanoarchaeota	d__Archaea	p__Nanoarchaeota	c__Nanoarchaeia	o__Pacearchaeales	f__GW2011-AR1	g__MWBV01
779bbbc46be5d2d0a616b1faf9e1daae	0	0	0	0	0	0	0	0	0	0	0	3.26475	6.95013	0	0	0	0	0	0	Nanoarchaeota	Nanoarchaeota	d__Archaea	p__Nanoarchaeota	c__Nanoarchaeia	o__Pacearchaeales	f__GW2011-AR1
551be8d6086cb8b70a5d8754ba9aefe5	0	0	0	0	0	0	0	0	0	0	0	0	0	0	0	0	0	6.94153	0	Nanoarchaeota	Nanoarchaeota	d__Archaea	p__Nanoarchaeota	c__Nanoarchaeia	o__Pacearchaeales	f__GW2011-AR1
9bbf67b1a47a232b6fe2fef221840bdf	0	0	0	0	0	0	0	0	0	0	0	0	2.295	0	0	2.94461	0	6.77457	0	Nanoarchaeota	Nanoarchaeota	d__Archaea	p__Nanoarchaeota	c__Nanoarchaeia	o__Pacearchaeales	f__GW2011-AR1
bae5b10bd5cd59c0f164d94a7badee73	0	0	0	0	0	0	0	0	0	0	0	0	0	0	0	3.90609	0	6.69894	0	Nanoarchaeota	Nanoarchaeota	d__Archaea	p__Nanoarchaeota	c__Nanoarchaeia	o__Pacearchaeales	f__GW2011-AR1	g__RBG-13-33-26
b5581f3f3a4ebbf51fb6e02ad341a381	0	0	0	4.93821	0	0	0	0	0	0	0	0	0	0	0	0	0	0	0	Asgardarchaeota	Asgardarchaeota	d__Archaea	p__Asgardarchaeota	c__Thorarchaeia	o__Thorarchaeales	f__Thorarchaeaceae	g__MP8T-1
02afae2f7e48d1cd9fd81eae00a7c468	0	0	0	0	0	0	0	0	0	0	0	0	6.90703	0	0	0	0	2.94461	0	Nanoarchaeota	Nanoarchaeota	d__Archaea	p__Nanoarchaeota	c__Nanoarchaeia	o__Pacearchaeales	f__GW2011-AR1	g__JAHIHG01
848e729762ba8a86a76128f90d192142	0	0	0	3.70735	0	0	0	0	0	0	0	0	0	0	0	0	0	0	0	Asgardarchaeota	Asgardarchaeota	d__Archaea	p__Asgardarchaeota	c__Thorarchaeia	o__Thorarchaeales	f__Thorarchaeaceae	g__SMTZ1-83
71d7431d74b170ece3752f5644bf3cb4	0	3.43533	0	0	0	0	0	0	0	0	0	0	0	0	0	0	0	0	0	Asgardarchaeota	Asgardarchaeota	d__Archaea	p__Asgardarchaeota	c__Lokiarchaeia	o__CR-4	f__MK-D1	g__Prometheoarchaeum
5dd1583e8e811a090c05b3b9dfb02f7a	0	0	0	0	0	0	0	0	0	3.28954	0	0	0	0	0	0	0	0	0	Asgardarchaeota	Asgardarchaeota	d__Archaea	p__Asgardarchaeota	c__Lokiarchaeia	o__CR-4	f__MK-D1	g__Prometheoarchaeum
4db6f3b0dda3795b18e1b38c82c1390f	0	0	0	0	0	0	0	0	0	0	0	3.08116	0	0	0	0	0	0	0	Asgardarchaeota	Asgardarchaeota	d__Archaea	p__Asgardarchaeota	c__Lokiarchaeia	o__CR-4	f__MK-D1	g__Prometheoarchaeum
6b6c810a898ac9851a006d4bee66e80a	0	0	0	0	0	0	0	0	0	0	0	3.57415	6.70396	0	0	0	0	0	0	Nanoarchaeota	Nanoarchaeota	d__Archaea	p__Nanoarchaeota	c__Nanoarchaeia	o__Pacearchaeales	f__GW2011-AR1
7250c6f6a8fc7beefbd0b557a101e190	0	2.73478	0	0	0	0	0	0	0	0	0	0	0	0	0	0	0	0	0	Asgardarchaeota	Asgardarchaeota	d__Archaea	p__Asgardarchaeota	c__Lokiarchaeia	o__CR-4	f__SOKP01
5a79951c439a4a6d81cd64c18ba56b29	0	0	0	2.87051	0	0	0	0	0	0	0	0	0	0	0	0	0	0	0	Asgardarchaeota	Asgardarchaeota	d__Archaea	p__Asgardarchaeota	c__Lokiarchaeia	o__CR-4	f__AMARA-1	g__AMARA-1
1664964828e55dfeecb48a0c20ab64b6	0	0	0	0	0	0	0	0	0	0	0	0	0	0	0	0	0	6.68333	0	Nanoarchaeota	Nanoarchaeota	d__Archaea	p__Nanoarchaeota	c__Nanoarchaeia	o__Pacearchaeales	f__GW2011-AR1	g__JAHIHG01
eeb95e64d881e993682fb8376d9c3f79	0	0	0	2.62294	0	0	0	0	0	0	0	0	0	0	0	0	0	0	0	Asgardarchaeota	Asgardarchaeota	d__Archaea	p__Asgardarchaeota	c__Lokiarchaeia	o__Helarchaeales	f__HEL-GB-A	g__JABXJT01
ae0c948286f4fdcd4fffca1653cbcc50	0	0	0	2.32174	0	0	0	0	0	0	0	0	0	0	0	0	0	0	0	Asgardarchaeota	Asgardarchaeota	d__Archaea	p__Asgardarchaeota	c__Lokiarchaeia	o__CR-4	f__SOKP01
c074031158cc9ac921ba6f0e6b43436a	0	0	0	0	0	0	0	0	0	0	0	0	0	0	0	0	0	6.63549	0	Nanoarchaeota	Nanoarchaeota	d__Archaea	p__Nanoarchaeota	c__Nanoarchaeia	o__Pacearchaeales	f__GW2011-AR1
049e3792628837a6b17d6eaad57fe73c	0	0	0	0	0	0	0	0	0	2.1875	0	0	0	0	0	0	0	0	0	Asgardarchaeota	Asgardarchaeota	d__Archaea	p__Asgardarchaeota	c__Lokiarchaeia	o__CR-4	f__MK-D1	g__Prometheoarchaeum
cfd22eb06100b35415f38ae4fbf91ae5	0	1.26118	0	0	0	0	0	0	0	0	0	0	0	0	0	0	0	0	0	Asgardarchaeota	Asgardarchaeota	d__Archaea	p__Asgardarchaeota	c__Lokiarchaeia	o__CR-4	f__SOKP01
4a307559aa9c787520a398375d2bed10	0	0	0	1.39399	0	0	0	0	0	0	0	0	0	0	0	0	0	0	0	Asgardarchaeota	Asgardarchaeota	d__Archaea	p__Asgardarchaeota	c__Lokiarchaeia	o__CR-4	f__SOKP01	g__SOKP01
2c6b42cd4104e562a3306731e65e20d9	0	0	0	0	0	0	0	0	0	0	0	0	0	0	0	0	0	6.56916	0	Nanoarchaeota	Nanoarchaeota	d__Archaea	p__Nanoarchaeota	c__Nanoarchaeia	o__Pacearchaeales	f__GW2011-AR1
01f1acd5b4b976002f81782086c7b8a1	0	0	0	0	0	0	0	0	0	0	0	0	0	0	0	0	0	6.5521	0	Nanoarchaeota	Nanoarchaeota	d__Archaea	p__Nanoarchaeota	c__Nanoarchaeia	o__Pacearchaeales	f__GW2011-AR1
59a04bba6ce64298b45204bc88daa049	0	0	0	0	0	0	0	0	0	0	0	0	0	0	0	0	0	6.42678	0	Nanoarchaeota	Nanoarchaeota	d__Archaea	p__Nanoarchaeota	c__Nanoarchaeia	o__Pacearchaeales	f__GW2011-AR1
c78c0951020fcbbb129f442672ebda2a	0	0	0	0	0	0	0	0	0	0	0	0	0	0	0	0	0	6.40798	0	Nanoarchaeota	Nanoarchaeota	d__Archaea	p__Nanoarchaeota	c__Nanoarchaeia	o__Pacearchaeales	f__GW2011-AR1	g__JAGVXH01
2f013c445ae3f44c87afdcaa571bb8b2	0	0	0	0	0	0	0	0	0	0	0	0	0	0	0	0	0	6.33025	0	Nanoarchaeota	Nanoarchaeota	d__Archaea	p__Nanoarchaeota	c__Nanoarchaeia	o__Pacearchaeales	f__GW2011-AR1	g__CABMGO01
ce18ba9317dc3c4d90184b1e065638c1	0	0	0	0	0	0	0	0	0	0	0	0	6.21067	0	0	0	0	3.43533	0	Nanoarchaeota	Nanoarchaeota	d__Archaea	p__Nanoarchaeota	c__Nanoarchaeia	o__Pacearchaeales	f__GW2011-AR1	g__MWBV01
a9486d67814493dc3fd38a29566c4625	0	0	0	0	0	0	0	0	0	0	0	0	0	0	0	0	0	6.31016	0	Nanoarchaeota	Nanoarchaeota	d__Archaea	p__Nanoarchaeota	c__Nanoarchaeia	o__Pacearchaeales	f__GW2011-AR1
fc763d1e2c6c7876cc7765d4c699448f	0	0	0	0	0	0	0	0	0	0	0	0	0	0	0	0	0	6.28979	0	Nanoarchaeota	Nanoarchaeota	d__Archaea	p__Nanoarchaeota	c__Nanoarchaeia	o__Pacearchaeales	f__GW2011-AR1	g__JABIDS01
15cc6dbf94f22dae792ba36a9ecfe970	0	5.75161	0	0	0	0	0	0	0	0	0	0	0	0	0	0	4.05908	0	0	Nanoarchaeota	Nanoarchaeota	d__Archaea	p__Nanoarchaeota	c__Nanoarchaeia	o__Pacearchaeales	f__GW2011-AR1	g__MWBV01
4d948ab8a0cc6b8dd135acdd317a4e1c	0	0	0	0	0	0	0	0	0	0	0	0	0	0	0	0	0	6.20539	0	Nanoarchaeota	Nanoarchaeota	d__Archaea	p__Nanoarchaeota	c__Nanoarchaeia	o__Pacearchaeales	f__GW2011-AR1	g__JAGVXH01
9a3408ffcccc25dcdccbb5dbd3c5e25b	0	0	0	0	0	0	0	0	0	0	0	0	6.27936	0	0	0	0	0	0	Nanoarchaeota	Nanoarchaeota	d__Archaea	p__Nanoarchaeota	c__Nanoarchaeia	o__Pacearchaeales
e8e98331b74c1d341a3236c01bab678f	0	6.045	0	0	0	0	0	0	0	0	0	0	0	0	0	0	0	0	0	Nanoarchaeota	Nanoarchaeota	d__Archaea	p__Nanoarchaeota	c__Nanoarchaeia	o__Pacearchaeales	f__GW2011-AR1	g__RBG-13-33-26
c74744977883092da1fd75c5c31068aa	0	0	0	0	0	0	0	0	5.47872	0	0	0	0	0	0	0	0	0	0	Halobacteria	Halobacteria	d__Archaea	p__Halobacteriota	c__Halobacteria	o__Halobacteriales	f__Haloferacaceae	g__Halorubrum
d7e5e95827a3cc93f6d8adf949871fb3	0	6.0206	0	0	0	0	0	0	0	0	0	0	0	0	0	0	0	0	0	Nanoarchaeota	Nanoarchaeota	d__Archaea	p__Nanoarchaeota	c__Nanoarchaeia	o__Pacearchaeales	f__GW2011-AR1	g__JABIDS01
d66c9c8d491d8833099a6a6cbc37d5f2	0	0	0	0	0	0	0	0	0	0	0	0	0	0	0	0	0	5.91878	0	Nanoarchaeota	Nanoarchaeota	d__Archaea	p__Nanoarchaeota	c__Nanoarchaeia	o__Pacearchaeales	f__GW2011-AR1
4663974ac62816a5553fcde9b5dda98d	0	0	0	0	0	0	0	0	5.27213	0	0	0	0	0	0	0	0	0	0	Halobacteria	Halobacteria	d__Archaea	p__Halobacteriota	c__Halobacteria	o__Halobacteriales	f__Haloferacaceae	g__Halorubrum
97dffef7f951352683ac50cd03991605	0	0	0	0	0	0	0	0	0	0	0	0	0	0	0	0	0	5.80945	0	Nanoarchaeota	Nanoarchaeota	d__Archaea	p__Nanoarchaeota	c__Nanoarchaeia	o__Pacearchaeales	f__GW2011-AR1	g__JAGVXM01
baf2626562dcb1a82135d155564eac76	0	0	0	0	0	0	0	0	0	0	0	0	0	0	0	0	0	5.80945	0	Nanoarchaeota	Nanoarchaeota	d__Archaea	p__Nanoarchaeota	c__Nanoarchaeia	o__Pacearchaeales	f__GW2011-AR1	g__CABMGO01
7cdff0ae19fbc6386599d21c7c3f31a8	0	0	0	0	0	0	0	0	0	0	0	0	0	0	0	0	0	5.80945	0	Nanoarchaeota	Nanoarchaeota	d__Archaea	p__Nanoarchaeota	c__Nanoarchaeia	o__Pacearchaeales	f__GW2011-AR1
59ccafae7fac328766fc9c94d4d9b389	0	0	0	0	0	0	0	0	0	0	0	0	0	0	0	0	0	5.78081	0	Nanoarchaeota	Nanoarchaeota	d__Archaea	p__Nanoarchaeota	c__Nanoarchaeia	o__Pacearchaeales	f__GW2011-AR1
b751eefae160f9e229f48db0eabc2ba4	0	0	0	0	0	0	0	0	0	0	0	0	0	0	0	0	0	5.75161	0	Nanoarchaeota	Nanoarchaeota	d__Archaea	p__Nanoarchaeota	c__Nanoarchaeia	o__Pacearchaeales	f__GW2011-AR1
e2f60e4f5e5a99cc3df94a0d450c304b	0	5.72183	0	0	0	0	0	0	0	0	0	0	0	0	0	0	0	0	0	Nanoarchaeota	Nanoarchaeota	d__Archaea	p__Nanoarchaeota	c__Nanoarchaeia	o__Pacearchaeales	f__GW2011-AR1	g__JAHIHG01
fffb8c2673b8b14bfeb573801579a558	0	0	0	0	0	0	0	0	0	0	0	0	0	0	0	0	0	5.72183	0	Nanoarchaeota	Nanoarchaeota	d__Archaea	p__Nanoarchaeota	c__Nanoarchaeia	o__Pacearchaeales	f__GW2011-AR1	g__GW2011-AR1
d1e52eb88b46b401057b84df47149f89	0	0	0	0	0	0	0	0	0	0	0	0	0	0	0	0	0	5.69144	0	Nanoarchaeota	Nanoarchaeota	d__Archaea	p__Nanoarchaeota	c__Nanoarchaeia	o__Pacearchaeales	f__GW2011-AR1	g__JAGVXH01
7aa10e114437d1e2c767d846b59837cd	0	0	0	0	0	0	0	0	0	0	0	0	0	0	0	0	0	5.66041	0	Nanoarchaeota	Nanoarchaeota	d__Archaea	p__Nanoarchaeota	c__Nanoarchaeia	o__Pacearchaeales	f__GW2011-AR1	g__JAHIHG01
794bbf4b6ae7cd6a2e1be4886777d693	0	5.62873	0	0	0	0	0	0	0	0	0	0	0	0	0	0	0	0	0	Nanoarchaeota	Nanoarchaeota	d__Archaea	p__Nanoarchaeota	c__Nanoarchaeia
81b431ee1bcfed0445cf41cc61658cef	0	0	0	0	0	0	0	0	0	0	0	0	5.74655	0	0	0	0	0	0	Nanoarchaeota	Nanoarchaeota	d__Archaea	p__Nanoarchaeota	c__Nanoarchaeia	o__Pacearchaeales	f__JAHJTO01	g__JAHJTO01
dc280f4ca076b19bdf9714f1e9d2d708	0	0	0	0	0	0	0	0	0	0	0	0	0	0	0	4.00362	0	5.04925	0	Nanoarchaeota	Nanoarchaeota	d__Archaea	p__Nanoarchaeota	c__Nanoarchaeia	o__Pacearchaeales	f__GW2011-AR1
f019e85bbe290f25dbde5782edb05c0c	0	0	0	0	0	0	0	0	0	0	0	2.62294	5.54064	0	0	0	0	0	0	Nanoarchaeota	Nanoarchaeota	d__Archaea	p__Nanoarchaeota	c__Nanoarchaeia	o__Pacearchaeales	f__GW2011-AR1
81f31088c75616323c57b20abb8630b1	0	0	0	0	0	0	0	0	0	0	0	0	5.71415	0	0	0	0	0	0	Nanoarchaeota	Nanoarchaeota	d__Archaea	p__Nanoarchaeota	c__Nanoarchaeia	o__Pacearchaeales	f__GW2011-AR1
95578af10a44a8f435eb55969d56c6f1	0	5.49479	0	0	0	0	0	0	0	0	0	0	0	0	0	0	0	0	0	Nanoarchaeota	Nanoarchaeota	d__Archaea	p__Nanoarchaeota	c__Nanoarchaeia	o__Pacearchaeales	f__GW2011-AR1
e552d2bb2d432863c1e77d5b395507dd	0	0	0	0	0	0	0	0	0	5.42302	0	0	0	0	0	0	0	0	0	Nanoarchaeota	Nanoarchaeota	d__Archaea	p__Nanoarchaeota	c__Nanoarchaeia	o__Pacearchaeales	f__GW2011-AR1
0ca0ed629ff54033d77877698fcf833d	0	0	0	0	0	0	0	0	0	0	0	0	0	0	0	0	0	5.42302	0	Nanoarchaeota	Nanoarchaeota	d__Archaea	p__Nanoarchaeota	c__Nanoarchaeia	o__Pacearchaeales	f__GW2011-AR1
bd36f5909ed84ab09c1c19e98ea4d9ee	0	0	0	0	0	0	0	0	0	0	0	0	0	0	0	0	0	5.42302	0	Nanoarchaeota	Nanoarchaeota	d__Archaea	p__Nanoarchaeota	c__Nanoarchaeia	o__Pacearchaeales	f__GW2011-AR1	g__JABIDS01
313cad316ea20f85683e58add7727515	0	0	0	0	0	0	0	0	0	0	0	0	0	0	0	0	0	5.42302	0	Nanoarchaeota	Nanoarchaeota	d__Archaea	p__Nanoarchaeota	c__Nanoarchaeia	o__Pacearchaeales	f__GW2011-AR1
f4d444f1e14a00d6117072129bc1b04d	0	5.3858	0	0	0	0	0	0	0	0	0	0	0	0	0	0	0	0	0	Nanoarchaeota	Nanoarchaeota	d__Archaea	p__Nanoarchaeota	c__Nanoarchaeia	o__Pacearchaeales	f__GW2011-AR1
8e8dbd95339af01a64d586f060a06222	0	0	0	0	0	0	0	0	0	0	0	0	0	0	0	0	0	5.3858	0	Nanoarchaeota	Nanoarchaeota	d__Archaea	p__Nanoarchaeota	c__Nanoarchaeia	o__Pacearchaeales	f__GW2011-AR1
2ac3dc63af8e1e55b4ea14e50a0deae2	0	0	0	0	0	0	0	0	0	0	0	0	0	0	0	0	0	5.3858	0	Nanoarchaeota	Nanoarchaeota	d__Archaea	p__Nanoarchaeota	c__Nanoarchaeia	o__Pacearchaeales	f__GW2011-AR1
73f119c5395a143544db4e593b92e31c	0	0	0	0	0	0	0	0	0	0	0	0	5.46516	0	0	0	0	0	0	Nanoarchaeota	Nanoarchaeota	d__Archaea	p__Nanoarchaeota	c__Nanoarchaeia	o__Pacearchaeales	f__GW2011-AR1
c68b1ef58c802ddbe3a36e743bc3fccf	0	0	0	0	0	0	0	0	0	5.30846	0	0	0	0	0	0	0	0	0	Nanoarchaeota	Nanoarchaeota	d__Archaea	p__Nanoarchaeota	c__Nanoarchaeia	o__Pacearchaeales	f__GW2011-AR1	g__JAGVXH01
b5af0e6df9519402cd4a127d5296ca7f	0	0	0	0	0	0	0	0	0	0	0	0	5.42594	0	0	0	0	0	0	Nanoarchaeota	Nanoarchaeota	d__Archaea	p__Nanoarchaeota	c__Nanoarchaeia	o__Pacearchaeales	f__GW2011-AR1	g__JAFCEO01
e384c16ebb81cc2cb465e0ecffd0cc3e	0	0	0	0	0	0	0	0	0	0	0	0	0	0	0	0	0	5.30846	0	Nanoarchaeota	Nanoarchaeota	d__Archaea	p__Nanoarchaeota	c__Nanoarchaeia	o__Pacearchaeales	f__GW2011-AR1	g__JAFCFX01
87912d47b82433603587cd8eae476d23	0	0	0	0	0	0	0	0	0	0	0	0	0	0	0	0	0	5.26825	0	Nanoarchaeota	Nanoarchaeota	d__Archaea	p__Nanoarchaeota	c__Nanoarchaeia	o__Woesearchaeales	f__UBA9642	g__UBA9642
acfa872bf17fc6272c083e2d8235783f	0	5.22692	0	0	0	0	0	0	0	0	0	0	0	0	0	0	0	0	0	Nanoarchaeota	Nanoarchaeota	d__Archaea	p__Nanoarchaeota	c__Nanoarchaeia	o__Woesearchaeales	f__UBA9642	g__UBA9642
37e0248232e43bbcdf07c9eed1c088f7	0	5.22692	0	0	0	0	0	0	0	0	0	0	0	0	0	0	0	0	0	Nanoarchaeota	Nanoarchaeota	d__Archaea	p__Nanoarchaeota	c__Nanoarchaeia	o__Pacearchaeales	f__JAHJTO01	g__JAHJTO01
88611882bc2d7930f1fc15c8caa720ec	0	0	0	0	0	0	0	0	0	0	0	0	0	0	0	0	0	5.22692	0	Nanoarchaeota	Nanoarchaeota	d__Archaea	p__Nanoarchaeota	c__Nanoarchaeia	o__Pacearchaeales	f__GW2011-AR1
c03e8d737023cce7330b59ee94dd9166	0	0	0	0	0	0	0	0	0	0	0	0	0	0	0	0	0	5.18443	0	Nanoarchaeota	Nanoarchaeota	d__Archaea	p__Nanoarchaeota	c__Nanoarchaeia	o__Pacearchaeales	f__GW2011-AR1	g__JAGVXH01
73d7387e1c8e0a2799efe4e095f24fa7	0	0	0	0	0	0	0	0	0	0	0	0	0	0	0	0	0	5.18443	0	Nanoarchaeota	Nanoarchaeota	d__Archaea	p__Nanoarchaeota	c__Nanoarchaeia	o__Pacearchaeales	f__GW2011-AR1
2d658953174ad42630ef705b6175fb22	0	0	0	0	0	0	0	4.38653	0	0	3.23957	0	0	0	0	0	0	0	0	Nanoarchaeota	Nanoarchaeota	d__Archaea	p__Nanoarchaeota	c__Nanoarchaeia	o__Woesearchaeales	f__JAFGUC01	g__JAFGUC01
0548e4ab545e34b85b05918874542110	0	0	0	0	0	0	0	0	0	0	0	0	0	0	0	0	0	5.14071	0	Nanoarchaeota	Nanoarchaeota	d__Archaea	p__Nanoarchaeota	c__Nanoarchaeia	o__Pacearchaeales	f__GW2011-AR1	g__JAFCDB01
8466363300ee18283045b8e8de4a4721	0	0	0	0	0	0	0	0	0	0	0	0	0	0	0	0	0	5.14071	0	Nanoarchaeota	Nanoarchaeota	d__Archaea	p__Nanoarchaeota	c__Nanoarchaeia	o__Pacearchaeales	f__GW2011-AR1	g__CABMGO01
88efe4b553cf6b820b27d81e831f7d29	0	0	0	0	0	0	0	0	0	0	0	0	0	0	0	0	0	5.14071	0	Nanoarchaeota	Nanoarchaeota	d__Archaea	p__Nanoarchaeota	c__Nanoarchaeia	o__Pacearchaeales	f__GW2011-AR1	g__JAFCEJ01
94448c9d6d4cbe97bfa55b1a56efd201	2.3241	4.90075	0	0	0	0	0	0	0	0	0	0	0	0	0	0	0	0	0	Nanoarchaeota	Nanoarchaeota	d__Archaea	p__Nanoarchaeota	c__Nanoarchaeia	o__Woesearchaeales
aad07655e11749fbfb47115b9e83e4c9	0	0	0	0	0	0	0	0	0	0	0	0	0	0	0	0	0	5.09567	0	Nanoarchaeota	Nanoarchaeota	d__Archaea	p__Nanoarchaeota	c__Nanoarchaeia	o__Pacearchaeales	f__GW2011-AR1
f75357d431cc3042868fe256ca98fab0	0	0	0	0	0	0	0	0	0	5.04925	0	0	0	0	0	0	0	0	0	Nanoarchaeota	Nanoarchaeota	d__Archaea	p__Nanoarchaeota	c__Nanoarchaeia	o__Pacearchaeales	f__GW2011-AR1	g__CAIKMX01
43b2c5bc04e39e5d4ad5cb790adf5dca	0	0	0	0	0	0	0	0	0	0	0	0	0	0	0	0	0	5.04925	0	Nanoarchaeota	Nanoarchaeota	d__Archaea	p__Nanoarchaeota	c__Nanoarchaeia	o__Pacearchaeales	f__GW2011-AR1
9840bf1c031d59cf9bd3a01009ab7ab5	0	0	0	0	0	0	0	0	0	0	0	0	0	0	0	0	0	5.00136	0	Nanoarchaeota	Nanoarchaeota	d__Archaea	p__Nanoarchaeota	c__Nanoarchaeia	o__Pacearchaeales	f__GW2011-AR1	g__JABIDS01
890b2ce2ba4dd60d1aa63b3a1a0f529f	0	0	0	0	0	0	0	0	0	0	0	0	0	0	0	0	0	5.00136	0	Nanoarchaeota	Nanoarchaeota	d__Archaea	p__Nanoarchaeota	c__Nanoarchaeia	o__Pacearchaeales	f__GW2011-AR1
151dddc594cdff729139d535a93e3b88	0	0	0	0	0	0	0	0	0	0	0	3.70735	4.37746	0	0	0	0	0	0	Nanoarchaeota	Nanoarchaeota	d__Archaea	p__Nanoarchaeota	c__Nanoarchaeia	o__Pacearchaeales	f__GW2011-AR1	g__JAFCFX01
cc170a87ae2e99a5d27737feb14758f1	0	0	0	0	0	0	0	0	0	0	0	0	5.06863	0	0	0	0	0	0	Nanoarchaeota	Nanoarchaeota	d__Archaea	p__Nanoarchaeota	c__Nanoarchaeia	o__Pacearchaeales	f__GW2011-AR1	g__GW2011-AR1
4e955d44cb85b370dba1eeb4c40caa04	0	0	0	0	0	0	0	0	0	0	0	0	0	0	0	0	0	4.95189	0	Nanoarchaeota	Nanoarchaeota	d__Archaea	p__Nanoarchaeota	c__Nanoarchaeia	o__Pacearchaeales	f__GW2011-AR1
bff158efb12ce37ad2e2ddd33a5b686b	0	0	0	0	0	0	0	0	0	0	0	0	0	0	0	0	0	4.95189	0	Nanoarchaeota	Nanoarchaeota	d__Archaea	p__Nanoarchaeota	c__Nanoarchaeia	o__Pacearchaeales	f__GW2011-AR1	g__RBG-13-33-26
828fde8feca08be4f9163b8fb9fba871	0	4.90075	0	0	0	0	0	0	0	0	0	0	0	0	0	0	0	0	0	Nanoarchaeota	Nanoarchaeota	d__Archaea	p__Nanoarchaeota	c__Nanoarchaeia	o__Pacearchaeales	f__GW2011-AR1	g__CABMGE01
b166fa2fdbd7d7a2edd1db40c5b3453a	0	0	0	0	0	0	2.6581	0	0	0	0	4.6281	0	0	0	0	0	0	0	Nanoarchaeota	Nanoarchaeota	d__Archaea	p__Nanoarchaeota	c__Nanoarchaeia	o__Woesearchaeales
e263c9178693964aa512fd20d77d3928	0	0	0	0	0	0	0	0	0	0	0	0	0	0	0	0	0	4.84782	0	Nanoarchaeota	Nanoarchaeota	d__Archaea	p__Nanoarchaeota	c__Nanoarchaeia	o__Pacearchaeales	f__GW2011-AR1	g__JABIDS01
6e5369e3af774a7a3e111cb79c657277	0	0	0	0	0	0	0	0	0	0	0	0	4.90926	0	0	0	0	0	0	Nanoarchaeota	Nanoarchaeota	d__Archaea	p__Nanoarchaeota	c__Nanoarchaeia	o__Pacearchaeales	f__GW2011-AR1	g__JAGVWT01
8295de82298b561a0eabe0636cac9c9a	0	0	0	0	0	0	0	0	0	0	0	0	4.90926	0	0	0	0	0	0	Nanoarchaeota	Nanoarchaeota	d__Archaea	p__Nanoarchaeota	c__Nanoarchaeia	o__Pacearchaeales	f__GW2011-AR1	g__ASMP01
b58ef142a79ca478c61553b3f159f8da	0	0	0	0	0	0	0	0	0	0	0	0	0	0	4.66204	0	0	0	0	Nanoarchaeota	Nanoarchaeota	d__Archaea	p__Nanoarchaeota	c__Nanoarchaeia	o__Pacearchaeales	f__GW2011-AR1
ade18aedce2409c76d26f9dc8d4a5383	0	0	0	0	0	0	0	0	0	0	0	0	0	0	0	0	0	4.79296	0	Nanoarchaeota	Nanoarchaeota	d__Archaea	p__Nanoarchaeota	c__Nanoarchaeia	o__Pacearchaeales	f__GW2011-AR1	g__GW2011-AR1
ad5f86d052f7a17eb52b7b5757b93271	0	4.73603	0	0	0	0	0	0	0	0	0	0	0	0	0	0	0	0	0	Nanoarchaeota	Nanoarchaeota	d__Archaea	p__Nanoarchaeota	c__Nanoarchaeia	o__Pacearchaeales	f__GW2011-AR1	g__JAGVXM01
478df874e8e51ed6c21cb7a2221db623	0	4.73603	0	0	0	0	0	0	0	0	0	0	0	0	0	0	0	0	0	Nanoarchaeota	Nanoarchaeota	d__Archaea	p__Nanoarchaeota	c__Nanoarchaeia	o__Pacearchaeales	f__GW2011-AR1
93428276074aa7c5bcce1467d8173566	0	0	0	0	0	0	0	0	0	4.73603	0	0	0	0	0	0	0	0	0	Nanoarchaeota	Nanoarchaeota	d__Archaea	p__Nanoarchaeota	c__Nanoarchaeia	o__Pacearchaeales	f__GW2011-AR1	g__CABMGO01
5c074b0b049c0dd2d48cf294c00a3b9b	0	0	0	0	0	0	0	0	0	0	0	0	0	0	0	0	0	4.73603	0	Nanoarchaeota	Nanoarchaeota	d__Archaea	p__Nanoarchaeota	c__Nanoarchaeia	o__Pacearchaeales	f__GW2011-AR1
4722dd62db4911b4757944f7cedbdfb0	0	1.80191	0	0	0	0	0	0	0	0	0	0	0	0	0	0	0	4.4841	0	Nanoarchaeota	Nanoarchaeota	d__Archaea	p__Nanoarchaeota	c__Nanoarchaeia	o__Pacearchaeales	f__GW2011-AR1	g__JAGVWT01
35877336d1f4675a21b117836dd38940	0	0	0	0	0	0	0	0	0	0	0	2.32174	4.52898	0	0	0	0	0	0	Nanoarchaeota	Nanoarchaeota	d__Archaea	p__Nanoarchaeota	c__Nanoarchaeia	o__Pacearchaeales	f__GW2011-AR1
ff23f0c0609c6e49aaa76dae15c04c28	0	0	0	0	0	0	0	0	0	0	0	0	4.79282	0	0	0	0	0	0	Nanoarchaeota	Nanoarchaeota	d__Archaea	p__Nanoarchaeota	c__Nanoarchaeia	o__Pacearchaeales	f__GW2011-AR1
4c8fa7d4709fea2730c00f4dad62d5c4	0	0	0	0	0	0	0	0	0	0	0	0	4.79282	0	0	0	0	0	0	Nanoarchaeota	Nanoarchaeota	d__Archaea	p__Nanoarchaeota	c__Nanoarchaeia	o__Pacearchaeales	f__GW2011-AR1
d8646db6da2c75b199f1a7cce962889f	0	0	0	0	0	0	0	0	0	0	0	0	0	0	0	0	0	4.67688	0	Nanoarchaeota	Nanoarchaeota	d__Archaea	p__Nanoarchaeota	c__Nanoarchaeia	o__Pacearchaeales	f__GW2011-AR1	g__JAGVWT01
9bdad77fb32069108d0950f6b8148add	0	0	0	0	0	0	0	0	0	0	0	0	0	0	0	0	0	4.67688	0	Nanoarchaeota	Nanoarchaeota	d__Archaea	p__Nanoarchaeota	c__Nanoarchaeia	o__Pacearchaeales	f__GW2011-AR1	g__GW2011-AR1
127ec3b8e130b9c9ceeb631329f58472	0	0	0	0	0	0	0	0	0	0	0	3.70735	3.80157	0	0	0	0	0	0	Nanoarchaeota	Nanoarchaeota	d__Archaea	p__Nanoarchaeota	c__Nanoarchaeia	o__Pacearchaeales	f__GW2011-AR1	g__CAIPOI01
de45c1a812087d6f8fb9efcd5ea06bc9	0	0	0	0	0	0	0	0	0	0	0	3.26475	4.11706	0	0	0	0	0	0	Nanoarchaeota	Nanoarchaeota	d__Archaea	p__Nanoarchaeota	c__Nanoarchaeia	o__Pacearchaeales	f__GW2011-AR1	g__GW2011-AR1
783cd32af2a58384bb147ee627f7c3c7	0	0	0	0	0	0	0	0	0	0	0	0	0	0	4.48507	0	0	0	0	Nanoarchaeota	Nanoarchaeota	d__Archaea	p__Nanoarchaeota	c__Nanoarchaeia	o__Pacearchaeales	f__GW2011-AR1	g__UBA73
34da11894ac9f25e2096644fa3a0c547	0	0	0	0	0	0	0	0	0	0	0	0	0	0	4.48507	0	0	0	0	Nanoarchaeota	Nanoarchaeota	d__Archaea	p__Nanoarchaeota	c__Nanoarchaeia	o__Pacearchaeales	f__GW2011-AR1
e8b96bbb7ec4db4fce2cbbd95b901f2a	0	0	0	0	0	0	0	0	0	0	0	0	0	0	0	0	0	4.61531	0	Nanoarchaeota	Nanoarchaeota	d__Archaea	p__Nanoarchaeota	c__Nanoarchaeia	o__Pacearchaeales	f__GW2011-AR1	g__JAGVXM01
a5458260fc52101ad281addbf880cb60	0	0	0	0	0	0	0	0	0	0	0	0	0	0	0	0	0	4.61531	0	Nanoarchaeota	Nanoarchaeota	d__Archaea	p__Nanoarchaeota	c__Nanoarchaeia	o__Pacearchaeales	f__GW2011-AR1
2e5f79b2e82a4162bf6540328cc6bdfd	0	0	0	0	0	0	0	0	0	0	0	0	0	0	0	0	0	4.61531	0	Nanoarchaeota	Nanoarchaeota	d__Archaea	p__Nanoarchaeota	c__Nanoarchaeia	o__Pacearchaeales	f__GW2011-AR1	g__JAGVXM01
cb78b5699733cf4d4e12804ac739e5ec	0	0	0	0	0	0	0	0	0	0	0	0	0	0	0	0	0	4.61531	0	Nanoarchaeota	Nanoarchaeota	d__Archaea	p__Nanoarchaeota	c__Nanoarchaeia	o__Pacearchaeales	f__GW2011-AR1	g__JAGVXM01
7d64df761c6208a79d42e0a9828e1934	0	0	0	0	0	0	0	0	0	4.55113	0	0	0	0	0	0	0	0	0	Nanoarchaeota	Nanoarchaeota	d__Archaea	p__Nanoarchaeota	c__Nanoarchaeia	o__Pacearchaeales	f__GW2011-AR1	g__JAGVXM01
c159f86514459ad5b369ef7aaabea77b	0	0	0	0	0	0	0	0	0	0	0	0	0	0	0	0	0	4.55113	0	Nanoarchaeota	Nanoarchaeota	d__Archaea	p__Nanoarchaeota	c__Nanoarchaeia	o__Woesearchaeales
f8b72f53a9b6be7b4cc7a6720815048f	0	0	0	0	0	0	0	0	0	0	0	0	0	0	0	0	0	4.55113	0	Nanoarchaeota	Nanoarchaeota	d__Archaea	p__Nanoarchaeota	c__Nanoarchaeia	o__Pacearchaeales	f__GW2011-AR1
3b53fea61c8a03894214c0fb87c27aa8	0	4.4841	0	0	0	0	0	0	0	0	0	0	0	0	0	0	0	0	0	Nanoarchaeota	Nanoarchaeota	d__Archaea	p__Nanoarchaeota	c__Nanoarchaeia	o__Pacearchaeales	f__GW2011-AR1	g__RBG-13-33-26
eaaff71f5426873fa8ca23c071824a27	0	0	0	0	0	0	0	0	0	0	0	3.94239	3.23736	0	0	0	0	0	0	Nanoarchaeota	Nanoarchaeota	d__Archaea	p__Nanoarchaeota	c__Nanoarchaeia	o__Woesearchaeales
b4a824fe992942e4b70de1483e48e0b2	0	0	0	0	0	0	0	0	0	0	0	0	0	0	0	0	0	4.4841	0	Nanoarchaeota	Nanoarchaeota	d__Archaea	p__Nanoarchaeota	c__Nanoarchaeia	o__Pacearchaeales	f__GW2011-AR1	g__VGKQ01
57b5a3e22b32c707ee9dc8743545213e	0	0	0	0	0	0	0	0	0	0	0	0	0	0	0	0	0	4.4841	0	Nanoarchaeota	Nanoarchaeota	d__Archaea	p__Nanoarchaeota	c__Nanoarchaeia	o__Pacearchaeales	f__GW2011-AR1	g__CABMGO01
697ec67bc627f657b0c3b6aa9734c39d	0	0	0	0	0	0	0	0	0	0	0	0	0	0	0	0	0	4.4841	0	Nanoarchaeota	Nanoarchaeota	d__Archaea	p__Nanoarchaeota	c__Nanoarchaeia	o__Pacearchaeales	f__GW2011-AR1	g__CABMGO01
7a8fabf553a35f7003f542e3ac4b9d49	0	0	0	0	0	0	0	0	0	0	0	0	0	0	0	0	0	4.4841	0	Nanoarchaeota	Nanoarchaeota	d__Archaea	p__Nanoarchaeota	c__Nanoarchaeia	o__Pacearchaeales	f__GW2011-AR1	g__JABIDS01
0eec6f9ed36444f81a07bde0bdd90afa	0	0	0	0	0	0	0	0	0	0	0	0	0	0	0	0	0	4.4841	0	Nanoarchaeota	Nanoarchaeota	d__Archaea	p__Nanoarchaeota	c__Nanoarchaeia	o__Pacearchaeales	f__GW2011-AR1	g__JAHIHG01
714f8f745dc64a44484db5dfde87788b	0	0	0	0	0	0	0	0	0	0	0	0	0	0	0	0	0	4.4841	0	Nanoarchaeota	Nanoarchaeota	d__Archaea	p__Nanoarchaeota	c__Nanoarchaeia	o__Pacearchaeales	f__GW2011-AR1	g__JAFCEJ01
fafb3769a9702f855fdbf7a7b2d50435	0	4.41394	0	0	0	0	0	0	0	0	0	0	0	0	0	0	0	0	0	Nanoarchaeota	Nanoarchaeota	d__Archaea	p__Nanoarchaeota	c__Nanoarchaeia	o__Pacearchaeales	f__GW2011-AR1	g__JABIDS01
d68332168be8020dc71ccc026dcb4051	0	0	0	0	0	0	4.11285	0	0	0	0	0	0	0	0	0	0	0	0	Nanoarchaeota	Nanoarchaeota	d__Archaea	p__Nanoarchaeota	c__Nanoarchaeia	o__Pacearchaeales	f__GW2011-AR1	g__MWBV01
619afe13cf3f58d2dd35c7abf002f292	0	0	0	0	0	0	0	0	0	0	0	0	0	0	4.28453	0	0	0	0	Nanoarchaeota	Nanoarchaeota	d__Archaea	p__Nanoarchaeota	c__Nanoarchaeia	o__Pacearchaeales	f__GW2011-AR1	g__CAIKMX01
e2d83830a6b030c007e0a5c65dd1ab41	0	0	0	0	0	0	0	0	0	0	0	0	0	0	0	0	0	4.41394	0	Nanoarchaeota	Nanoarchaeota	d__Archaea	p__Nanoarchaeota	c__Nanoarchaeia	o__Pacearchaeales	f__GW2011-AR1	g__JAGVXH01
25ef93a76b2bfa8c1dbbf32676ebf9ae	0	0	0	0	0	0	0	0	0	0	0	0	0	0	0	0	0	4.41394	0	Nanoarchaeota	Nanoarchaeota	d__Archaea	p__Nanoarchaeota	c__Nanoarchaeia	o__Pacearchaeales	f__GW2011-AR1
a3f8d920d4ce0ee954e3968684eab4e8	0	0	0	0	0	0	0	0	0	0	0	0	0	0	0	0	0	4.41394	0	Nanoarchaeota	Nanoarchaeota	d__Archaea	p__Nanoarchaeota	c__Nanoarchaeia	o__Pacearchaeales	f__GW2011-AR1
89bf66c5fdbeb48e94d273bca669f0b8	0	0	0	0	0	0	0	0	0	0	0	0	0	0	0	0	0	4.41394	0	Nanoarchaeota	Nanoarchaeota	d__Archaea	p__Nanoarchaeota	c__Nanoarchaeia	o__Pacearchaeales	f__GW2011-AR1
23120f67f9dc156f9f430ec45b10b1e5	3.26717	3.56787	0	0	0	0	0	0	0	0	0	0	0	0	0	0	0	0	0	Methanosarcinia	Methanosarcinia	d__Archaea	p__Halobacteriota	c__Methanosarcinia	o__Methanotrichales	f__Methanotrichaceae	g__Methanothrix
3b1e09401f39432a937a0d19be33df7e	0	4.34036	0	0	0	0	0	0	0	0	0	0	0	0	0	0	0	0	0	Nanoarchaeota	Nanoarchaeota	d__Archaea	p__Nanoarchaeota	c__Nanoarchaeia	o__Pacearchaeales	f__GW2011-AR1
44fff008a937b68b6261d6b813692fb6	0	0	0	4.48371	0	0	0	0	0	0	0	0	0	0	0	0	0	0	0	Nanoarchaeota	Nanoarchaeota	d__Archaea	p__Nanoarchaeota	c__Nanoarchaeia	o__Tiddalikarchaeales	f__Tiddalikarchaeaceae	g__CG07-land
eb735129919b4f78b39a9bd3f34f5cd2	0	0	0	2.32174	0	0	0	0	0	0	0	0	4.11706	0	0	0	0	0	0	Nanoarchaeota	Nanoarchaeota	d__Archaea	p__Nanoarchaeota	c__Nanoarchaeia	o__Pacearchaeales	f__GW2011-AR1
3cd4cbacdd1723bbe5efdf8f1309aa41	0	0	0	0	0	0	0	0	0	0	0	0	0	0	4.21127	0	0	0	0	Nanoarchaeota	Nanoarchaeota	d__Archaea	p__Nanoarchaeota	c__Nanoarchaeia	o__Pacearchaeales	f__GW2011-AR1	g__JAGVXK01
4e210cc0b6594b5d849fc2e38514c9a5	0	0	0	0	0	0	0	0	0	0	0	0	0	0	4.21127	0	0	0	0	Nanoarchaeota	Nanoarchaeota	d__Archaea	p__Nanoarchaeota	c__Nanoarchaeia	o__Pacearchaeales	f__GW2011-AR1
9657fef855f37bbd82b2b34b510c653a	0	0	0	0	0	0	0	0	0	0	0	0	0	0	0	0	0	4.34036	0	Nanoarchaeota	Nanoarchaeota	d__Archaea	p__Nanoarchaeota	c__Nanoarchaeia	o__Pacearchaeales	f__GW2011-AR1
e3aa854173bc9ff2cb8a50af2e8ef749	0	0	0	0	0	0	0	0	0	0	0	0	0	0	0	0	0	4.34036	0	Nanoarchaeota	Nanoarchaeota	d__Archaea	p__Nanoarchaeota	c__Nanoarchaeia	o__Pacearchaeales	f__GW2011-AR1
1e8c3809f2141fae747562ba5b3e91da	0	0	0	0	0	0	0	0	0	0	0	0	0	0	0	0	0	4.34036	0	Nanoarchaeota	Nanoarchaeota	d__Archaea	p__Nanoarchaeota	c__Nanoarchaeia	o__Woesearchaeales	f__B3-WOES	g__B3-WOES
0e88e9e847538746f1707133d5ea27c5	0	0	0	0	0	0	0	0	0	0	0	0	0	0	0	0	0	4.34036	0	Nanoarchaeota	Nanoarchaeota	d__Archaea	p__Nanoarchaeota	c__Nanoarchaeia	o__Pacearchaeales	f__GW2011-AR1	g__JAHIEM01
24759d833e1307e497ea86c1e1938d05	0	0	0	0	0	0	0	0	0	0	0	0	0	0	0	0	0	4.34036	0	Nanoarchaeota	Nanoarchaeota	d__Archaea	p__Nanoarchaeota	c__Nanoarchaeia	o__Pacearchaeales	f__GW2011-AR1
917c8560875a67048271d5773b5dfdc9	0	0	0	0	0	0	0	0	0	0	0	0	0	0	0	0	0	4.34036	0	Nanoarchaeota	Nanoarchaeota	d__Archaea	p__Nanoarchaeota	c__Nanoarchaeia	o__Pacearchaeales	f__GW2011-AR1
77c6f604b7db5203bf7c16d59974ee32	0	0	0	0	0	0	0	0	0	0	0	0	0	0	0	0	0	4.34036	0	Nanoarchaeota	Nanoarchaeota	d__Archaea	p__Nanoarchaeota	c__Nanoarchaeia	o__Pacearchaeales	f__GW2011-AR1	g__JAGVWT01
739e0cf5dce24f8679ac6556d044b54b	0	0	0	0	0	0	0	0	0	0	0	0	0	0	0	0	0	4.34036	0	Nanoarchaeota	Nanoarchaeota	d__Archaea	p__Nanoarchaeota	c__Nanoarchaeia	o__Pacearchaeales	f__GW2011-AR1
6b562eed265915ebe217986d010786e8	0	0	0	1.9355	0	0	0	0	0	0	0	0	0	0	0	0	0	0	0	Hadarchaeota	Hadarchaeota	d__Archaea	p__Hadarchaeota	c__Hadarchaeia	o__Hadarchaeales	f__Hadarchaeaceae	g__Hadarchaeum
7315eaa8526077fcb964f086e0906d0a	0	4.26299	0	0	0	0	0	0	0	0	0	0	0	0	0	0	0	0	0	Nanoarchaeota	Nanoarchaeota	d__Archaea	p__Nanoarchaeota	c__Nanoarchaeia	o__Pacearchaeales	f__GW2011-AR1
5be54fe8294965a12b3ecf67e62c60fc	0	4.26299	0	0	0	0	0	0	0	0	0	0	0	0	0	0	0	0	0	Nanoarchaeota	Nanoarchaeota	d__Archaea	p__Nanoarchaeota	c__Nanoarchaeia	o__Pacearchaeales	f__GW2011-AR1	g__JABIDS01
0c32f7791ced482cc9536d318fb26fff	0	4.26299	0	0	0	0	0	0	0	0	0	0	0	0	0	0	0	0	0	Nanoarchaeota	Nanoarchaeota	d__Archaea	p__Nanoarchaeota	c__Nanoarchaeia	o__Pacearchaeales	f__GW2011-AR1	g__CAIKMX01
f4c4276ba9a16e34df3456f27fd8d2da	0	0	0	0	0	0	0	0	0	0	0	0	0	0	0	0	0	5.45933	0	Iainarchaeota	Iainarchaeota	d__Archaea	p__Iainarchaeota	c__Iainarchaeia	o__Iainarchaeales	f__JAAZKV01	g__JAAZKV01
1118ea9434f97cc1b10c68e78e6c62eb	0	0	0	0	0	0	0	0	0	0	0	0	0	0	0	0	0	5.42302	0	Iainarchaeota	Iainarchaeota	d__Archaea	p__Iainarchaeota	c__Iainarchaeia	o__Iainarchaeales	f__JAAZKV01	g__JAAZKV01
67a3850605717e161a087ad1ff9b6af7	0	0	0	0	0	0	0	0	0	0	0	0	0	0	0	0	0	5.00136	0	Iainarchaeota	Iainarchaeota	d__Archaea	p__Iainarchaeota	c__Iainarchaeia	o__Iainarchaeales	f__JAAZKV01	g__JAAZKV01
5ba7ba823daaca2e080ad9ddba9a5d87	0	0	0	0	0	0	0	0	0	0	0	0	0	0	0	0	0	4.4841	0	Iainarchaeota	Iainarchaeota	d__Archaea	p__Iainarchaeota	c__Iainarchaeia	o__Iainarchaeales	f__JAAZKV01	g__JABIDZ01
6e865bb2461628762ecb7c321f418e24	0	0	0	0	0	0	0	0	0	0	0	0	0	0	0	0	0	4.41394	0	Iainarchaeota	Iainarchaeota	d__Archaea	p__Iainarchaeota	c__Iainarchaeia	o__Iainarchaeales	f__JAAZKV01	g__JABIDZ01
8e4dfa2557984910fa222c0b12f516ec	0	4.26299	0	0	0	0	0	0	0	0	0	0	0	0	0	0	0	0	0	Iainarchaeota	Iainarchaeota	d__Archaea	p__Iainarchaeota	c__Iainarchaeia	o__Iainarchaeales	f__JAAZKV01	g__JAAZKV01
1ddd905b2b716f06ebf9c17ac28d3800	0	0	0	0	0	0	0	0	0	0	0	0	0	0	0	0	0	4.26299	0	Nanoarchaeota	Nanoarchaeota	d__Archaea	p__Nanoarchaeota	c__Nanoarchaeia	o__Pacearchaeales	f__GW2011-AR1
c4d6e6172810eaedff987d0e637e7173	0	0	0	0	0	0	0	0	0	0	0	0	0	0	0	0	0	4.26299	0	Iainarchaeota	Iainarchaeota	d__Archaea	p__Iainarchaeota	c__Iainarchaeia	o__Iainarchaeales	f__JAAZKV01	g__JABIDZ01
ff829cab5825f8ffb39424fb93744429	0	0	0	0	0	0	0	0	0	0	0	0	0	0	0	0	0	4.26299	0	Nanoarchaeota	Nanoarchaeota	d__Archaea	p__Nanoarchaeota	c__Nanoarchaeia	o__Pacearchaeales	f__GW2011-AR1	g__CAIKMX01
22ab9d0eee1bca4bd95209587fcb5f52	0	0	0	0	0	0	0	0	0	0	0	0	0	0	0	0	0	4.00362	0	Iainarchaeota	Iainarchaeota	d__Archaea	p__Iainarchaeota	c__Iainarchaeia	o__Iainarchaeales	f__JAAZKV01	g__JAAZKV01
f37a50bf6473590f2a2d31f3cba3fd85	0	0	0	0	0	0	0	0	0	0	0	0	0	0	0	0	0	4.26299	0	Nanoarchaeota	Nanoarchaeota	d__Archaea	p__Nanoarchaeota	c__Nanoarchaeia	o__Pacearchaeales	f__GW2011-AR1
3e648e6cfa32a32b4c53fcd04c70a2d2	0	0	0	0	0	0	0	0	0	0	0	0	0	0	0	0	0	3.80171	0	Iainarchaeota	Iainarchaeota	d__Archaea	p__Iainarchaeota	c__Iainarchaeia	o__Iainarchaeales	f__JAAZKV01	g__JAAZKV01
c15913f4198de545b66f32db3bb92d4b	0	0	0	0	0	0	0	0	0	0	0	0	0	0	0	0	0	3.68942	0	Iainarchaeota	Iainarchaeota	d__Archaea	p__Iainarchaeota	c__Iainarchaeia	o__Iainarchaeales	f__JAAZKV01	g__JABIDZ01
57fbeafd579cd459bdc4711251ae7bc4	0	0	0	0	0	0	0	0	0	0	0	0	0	0	0	0	0	3.43533	0	Iainarchaeota	Iainarchaeota	d__Archaea	p__Iainarchaeota	c__Iainarchaeia	o__Iainarchaeales	f__JAAZKV01	g__JAAZKV01
9584cc3a0e61937434408eec91dc8031	0	0	0	0	0	0	0	0	0	0	0	0	0	0	0	0	0	3.43533	0	Iainarchaeota	Iainarchaeota	d__Archaea	p__Iainarchaeota	c__Iainarchaeia	o__Iainarchaeales	f__JAAZKV01	g__JAAZKV01
ba8f608e9b885cad1e72e282de8e7e45	0	0	0	0	0	0	0	0	0	0	0	0	0	0	0	0	0	2.94461	0	Iainarchaeota	Iainarchaeota	d__Archaea	p__Iainarchaeota	c__Iainarchaeia	o__Iainarchaeales	f__JAAZKV01	g__JABIDZ01
426a00fb385e99d334aaa39a1e87e00a	0	0	0	0	0	0	0	0	0	0	0	0	0	0	0	0	0	2.94461	0	Iainarchaeota	Iainarchaeota	d__Archaea	p__Iainarchaeota	c__Iainarchaeia	o__Iainarchaeales	f__JAAZKV01	g__JAAZKV01
e4083d94fda44e8969284d275700a6ca	0	0	0	0	0	0	0	0	0	0	0	0	0	0	0	0	0	2.94461	0	Iainarchaeota	Iainarchaeota	d__Archaea	p__Iainarchaeota	c__Iainarchaeia	o__Iainarchaeales	f__VGJJ01	g__VGJJ01
1b0d23b09ea8d606bb63b66aa675b5be	0	4.18142	0	0	0	0	0	0	0	0	0	0	0	0	0	0	0	0	0	Nanoarchaeota	Nanoarchaeota	d__Archaea	p__Nanoarchaeota	c__Nanoarchaeia	o__Pacearchaeales	f__GW2011-AR1	g__CAIPOI01
bb496e7fc0ae1d373a18bd3dbd9c4ca9	0	4.18142	0	0	0	0	0	0	0	0	0	0	0	0	0	0	0	0	0	Nanoarchaeota	Nanoarchaeota	d__Archaea	p__Nanoarchaeota	c__Nanoarchaeia	o__Pacearchaeales	f__GW2011-AR1	g__JAHIEM01
2bdb92f80673c04736c0f5e6b75c522e	0	0	0	0	0	0	0	0	0	0	0	0	0	0	0	0	0	2.94461	0	Iainarchaeota	Iainarchaeota	d__Archaea	p__Iainarchaeota	c__Iainarchaeia	o__Iainarchaeales	f__VGJJ01	g__VGJJ01
5b84f621b4ec926529940e6c1abe83dd	0	4.18142	0	0	0	0	0	0	0	0	0	0	0	0	0	0	0	0	0	Nanoarchaeota	Nanoarchaeota	d__Archaea	p__Nanoarchaeota	c__Nanoarchaeia	o__Pacearchaeales	f__GW2011-AR1	g__JAGVXM01
df2484d0628c059c40861624e705f569	0	0	0	0	0	0	0	0	0	0	0	0	0	0	0	0	0	2.73478	0	Iainarchaeota	Iainarchaeota	d__Archaea	p__Iainarchaeota	c__Iainarchaeia	o__Iainarchaeales	f__JAAZKV01	g__JAAZKV01
6941f75290e4f086cfc1944185fd3600	0	0	0	0	0	0	0	0	0	0	0	0	0	0	0	0	0	2.73478	0	Iainarchaeota	Iainarchaeota	d__Archaea	p__Iainarchaeota	c__Iainarchaeia	o__Iainarchaeales	f__JAAZKV01	g__JABIDZ01
abc8e36749117cfb8c8a40d479b5dbe1	0	1.80191	0	0	0	0	0	0	0	0	0	0	0	0	0	0	0	0	0	Iainarchaeota	Iainarchaeota	d__Archaea	p__Iainarchaeota	c__Iainarchaeia	o__Iainarchaeales	f__GCA-2688035	g__JAFCCL01
db8659ce809be3ec0cc20f1ba7b5f86f	0	0	0	0	0	0	0	0	0	0	0	0	4.29558	0	0	0	0	0	0	Nanoarchaeota	Nanoarchaeota	d__Archaea	p__Nanoarchaeota	c__Nanoarchaeia	o__Pacearchaeales	f__GW2011-AR1	g__JAGVXH01
7970c0b50b76c0c24cbbbd33b6cba992	0	0	0	0	0	0	0	0	0	0	0	0	0	0	4.05304	0	0	0	0	Nanoarchaeota	Nanoarchaeota	d__Archaea	p__Nanoarchaeota	c__Nanoarchaeia	o__Pacearchaeales	f__GW2011-AR1	g__JAFCEJ01
0cfd52f062b86b78bd938ac99c1a9e97	0	0	0	0	0	0	0	0	0	0	0	0	0	0	0	0	0	4.18142	0	Nanoarchaeota	Nanoarchaeota	d__Archaea	p__Nanoarchaeota	c__Nanoarchaeia	o__Pacearchaeales	f__GW2011-AR1
10c4b97fb6a7c24aff30eef725dc6946	0	0	0	0	0	0	0	0	0	0	0	0	0	0	0	0	0	4.18142	0	Nanoarchaeota	Nanoarchaeota	d__Archaea	p__Nanoarchaeota	c__Nanoarchaeia	o__SCGC-AAA011-G17	f__GW2011-AR18	g__GW2011-AR18
ab6936b8b3aad3232754a121d7a143ba	0	0	0	0	0	0	0	0	0	0	0	0	0	0	0	0	0	4.18142	0	Nanoarchaeota	Nanoarchaeota	d__Archaea	p__Nanoarchaeota	c__Nanoarchaeia	o__Pacearchaeales	f__GW2011-AR1	g__GW2011-AR1
c6d2620229e434224631df0b4c834c04	0	0	0	0	0	0	0	0	0	0	0	0	0	0	0	0	0	4.18142	0	Nanoarchaeota	Nanoarchaeota	d__Archaea	p__Nanoarchaeota	c__Nanoarchaeia	o__Pacearchaeales	f__GW2011-AR1
6d952505b2a3021a7df986c81d673478	0	0	0	0	0	0	0	0	0	0	0	0	0	0	0	0	0	4.18142	0	Nanoarchaeota	Nanoarchaeota	d__Archaea	p__Nanoarchaeota	c__Nanoarchaeia	o__Pacearchaeales	f__GW2011-AR1	g__BMS3ABIN17
4398de7f5c3024678e2579f68f73eecf	0	0	0	0	0	0	0	0	0	0	0	0	0	0	0	0	0	4.18142	0	Nanoarchaeota	Nanoarchaeota	d__Archaea	p__Nanoarchaeota	c__Nanoarchaeia	o__Pacearchaeales	f__GW2011-AR1
5065e1915e090560519a5f313c0d64de	0	0	0	0	0	0	0	0	0	0	0	0	0	0	0	0	0	4.18142	0	Nanoarchaeota	Nanoarchaeota	d__Archaea	p__Nanoarchaeota	c__Nanoarchaeia	o__Pacearchaeales	f__GW2011-AR1	g__JABIDS01
6d3ec2ab15e427eb85189f0f32e2ed76	0	0	0	0	0	0	0	0	0	0	0	0	0	0	0	0	0	4.18142	0	Nanoarchaeota	Nanoarchaeota	d__Archaea	p__Nanoarchaeota	c__Nanoarchaeia	o__Pacearchaeales	f__GW2011-AR1
ea9cf34905294f4ed6c572f8678324d6	3.43008	2.94461	0	0	0	0	0	0	0	0	0	0	0	0	0	0	0	0	0	Methanomicrobia	Methanomicrobia	d__Archaea	p__Halobacteriota	c__Methanomicrobia	o__Methanomicrobiales	f__Methanoregulaceae	g__Methanoregula
f0639a1953ceb79460f8dfd07786092c	0	4.09516	0	0	0	0	0	0	0	0	0	0	0	0	0	0	0	0	0	Nanoarchaeota	Nanoarchaeota	d__Archaea	p__Nanoarchaeota	c__Nanoarchaeia	o__Pacearchaeales	f__PEVX01	g__PEVX01
c45351c8f3caeb9e4bd898487ccb7d88	0	4.09516	0	0	0	0	0	0	0	0	0	0	0	0	0	0	0	0	0	Nanoarchaeota	Nanoarchaeota	d__Archaea	p__Nanoarchaeota	c__Nanoarchaeia	o__Pacearchaeales	f__GW2011-AR1
21672043f08f2dffc7175bfca9e36dd1	0	4.09516	0	0	0	0	0	0	0	0	0	0	0	0	0	0	0	0	0	Nanoarchaeota	Nanoarchaeota	d__Archaea	p__Nanoarchaeota	c__Nanoarchaeia	o__Pacearchaeales	f__GW2011-AR1	g__RBG-13-33-26
135269bd5d30278aec715a618728cdf8	0	4.09516	0	0	0	0	0	0	0	0	0	0	0	0	0	0	0	0	0	Nanoarchaeota	Nanoarchaeota	d__Archaea	p__Nanoarchaeota	c__Nanoarchaeia	o__Pacearchaeales	f__GW2011-AR1	g__JAFCES01
52cbf9bf4066ead5c0cca2c2408c99e5	0	4.09516	0	0	0	0	0	0	0	0	0	0	0	0	0	0	0	0	0	Nanoarchaeota	Nanoarchaeota	d__Archaea	p__Nanoarchaeota	c__Nanoarchaeia	o__Pacearchaeales	f__GW2011-AR1	g__CAIPOI01
8893ddfe1dec8559577953d9856158b8	0	0	0	0	0	0	0.981546	0	0	0	0	0	0	0	0	0	0	0	0	Methanobacteriota	Methanobacteriota	d__Archaea	p__Methanobacteriota	c__Methanobacteria	o__Methanobacteriales	f__Methanobacteriaceae	g__Methanobacterium_B
33a1d647ba7d25720360f6684a09d31f	0	2.73478	0	1.39399	0	0	0	0	0	0	0	0	0	0	0	0	0	0	0	Methanobacteriota	Methanobacteriota	d__Archaea	p__Methanobacteriota_B	c__Thermococci	o__Methanofastidiosales	f__Methanofastidiosaceae	g__Methanofastidiosum
c09636403f6b040707262ceb0633043f	0	0	0	0	0	0	3.2757	0	0	0	0	0	0	0	0	0	0	0	0	Micrarchaeota	Micrarchaeota	d__Archaea	p__Micrarchaeota	c__Micrarchaeia	o__DTNL01	f__DTNL01	g__CAISET01
0d841b350daf60170839b27f7213caf3	0	0	0	0	0	0	0	0	0	4.09516	0	0	0	0	0	0	0	0	0	Nanoarchaeota	Nanoarchaeota	d__Archaea	p__Nanoarchaeota	c__Nanoarchaeia	o__Pacearchaeales	f__GW2011-AR1	g__JAGVXM01
af2e84bc4079856b1e95a47c758b2981	0	0	0	0	0	0	3.1445	0	0	0	0	0	0	0	0	0	0	0	0	Micrarchaeota	Micrarchaeota	d__Archaea	p__Micrarchaeota	c__Micrarchaeia	o__DTNL01	f__DTGH01	g__DTGH01
8ed205e5acdbcfcea071582f78c46d01	0	2.94461	0	0	0	0	0	0	0	0	0	0	0	0	0	0	0	0	0	Micrarchaeota	Micrarchaeota	d__Archaea	p__Micrarchaeota	c__Micrarchaeia	o__Anstonellales	f__Bilamarchaeaceae	g__Bilamarchaeum
f62b816164695ed2750f65c9083e4ca9	0	0	0	3.08116	0	0	0	0	0	0	0	0	0	0	0	0	0	0	0	Micrarchaeota	Micrarchaeota	d__Archaea	p__Micrarchaeota	c__Micrarchaeia	o__Anstonellales	f__Bilamarchaeaceae	g__CAIXOA01
e945aaad6fa57f8fbc5932e5472fb45b	0	2.1875	0	0	0	0	0	0	0	0	0	0	0	0	0	0	0	0	0	Micrarchaeota	Micrarchaeota	d__Archaea	p__Micrarchaeota	c__Micrarchaeia	o__Anstonellales	f__Bilamarchaeaceae	g__CAIXOA01
8ce3b4e8212dbfa21f6bc8ebb5412446	0	2.1875	0	0	0	0	0	0	0	0	0	0	0	0	0	0	0	0	0	Micrarchaeota	Micrarchaeota	d__Archaea	p__Micrarchaeota	c__Micrarchaeia	o__Anstonellales	f__Bilamarchaeaceae	g__Bilamarchaeum
c06128b596fe8e89f9c57e8df13d50a4	0	1.80191	0	0	0	0	0	0	0	0	0	0	0	0	0	0	0	0	0	Micrarchaeota	Micrarchaeota	d__Archaea	p__Micrarchaeota	c__Micrarchaeia	o__Norongarragalinales	f__SBBD01	g__JAHJQN01
87e17daa02d01124fdb10e288a38c9e3	0	0	0	0	0	0	0	0	0	0	0	0	1.9089	0	0	0	0	0	0	Micrarchaeota	Micrarchaeota	d__Archaea	p__Micrarchaeota	c__Micrarchaeia	o__Anstonellales	f__Bilamarchaeaceae	g__Bilamarchaeum
f6a913e44d80a1458b7c0d250b24b6cf	0	0	0	0	0	0	0	0	0	0	0	0	4.20897	0	0	0	0	0	0	Nanoarchaeota	Nanoarchaeota	d__Archaea	p__Nanoarchaeota	c__Nanoarchaeia	o__Pacearchaeales	f__GW2011-AR1	g__VGKQ01
2a5977ce4e6f9647035e840fa681fc44	0	0	0	0	0	0	0	0	0	0	0	0	4.20897	0	0	0	0	0	0	Nanoarchaeota	Nanoarchaeota	d__Archaea	p__Nanoarchaeota	c__Nanoarchaeia	o__Pacearchaeales	f__GW2011-AR1
9d05bdc9499615da6ab6e05e717c610d	0	0	0	0	0	0	0	0	0	0	0	0	4.20897	0	0	0	0	0	0	Nanoarchaeota	Nanoarchaeota	d__Archaea	p__Nanoarchaeota	c__Nanoarchaeia	o__Pacearchaeales	f__GW2011-AR1
77cbc1b4de7a40c50844ceb373ec0f13	0	0	0	0	0	0	0	0	0	0	0	0	0	0	0	0	3.74425	0	0	Nanoarchaeota	Nanoarchaeota	d__Archaea	p__Nanoarchaeota	c__Nanoarchaeia	o__Pacearchaeales	f__GW2011-AR1
711004c0f0c76609a684b21c979e84de	0	0	0	0	0	0	0	0	0	0	0	0	0	0	0	0	0	4.09516	0	Nanoarchaeota	Nanoarchaeota	d__Archaea	p__Nanoarchaeota	c__Nanoarchaeia	o__Pacearchaeales	f__GW2011-AR1	g__CAIKMX01
ab57bcadb77297fa7de0fe739972086f	0	0	0	0	0	0	0	0	0	0	0	0	0	0	0	0	0	4.09516	0	Nanoarchaeota	Nanoarchaeota	d__Archaea	p__Nanoarchaeota	c__Nanoarchaeia	o__Pacearchaeales	f__GW2011-AR1
9a7c753ae9cd171e90547a6ffd28e92b	0	0	0	0	0	0	0	0	0	0	0	0	0	0	0	0	0	4.09516	0	Nanoarchaeota	Nanoarchaeota	d__Archaea	p__Nanoarchaeota	c__Nanoarchaeia	o__Pacearchaeales	f__GW2011-AR1	g__JAGVXH01
1d0da88c50dbeee8cb72fcc8be605287	0	0	0	0	0	0	0	0	0	0	0	0	0	0	0	0	0	4.09516	0	Nanoarchaeota	Nanoarchaeota	d__Archaea	p__Nanoarchaeota	c__Nanoarchaeia	o__Pacearchaeales	f__GW2011-AR1	g__JAGVXK01
12d6f87eabda90da00ec4fead3617c59	0	0	0	0	0	0	0	0	0	0	0	0	0	0	0	0	0	4.09516	0	Nanoarchaeota	Nanoarchaeota	d__Archaea	p__Nanoarchaeota	c__Nanoarchaeia	o__Pacearchaeales	f__GW2011-AR1
58eb9c4614f80dcc2edfc06f6cf07803	0	0	0	0	0	0	0	0	0	0	0	0	0	0	0	0	0	4.09516	0	Nanoarchaeota	Nanoarchaeota	d__Archaea	p__Nanoarchaeota	c__Nanoarchaeia	o__Pacearchaeales	f__GW2011-AR1
87c7585205ede8bbad3b752578032881	0	0	0	0	0	0	0	0	0	0	0	0	0	0	0	0	0	4.09516	0	Nanoarchaeota	Nanoarchaeota	d__Archaea	p__Nanoarchaeota	c__Nanoarchaeia	o__Pacearchaeales	f__GW2011-AR1	g__JABIDS01
1544f0639961243ab1be93b1864d4d5d	0	0	0	4.14532	0	0	0	0	0	0	0	0	0	0	0	0	0	0	0	Nanoarchaeota	Nanoarchaeota	d__Archaea	p__Nanoarchaeota	c__Nanoarchaeia	o__Pacearchaeales	f__GW2011-AR1
1aa6c294b584dbcb9926a3f9bfb8a3df	0	0	0	0	0	0	0	0	0	0	0	0	0	0	0	2.73478	0	3.28954	0	Nanoarchaeota	Nanoarchaeota	d__Archaea	p__Nanoarchaeota	c__Nanoarchaeia	o__Pacearchaeales	f__GW2011-AR1
fd948b0b2da3caaa903b93ee03837969	0	0	0	0	0	0	0	0	0	0	0	0	0	0	0	0	0	4.00362	0	Nanoarchaeota	Nanoarchaeota	d__Archaea	p__Nanoarchaeota	c__Nanoarchaeia	o__SCGC-AAA011-G17	f__JAFCDX01	g__JAHIVQ01
343dddb75c11d79537875f89b51a5cf7	0	0	0	0	0	0	0	0	0	0	0	0	0	0	0	0	0	4.00362	0	Nanoarchaeota	Nanoarchaeota	d__Archaea	p__Nanoarchaeota	c__Nanoarchaeia	o__Pacearchaeales	f__GW2011-AR1
f93be980fa17d9ea58a66f5f3d493e58	0	0	0	0	0	0	0	0	0	0	0	0	0	0	0	0	0	4.00362	0	Nanoarchaeota	Nanoarchaeota	d__Archaea	p__Nanoarchaeota	c__Nanoarchaeia	o__Pacearchaeales	f__GW2011-AR1
883bed2a8f6a74b4127c94754cf3096c	0	0	0	0	0	0	0	0	0	0	0	0	0	0	0	0	0	4.00362	0	Nanoarchaeota	Nanoarchaeota	d__Archaea	p__Nanoarchaeota	c__Nanoarchaeia	o__Woesearchaeales	f__UBA11716	g__UBA11716
ab1f12ef201f3ecc257eaacd3553a34d	0	0	0	0	0	0	0	0	0	0	0	0	0	0	0	0	0	4.00362	0	Nanoarchaeota	Nanoarchaeota	d__Archaea	p__Nanoarchaeota	c__Nanoarchaeia	o__Pacearchaeales	f__GW2011-AR1
5703d28d974272a0250870a91128a60b	0	3.90609	0	0	0	0	0	0	0	0	0	0	0	0	0	0	0	0	0	Nanoarchaeota	Nanoarchaeota	d__Archaea	p__Nanoarchaeota	c__Nanoarchaeia	o__Pacearchaeales	f__GW2011-AR1	g__RBG-13-33-26
9e80c12b3e43b4f0396f8921e64df626	0	0	0	0	0	0	0	0	0	0	3.707	0	0	0	0	0	0	0	0	Nanoarchaeota	Nanoarchaeota	d__Archaea	p__Nanoarchaeota	c__Nanoarchaeia	o__Woesearchaeales
224c2f9f4b7875fc959cc515a487b10a	0	0	0	0	0	0	0	0	0	0	3.707	0	0	0	0	0	0	0	0	Nanoarchaeota	Nanoarchaeota	d__Archaea	p__Nanoarchaeota	c__Nanoarchaeia	o__Woesearchaeales
035113fe66242b0665df833058288de3	0	0	0	0	0	0	0	0	0	0	0	0	4.01913	0	0	0	0	0	0	Nanoarchaeota	Nanoarchaeota	d__Archaea	p__Nanoarchaeota	c__Nanoarchaeia	o__Pacearchaeales	f__GW2011-AR1	g__VGKQ01
5b80db5df70eef2aad85f975528ae3dc	0	0	0	0	0	0	0	0	0	0	0	0	0	0	3.77896	0	0	0	0	Halobacteria	Halobacteria	d__Archaea	p__Halobacteriota	c__Halobacteria	o__Halobacteriales	f__Haloferacaceae	g__Halorubrum
fc27be73021879a78a88124c4898c3e9	0	0	0	0	0	0	0	0	0	0	0	0	0	0	0	0	0	3.90609	0	Nanoarchaeota	Nanoarchaeota	d__Archaea	p__Nanoarchaeota	c__Nanoarchaeia	o__Pacearchaeales	f__GW2011-AR1	g__JAGVXM01
ba136b6ccfc4dfafd523d981806418f5	0	0	0	0	0	0	0	0	0	0	0	0	0	0	0	0	0	3.90609	0	Nanoarchaeota	Nanoarchaeota	d__Archaea	p__Nanoarchaeota	c__Nanoarchaeia	o__Pacearchaeales	f__GW2011-AR1	g__SICU01
c5c8ac82d238477102d8648425c96a31	0	0	0	0	0	0	0	0	0	0	0	0	0	0	0	0	0	3.90609	0	Nanoarchaeota	Nanoarchaeota	d__Archaea	p__Nanoarchaeota	c__Nanoarchaeia	o__Pacearchaeales	f__GW2011-AR1	g__JAHIHG01
9d27e9a66d67063ba09b3707c2a03d67	0	0	0	0	0	0	0	0	0	0	0	0	0	0	0	0	0	3.90609	0	Nanoarchaeota	Nanoarchaeota	d__Archaea	p__Nanoarchaeota	c__Nanoarchaeia	o__Pacearchaeales	f__GW2011-AR1
da7d425f212163a181f107e551f2e7e7	0	0	0	0	0	0	0	0	0	0	0	0	0	0	0	0	0	3.90609	0	Nanoarchaeota	Nanoarchaeota	d__Archaea	p__Nanoarchaeota	c__Nanoarchaeia	o__Pacearchaeales	f__GW2011-AR1	g__GW2011-AR1
f853b228981a81779c184256f006f506	0	0	0	0	0	0	0	0	0	0	0	0	0	0	0	0	0	3.90609	0	Nanoarchaeota	Nanoarchaeota	d__Archaea	p__Nanoarchaeota	c__Nanoarchaeia	o__Pacearchaeales	f__GW2011-AR1	g__CAIKMX01
15f39b9edbe8d632fa7175d03bda912b	0	0	0	0	0	0	0	0	0	0	0	0	0	0	0	0	0	3.90609	0	Nanoarchaeota	Nanoarchaeota	d__Archaea	p__Nanoarchaeota	c__Nanoarchaeia	o__Pacearchaeales	f__GW2011-AR1
269d810b1f7e79031cf4321eccf17780	0	0	0	0	0	0	0	0	0	0	0	0	0	0	0	0	0	3.90609	0	Nanoarchaeota	Nanoarchaeota	d__Archaea	p__Nanoarchaeota	c__Nanoarchaeia	o__Woesearchaeales	f__GW2011-AR15	g__GW2011-AR15
d1cde768dee6a5a17b8abdf0e5680322	0	3.80171	0	0	0	0	0	0	0	0	0	0	0	0	0	0	0	0	0	Nanoarchaeota	Nanoarchaeota	d__Archaea	p__Nanoarchaeota	c__Nanoarchaeia	o__Pacearchaeales	f__GW2011-AR1	g__RBG-13-33-26
4da6628f6e848b42e8822881910eaecc	0	0	0	0	0	0	3.5071	0	0	0	0	0	0	0	0	0	0	0	0	Nanoarchaeota	Nanoarchaeota	d__Archaea	p__Nanoarchaeota	c__Nanoarchaeia	o__Pacearchaeales	f__GW2011-AR1	g__JAHIHG01
1c3395e6144c752a87b2db424baa1999	0	0	0	0	0	0	0	0	0	0	0	0	3.91433	0	0	0	0	0	0	Nanoarchaeota	Nanoarchaeota	d__Archaea	p__Nanoarchaeota	c__Nanoarchaeia	o__Pacearchaeales	f__GW2011-AR1	g__JAFCFX01
ad2b48ca23c588c5d86e718752b4f846	0	0	0	0	0	0	0	0	0	0	0	0	0	0	0	0	0	3.80171	0	Nanoarchaeota	Nanoarchaeota	d__Archaea	p__Nanoarchaeota	c__Nanoarchaeia	o__Pacearchaeales	f__GW2011-AR1	g__JAGVXH01
b7e0004b848f297243bf9c647df653f2	0	0	0	0	0	0	0	0	0	0	0	0	0	0	0	0	0	3.80171	0	Nanoarchaeota	Nanoarchaeota	d__Archaea	p__Nanoarchaeota	c__Nanoarchaeia	o__Pacearchaeales	f__GW2011-AR1
39fa26aedca8bb953bb8a1d3a6217d68	0	0	0	0	0	0	0	0	0	0	0	0	0	0	0	0	0	3.80171	0	Nanoarchaeota	Nanoarchaeota	d__Archaea	p__Nanoarchaeota	c__Nanoarchaeia	o__Pacearchaeales	f__GW2011-AR1	g__JAGVWT01
031eb126783a887f6673926c1ff3eacc	0	0	0	0	0	0	0	0	0	0	0	0	0	0	0	0	0	3.80171	0	Nanoarchaeota	Nanoarchaeota	d__Archaea	p__Nanoarchaeota	c__Nanoarchaeia	o__Pacearchaeales	f__GW2011-AR1
dc74eb73e8ebdecd44c54c4d6ed710ab	0	0	0	0	0	0	0	0	0	0	0	0	0	0	0	0	0	3.80171	0	Nanoarchaeota	Nanoarchaeota	d__Archaea	p__Nanoarchaeota	c__Nanoarchaeia	o__Pacearchaeales	f__GW2011-AR1
c1007d18b2c2f0c97530e65f72a0d233	0	0	0	0	0	0	0	0	0	0	0	0	0	0	0	0	0	3.80171	0	Nanoarchaeota	Nanoarchaeota	d__Archaea	p__Nanoarchaeota	c__Nanoarchaeia	o__Pacearchaeales	f__GW2011-AR1	g__RBG-13-33-26
1515ef6d27546bc3f5725d8c35d405d0	0	0	0	0	0	0	0	0	0	0	0	0	0	0	0	0	0	3.80171	0	Nanoarchaeota	Nanoarchaeota	d__Archaea	p__Nanoarchaeota	c__Nanoarchaeia	o__Pacearchaeales	f__GW2011-AR1
22d559718419033211760f0c9ac3f62d	0	0	0	0	0	0	0	0	0	0	0	0	0	0	0	0	0	3.80171	0	Nanoarchaeota	Nanoarchaeota	d__Archaea	p__Nanoarchaeota	c__Nanoarchaeia	o__Pacearchaeales	f__GW2011-AR1	g__JAGVXM01
322c312eb8332fef9e23283ef9acb432	0	0	0	0	0	0	0	0	0	0	0	0	0	0	0	0	0	3.80171	0	Nanoarchaeota	Nanoarchaeota	d__Archaea	p__Nanoarchaeota	c__Nanoarchaeia	o__Woesearchaeales
f21eae81dc4bc73f2fbff5057a82a2f5	0	3.68942	0	0	0	0	0	0	0	0	0	0	0	0	0	0	0	0	0	Nanoarchaeota	Nanoarchaeota	d__Archaea	p__Nanoarchaeota	c__Nanoarchaeia	o__Pacearchaeales	f__DTIR01	g__JAGVXL01
bf0acef05cde48e259791291c7ae8b54	0	3.68942	0	0	0	0	0	0	0	0	0	0	0	0	0	0	0	0	0	Nanoarchaeota	Nanoarchaeota	d__Archaea	p__Nanoarchaeota	c__Nanoarchaeia	o__Pacearchaeales	f__JAHJTO01	g__JAHJTO01
5b3bcf0a87ac65b1f9745303393e26f7	0	3.68942	0	0	0	0	0	0	0	0	0	0	0	0	0	0	0	0	0	Nanoarchaeota	Nanoarchaeota	d__Archaea	p__Nanoarchaeota	c__Nanoarchaeia	o__Pacearchaeales	f__GW2011-AR1	g__JACPGZ01
32d271172fa4b639c09ebc5beb37f541	0	3.68942	0	0	0	0	0	0	0	0	0	0	0	0	0	0	0	0	0	Nanoarchaeota	Nanoarchaeota	d__Archaea	p__Nanoarchaeota	c__Nanoarchaeia	o__SCGC-AAA011-G17	f__JAFCDX01	g__JAHIVQ01
f27626621244b1b9b3d2d52cee41faf5	0	3.68942	0	0	0	0	0	0	0	0	0	0	0	0	0	0	0	0	0	Nanoarchaeota	Nanoarchaeota	d__Archaea	p__Nanoarchaeota	c__Nanoarchaeia	o__Pacearchaeales	f__GW2011-AR1
42a5181f5f8c6044ed53c6825e51dd29	0	0	0	3.82952	0	0	0	0	0	0	0	0	0	0	0	0	0	0	0	Nanoarchaeota	Nanoarchaeota	d__Archaea	p__Nanoarchaeota	c__Nanoarchaeia	o__Pacearchaeales	f__GW2011-AR1	g__VGKQ01
113187998b7f69db59be3fd91e4a8108	0	0	0	0	0	0	0	0	0	0	3.49189	0	0	0	0	0	0	0	0	Nanoarchaeota	Nanoarchaeota	d__Archaea	p__Nanoarchaeota	c__Nanoarchaeia	o__Woesearchaeales
7a6b6c903d86bef38e26f59aa832a779	0	0	0	0	0	0	0	0	0	0	0	0	3.80157	0	0	0	0	0	0	Nanoarchaeota	Nanoarchaeota	d__Archaea	p__Nanoarchaeota	c__Nanoarchaeia	o__Woesearchaeales
94050470e76d5ab6d88bed03915560f0	0	0	0	0	0	0	0	0	0	0	0	0	3.80157	0	0	0	0	0	0	Nanoarchaeota	Nanoarchaeota	d__Archaea	p__Nanoarchaeota	c__Nanoarchaeia	o__Pacearchaeales	f__GW2011-AR1	g__JABIDS01
80eac3efd1f00d3b23f5a75fe0902869	0	0	0	0	0	0	0	0	0	0	0	0	3.80157	0	0	0	0	0	0	Nanoarchaeota	Nanoarchaeota	d__Archaea	p__Nanoarchaeota	c__Nanoarchaeia	o__Pacearchaeales	f__GW2011-AR1	g__MWBV01
f81e3080b8de5baa409134d352f1069a	0	0	0	0	0	0	0	0	0	0	0	0	3.80157	0	0	0	0	0	0	Nanoarchaeota	Nanoarchaeota	d__Archaea	p__Nanoarchaeota	c__Nanoarchaeia	o__Pacearchaeales	f__GW2011-AR1
b35702fe6602b29336566f9e1da5d481	0	0	0	0	0	0	0	0	0	0	0	0	0	0	0	0	0	3.68942	0	Nanoarchaeota	Nanoarchaeota	d__Archaea	p__Nanoarchaeota	c__Nanoarchaeia	o__Pacearchaeales	f__GW2011-AR1	g__JAGVXH01
e715f9b5fbf62a642e77da112f5b9e2e	0	0	0	0	0	0	0	0	0	0	0	0	0	0	0	0	0	3.68942	0	Nanoarchaeota	Nanoarchaeota	d__Archaea	p__Nanoarchaeota	c__Nanoarchaeia
ce6f7d9fb4ddf0650a081d6535aa2c22	0	0	0	0	0	0	0	0	0	0	0	0	0	0	0	0	0	3.68942	0	Nanoarchaeota	Nanoarchaeota	d__Archaea	p__Nanoarchaeota	c__Nanoarchaeia	o__Pacearchaeales	f__GW2011-AR1	g__JAGVXM01
b228d68095f183da5072fe898447503b	0	0	0	0	0	0	0	0	0	0	0	0	0	0	0	0	0	3.68942	0	Nanoarchaeota	Nanoarchaeota	d__Archaea	p__Nanoarchaeota	c__Nanoarchaeia	o__Pacearchaeales	f__GW2011-AR1	g__CABMGO01
9b4528510e20150a44298be37a779aa2	0	0	0	0	0	0	0	0	0	0	0	0	0	0	0	0	0	3.68942	0	Nanoarchaeota	Nanoarchaeota	d__Archaea	p__Nanoarchaeota	c__Nanoarchaeia	o__Woesearchaeales
d058ff48ed860b5ede7117c86bd1e462	0	0	0	0	0	0	0	0	0	0	0	0	0	0	0	0	0	3.68942	0	Nanoarchaeota	Nanoarchaeota	d__Archaea	p__Nanoarchaeota	c__Nanoarchaeia	o__Pacearchaeales	f__GW2011-AR1	g__JAGVWT01
c6ed75597d0be4653e0b703ff7c572b8	0	0	0	0	0	0	0	0	0	0	0	0	0	0	0	0	0	3.68942	0	Nanoarchaeota	Nanoarchaeota	d__Archaea	p__Nanoarchaeota	c__Nanoarchaeia	o__Woesearchaeales
edf3bbc483cb5c9aceb5f4336c13f47b	0	0	0	0	0	0	0	0	0	0	0	0	0	0	0	0	0	3.68942	0	Nanoarchaeota	Nanoarchaeota	d__Archaea	p__Nanoarchaeota	c__Nanoarchaeia	o__Pacearchaeales	f__GW2011-AR1	g__MWBV01
54f30a1ae4403ff04f1ed4a687a46224	0	3.56787	0	0	0	0	0	0	0	0	0	0	0	0	0	0	0	0	0	Nanoarchaeota	Nanoarchaeota	d__Archaea	p__Nanoarchaeota	c__Nanoarchaeia	o__Pacearchaeales	f__GW2011-AR1
21a8ca5a21367eca9b9a234d5a98803f	0	3.56787	0	0	0	0	0	0	0	0	0	0	0	0	0	0	0	0	0	Nanoarchaeota	Nanoarchaeota	d__Archaea	p__Nanoarchaeota	c__Nanoarchaeia	o__Pacearchaeales	f__GW2011-AR1
a1d42aa22fc394411f9f1291f95b8117	0	3.56787	0	0	0	0	0	0	0	0	0	0	0	0	0	0	0	0	0	Nanoarchaeota	Nanoarchaeota	d__Archaea	p__Nanoarchaeota	c__Nanoarchaeia	o__Pacearchaeales	f__GW2011-AR1	g__GW2011-AR1
768cb7f60b9367829cea91f18716cdf7	0	0	0	3.70735	0	0	0	0	0	0	0	0	0	0	0	0	0	0	0	Nanoarchaeota	Nanoarchaeota	d__Archaea	p__Nanoarchaeota	c__Nanoarchaeia	o__Pacearchaeales	f__GW2011-AR1	g__MWBV01
dd9cadb36d32a487502a3db730d21db9	0	0	0	3.70735	0	0	0	0	0	0	0	0	0	0	0	0	0	0	0	Nanoarchaeota	Nanoarchaeota	d__Archaea	p__Nanoarchaeota	c__Nanoarchaeia	o__Pacearchaeales	f__GW2011-AR1	g__JAHIHG01
cec82917267491cd027b9ad87665d0e0	0	0	0	0	0	0	0	0	3.03738	0	0	0	0	0	0	0	0	0	0	Nanoarchaeota	Nanoarchaeota	d__Archaea	p__Nanoarchaeota	c__Nanoarchaeia	o__Woesearchaeales
d10762c88ebdfa3083dfb99ad183201f	0	0	0	0	0	0	0	0	3.03738	0	0	0	0	0	0	0	0	0	0	Nanoarchaeota	Nanoarchaeota	d__Archaea	p__Nanoarchaeota	c__Nanoarchaeia	o__Woesearchaeales
cd294a34a30f871179dd50d2b56514f6	0	0	0	0	0	0	0	0	3.03738	0	0	0	0	0	0	0	0	0	0	Nanoarchaeota	Nanoarchaeota	d__Archaea	p__Nanoarchaeota	c__Nanoarchaeia	o__Woesearchaeales
ac03f31f8e7505751dcefe5efdd2d2f6	0	0	0	0	0	0	0	0	0	3.56787	0	0	0	0	0	0	0	0	0	Nanoarchaeota	Nanoarchaeota	d__Archaea	p__Nanoarchaeota	c__Nanoarchaeia	o__Pacearchaeales	f__GW2011-AR1	g__JAGVXH01
3b8b7b91e3932a48ee7c093055f1d49c	0	0	0	0	0	0	0	0	0	0	0	0	3.67953	0	0	0	0	0	0	Nanoarchaeota	Nanoarchaeota	d__Archaea	p__Nanoarchaeota	c__Nanoarchaeia	o__Pacearchaeales	f__JAHJTO01	g__JAHJTO01
671064654ee0bbf4914f928082601e61	0	0	0	0	0	0	0	0	0	0	0	0	3.67953	0	0	0	0	0	0	Nanoarchaeota	Nanoarchaeota	d__Archaea	p__Nanoarchaeota	c__Nanoarchaeia	o__Pacearchaeales	f__GW2011-AR1
d310c0270b4b7ee752af879f1937ad98	0	0	0	0	0	0	0	0	0	0	0	0	0	0	0	3.56787	0	0	0	Nanoarchaeota	Nanoarchaeota	d__Archaea	p__Nanoarchaeota	c__Nanoarchaeia	o__Pacearchaeales	f__GW2011-AR1	g__JAGVXM01
9471beace4a6fcd06fb455e998be8417	0	0	0	0	0	0	0	0	0	0	0	0	0	0	0	0	0	3.56787	0	Nanoarchaeota	Nanoarchaeota	d__Archaea	p__Nanoarchaeota	c__Nanoarchaeia	o__Pacearchaeales	f__GW2011-AR1
471b7b37c2bfca4c2ff3fc1a191bae24	0	0	0	0	0	0	0	0	0	0	0	0	0	0	0	0	0	3.56787	0	Nanoarchaeota	Nanoarchaeota	d__Archaea	p__Nanoarchaeota	c__Nanoarchaeia	o__Woesearchaeales
c79ddec061297d0cdbb35ab028e0ee46	0	0	0	0	0	0	0	0	0	0	0	0	0	0	0	0	0	3.56787	0	Nanoarchaeota	Nanoarchaeota	d__Archaea	p__Nanoarchaeota	c__Nanoarchaeia	o__Pacearchaeales	f__GW2011-AR1
f193152aefd45cedc173baf49f16e0e6	0	0	0	0	0	0	0	0	0	0	0	0	0	0	0	0	0	3.56787	0	Nanoarchaeota	Nanoarchaeota	d__Archaea	p__Nanoarchaeota	c__Nanoarchaeia	o__Pacearchaeales	f__GW2011-AR1	g__JAFCDB01
2f671059f4f6cc43af257c2def011279	0	0	0	0	0	0	0	0	0	0	0	0	0	0	0	0	0	3.56787	0	Nanoarchaeota	Nanoarchaeota	d__Archaea	p__Nanoarchaeota	c__Nanoarchaeia	o__Pacearchaeales	f__GW2011-AR1	g__RBG-13-33-26
37c3eb3fde13ef0379361877b1d2c215	0	0	0	0	0	0	0	0	0	0	0	0	0	0	0	0	0	3.56787	0	Nanoarchaeota	Nanoarchaeota	d__Archaea	p__Nanoarchaeota	c__Nanoarchaeia	o__Pacearchaeales	f__GW2011-AR1
6978ad491a228551093444eaf9bbbaba	0	0	0	0	0	0	0	0	0	0	0	0	0	0	0	0	0	3.56787	0	Nanoarchaeota	Nanoarchaeota	d__Archaea	p__Nanoarchaeota	c__Nanoarchaeia	o__Pacearchaeales	f__GW2011-AR1	g__JAFCEJ01
7e97c752b137e54c3c9ebf092f22bcaf	0	0	0	0	0	0	0	0	0	0	0	0	0	0	0	0	0	3.56787	0	Nanoarchaeota	Nanoarchaeota	d__Archaea	p__Nanoarchaeota	c__Nanoarchaeia	o__Pacearchaeales	f__GW2011-AR1	g__CABMGO01
e71219c8602d731fbdfc73802a337933	0	0	0	0	0	0	0	0	0	0	0	0	0	0	0	0	0	3.56787	0	Nanoarchaeota	Nanoarchaeota	d__Archaea	p__Nanoarchaeota	c__Nanoarchaeia	o__Pacearchaeales	f__GW2011-AR1	g__JABIDS01
93c31dbdf96d122eac92fd85b943f529	0	0	0	0	0	0	0	0	0	0	0	0	0	0	0	0	0	3.56787	0	Nanoarchaeota	Nanoarchaeota	d__Archaea	p__Nanoarchaeota	c__Nanoarchaeia	o__Pacearchaeales	f__GW2011-AR1	g__JAGVXM01
353c432042c9f9c95758ae9772836008	0	0	0	0	0	0	0	0	0	0	0	0	0	0	0	0	0	3.56787	0	Nanoarchaeota	Nanoarchaeota	d__Archaea	p__Nanoarchaeota	c__Nanoarchaeia	o__Pacearchaeales	f__GW2011-AR1
9cee00770c61e955607f68fb86d45951	0	0	0	0	0	0	0	0	0	0	0	0	0	0	0	0	0	3.56787	0	Nanoarchaeota	Nanoarchaeota	d__Archaea	p__Nanoarchaeota	c__Nanoarchaeia	o__Pacearchaeales	f__GW2011-AR1	g__VGKQ01
41d4616610c1af9507eff9720363742a	0	0	0	0	0	0	0	0	0	0	0	0	0	0	0	0	0	3.56787	0	Nanoarchaeota	Nanoarchaeota	d__Archaea	p__Nanoarchaeota	c__Nanoarchaeia	o__Woesearchaeales	f__UBA10107	g__UBA10107
f7fba068e00dbabc830f9590f5dfa34f	0	3.43533	0	0	0	0	0	0	0	0	0	0	0	0	0	0	0	0	0	Nanoarchaeota	Nanoarchaeota	d__Archaea	p__Nanoarchaeota	c__Nanoarchaeia	o__Pacearchaeales	f__JAHJTO01	g__JAHJTO01
1094aa51f20863d7013b5df701bb8033	0	3.43533	0	0	0	0	0	0	0	0	0	0	0	0	0	0	0	0	0	Nanoarchaeota	Nanoarchaeota	d__Archaea	p__Nanoarchaeota	c__Nanoarchaeia	o__Pacearchaeales	f__GW2011-AR1
026908d163f2049e06d35f39a251e105	0	3.43533	0	0	0	0	0	0	0	0	0	0	0	0	0	0	0	0	0	Nanoarchaeota	Nanoarchaeota	d__Archaea	p__Nanoarchaeota	c__Nanoarchaeia	o__Pacearchaeales	f__GW2011-AR1	g__JAHIHG01
7ccb3f2d6d8ea66f08ffd6906f114af8	0	3.43533	0	0	0	0	0	0	0	0	0	0	0	0	0	0	0	0	0	Nanoarchaeota	Nanoarchaeota	d__Archaea	p__Nanoarchaeota	c__Nanoarchaeia	o__Pacearchaeales	f__GW2011-AR1	g__JAFCFX01
5f5530bf6d7abb513003aef32205fb15	0	3.43533	0	0	0	0	0	0	0	0	0	0	0	0	0	0	0	0	0	Nanoarchaeota	Nanoarchaeota	d__Archaea	p__Nanoarchaeota	c__Nanoarchaeia	o__Pacearchaeales	f__GW2011-AR1
00cdbfb986662cb13a1405e81b29da0e	0	0	0	0	0	0	0	0	2.90716	0	0	0	0	0	0	0	0	0	0	Methanosarcinia	Methanosarcinia	d__Archaea	p__Halobacteriota	c__Methanosarcinia	o__Methanosarcinales	f__Methanosarcinaceae	g__Methanohalophilus
8630bf4733c097b2df0f0d4cc4400e54	0	0	0	0	0	0	0	0	0	0	0	0	3.54646	0	0	0	0	0	0	Nanoarchaeota	Nanoarchaeota	d__Archaea	p__Nanoarchaeota	c__Nanoarchaeia	o__Pacearchaeales	f__GW2011-AR1	g__JAHIEM01
575cf9b6251fde700b74e1025fea5840	0	0	0	0	0	0	0	0	0	0	0	0	3.54646	0	0	0	0	0	0	Nanoarchaeota	Nanoarchaeota	d__Archaea	p__Nanoarchaeota	c__Nanoarchaeia	o__Woesearchaeales
9566785e609d0119342577d255d3936c	0	0	0	0	0	0	0	0	0	0	0	0	0	0	0	3.43533	0	0	0	Nanoarchaeota	Nanoarchaeota	d__Archaea	p__Nanoarchaeota	c__Nanoarchaeia	o__Pacearchaeales	f__GW2011-AR1
0df75588d25ec3b9f20bec6159273e1d	0	0	0	0	0	0	0	0	0	0	0	0	0	0	0	0	0	3.43533	0	Nanoarchaeota	Nanoarchaeota	d__Archaea	p__Nanoarchaeota	c__Nanoarchaeia	o__Pacearchaeales	f__GW2011-AR1	g__JAGVXM01
b781404b1a1365e5dc51c7e6f84cec43	0	0	0	0	0	0	0	0	0	0	0	0	0	0	0	0	0	3.43533	0	Nanoarchaeota	Nanoarchaeota	d__Archaea	p__Nanoarchaeota	c__Nanoarchaeia	o__Pacearchaeales	f__GW2011-AR1
18394ac143536b584fa59929d6236c4f	0	0	0	0	0	0	0	0	0	0	0	0	0	0	0	0	0	3.43533	0	Nanoarchaeota	Nanoarchaeota	d__Archaea	p__Nanoarchaeota	c__Nanoarchaeia	o__Pacearchaeales	f__GW2011-AR1	g__JAGVWT01
916f4b2973af4839e352c1efffc74585	0	0	0	0	0	0	0	0	0	0	0	0	0	0	0	0	0	3.43533	0	Nanoarchaeota	Nanoarchaeota	d__Archaea	p__Nanoarchaeota	c__Nanoarchaeia	o__Pacearchaeales	f__GW2011-AR1
233a0d8d42ec02e54d1eaa97ff410977	0	0	0	0	0	0	0	0	0	0	0	0	0	0	0	0	0	3.43533	0	Nanoarchaeota	Nanoarchaeota	d__Archaea	p__Nanoarchaeota	c__Nanoarchaeia	o__Woesearchaeales	f__UBA10216	g__UBA10216
c3cccf83c2c261dce61961210d58b127	0	0	0	0	0	0	0	0	0	0	0	0	0	0	0	0	0	3.43533	0	Nanoarchaeota	Nanoarchaeota	d__Archaea	p__Nanoarchaeota	c__Nanoarchaeia	o__Pacearchaeales	f__GW2011-AR1	g__JABIDS01
383e08679b6f5a373bb04ccff1d782e7	0	0	0	0	0	0	0	0	0	0	0	0	0	0	0	0	0	3.43533	0	Nanoarchaeota	Nanoarchaeota	d__Archaea	p__Nanoarchaeota	c__Nanoarchaeia	o__SCGC-AAA011-G17	f__GW2011-AR17	g__UBA9640
6ff050c2fc824d89d763222cce2024f0	0	0	0	0	0	0	0	0	0	0	0	0	0	0	0	0	0	3.43533	0	Nanoarchaeota	Nanoarchaeota	d__Archaea	p__Nanoarchaeota	c__Nanoarchaeia	o__Pacearchaeales	f__GW2011-AR1
b4b76e130f50af2440465cf2fb4a4d1a	0	3.28954	0	0	0	0	0	0	0	0	0	0	0	0	0	0	0	0	0	Nanoarchaeota	Nanoarchaeota	d__Archaea	p__Nanoarchaeota	c__Nanoarchaeia	o__Pacearchaeales	f__JAHJTO01	g__JAHJTO01
b86957d50584722576cd142a7389eccc	0	3.28954	0	0	0	0	0	0	0	0	0	0	0	0	0	0	0	0	0	Nanoarchaeota	Nanoarchaeota	d__Archaea	p__Nanoarchaeota	c__Nanoarchaeia	o__Pacearchaeales	f__GW2011-AR1	g__JABIDS01
f5d0d00292816cf10bfa50e1a01514c4	0	3.28954	0	0	0	0	0	0	0	0	0	0	0	0	0	0	0	0	0	Nanoarchaeota	Nanoarchaeota	d__Archaea	p__Nanoarchaeota	c__Nanoarchaeia	o__Pacearchaeales	f__GW2011-AR1	g__JABIDS01
0ff291b609d78aa4e55a40f01913edb1	0	3.28954	0	0	0	0	0	0	0	0	0	0	0	0	0	0	0	0	0	Nanoarchaeota	Nanoarchaeota	d__Archaea	p__Nanoarchaeota	c__Nanoarchaeia	o__Pacearchaeales	f__GW2011-AR1
53e74e0731b4cb4b841e80b9ed08974d	0	3.28954	0	0	0	0	0	0	0	0	0	0	0	0	0	0	0	0	0	Nanoarchaeota	Nanoarchaeota	d__Archaea	p__Nanoarchaeota	c__Nanoarchaeia	o__SCGC-AAA011-G17	f__GW2011-AR18
55c8f88ebc84372b5d023f683b02026f	0	0	0	0	0	0	0	0	0	0	3.09474	0	0	0	0	0	0	0	0	Nanoarchaeota	Nanoarchaeota	d__Archaea	p__Nanoarchaeota	c__Nanoarchaeia	o__Woesearchaeales
a56c0d1fb28cf058f49e000a488b8332	0	0	0	0	0	0	0	0	0	0	0	3.42764	0	0	0	0	0	0	0	Nanoarchaeota	Nanoarchaeota	d__Archaea	p__Nanoarchaeota	c__Nanoarchaeia	o__Pacearchaeales	f__GW2011-AR1
2c4c1e3e3d28dbf780ca1f4d7d343a61	0	0	0	0	0	0	0	0	0	0	0	0	3.4001	0	0	0	0	0	0	Nanoarchaeota	Nanoarchaeota	d__Archaea	p__Nanoarchaeota	c__Nanoarchaeia	o__Pacearchaeales	f__GW2011-AR1	g__JABIDS01
3f60d94013874d78a7a50b91cd2ce39d	0	0	0	0	0	0	0	0	0	0	0	0	0	0	0	0	2.94838	0	0	Nanoarchaeota	Nanoarchaeota	d__Archaea	p__Nanoarchaeota	c__Nanoarchaeia	o__Pacearchaeales	f__GW2011-AR1	g__JAFCFX01
6251bd09d786af51a71803f372f1e48e	0	0	0	0	0	0	0	0	0	0	0	0	0	0	0	0	0	3.28954	0	Nanoarchaeota	Nanoarchaeota	d__Archaea	p__Nanoarchaeota	c__Nanoarchaeia	o__Pacearchaeales	f__GW2011-AR1
e60f346b04f42c91948f8bbf4f3820eb	0	0	0	0	0	0	0	0	0	0	0	0	0	0	0	0	0	3.28954	0	Nanoarchaeota	Nanoarchaeota	d__Archaea	p__Nanoarchaeota	c__Nanoarchaeia	o__Pacearchaeales	f__GW2011-AR1
0a5d0c0c9d01c6610ce3f587ace023d6	0	0	0	0	0	0	0	0	0	0	0	0	0	0	0	0	0	3.28954	0	Nanoarchaeota	Nanoarchaeota	d__Archaea	p__Nanoarchaeota	c__Nanoarchaeia	o__Pacearchaeales	f__GW2011-AR1	g__JABIDS01
8abdd3a8ceb2f8c0b56bd34f81937723	0	0	0	0	0	0	0	0	0	0	0	0	0	0	0	0	0	3.28954	0	Nanoarchaeota	Nanoarchaeota	d__Archaea	p__Nanoarchaeota	c__Nanoarchaeia	o__Pacearchaeales	f__GW2011-AR1
f7c4d133d69ce86831ae74d0eb05ca85	0	0	0	0	0	0	0	0	0	0	0	0	0	0	0	0	0	3.28954	0	Nanoarchaeota	Nanoarchaeota	d__Archaea	p__Nanoarchaeota	c__Nanoarchaeia	o__Pacearchaeales	f__GW2011-AR1	g__JAGVXH01
e804d0e2af22100d1a7e6d3e4b1e78c1	0	0	0	0	0	0	0	0	0	0	0	0	0	0	0	0	0	3.28954	0	Nanoarchaeota	Nanoarchaeota	d__Archaea	p__Nanoarchaeota	c__Nanoarchaeia	o__Pacearchaeales	f__GW2011-AR1
58cda0e0ff6baffa5f140969d240e8f3	0	0	0	0	0	0	0	0	0	0	0	0	0	0	0	0	0	3.28954	0	Nanoarchaeota	Nanoarchaeota	d__Archaea	p__Nanoarchaeota	c__Nanoarchaeia	o__Pacearchaeales	f__GW2011-AR1	g__JAGVXM01
dee8a50a6ff9da068036c3162325277f	0	0	0	0	0	0	0	0	0	0	0	0	0	0	0	0	0	3.28954	0	Nanoarchaeota	Nanoarchaeota	d__Archaea	p__Nanoarchaeota	c__Nanoarchaeia	o__Pacearchaeales	f__GW2011-AR1
188a28099f75fa916072a66a8a97a439	0	0	0	0	0	0	0	0	0	0	0	0	0	0	0	0	0	3.28954	0	Nanoarchaeota	Nanoarchaeota	d__Archaea	p__Nanoarchaeota	c__Nanoarchaeia	o__Pacearchaeales	f__GW2011-AR1	g__UBA73
4f7b4c30aff4f7d0a9516bb94be2e190	0	0	0	0	0	0	0	0	0	0	0	0	0	0	0	0	0	3.28954	0	Nanoarchaeota	Nanoarchaeota	d__Archaea	p__Nanoarchaeota	c__Nanoarchaeia	o__Pacearchaeales	f__GW2011-AR1	g__UBA73
80fc3e8706bcf79ae86597c4b929ec61	0	0	0	0	0	0	0	0	0	0	0	0	0	0	0	0	0	3.28954	0	Nanoarchaeota	Nanoarchaeota	d__Archaea	p__Nanoarchaeota	c__Nanoarchaeia	o__Pacearchaeales	f__GW2011-AR1	g__JAGVWT01
58781ae30f3232f5ad38a243e0974580	0	0	0	0	0	0	0	0	0	0	0	0	0	0	0	0	0	3.28954	0	Nanoarchaeota	Nanoarchaeota	d__Archaea	p__Nanoarchaeota	c__Nanoarchaeia	o__Pacearchaeales	f__GW2011-AR1	g__CAIKMX01
b5c5eeccd3328f0b9ab6140810e86809	0	0	0	0	0	0	0	0	0	0	0	0	0	0	0	0	0	3.28954	0	Nanoarchaeota	Nanoarchaeota	d__Archaea	p__Nanoarchaeota	c__Nanoarchaeia	o__Pacearchaeales	f__GW2011-AR1	g__RBG-13-33-26
68f3e714e4496174afc0663e1b0a8a6f	0	0	0	0	0	0	0	0	0	0	0	0	0	0	0	0	0	3.28954	0	Nanoarchaeota	Nanoarchaeota	d__Archaea	p__Nanoarchaeota	c__Nanoarchaeia	o__Pacearchaeales	f__GW2011-AR1	g__GW2011-AR1
55cb6a39d5e325ffe89a83156a53362e	0	0	0	0	0	0	0	0	0	0	0	0	0	0	0	0	0	3.28954	0	Nanoarchaeota	Nanoarchaeota	d__Archaea	p__Nanoarchaeota	c__Nanoarchaeia	o__Woesearchaeales
dbb085c4072386085629e60db4feceba	0	3.12741	0	0	0	0	0	0	0	0	0	0	0	0	0	0	0	0	0	Nanoarchaeota	Nanoarchaeota	d__Archaea	p__Nanoarchaeota	c__Nanoarchaeia	o__Pacearchaeales	f__JAHJTO01	g__JAHJTO01
d214a998c090073699385d131c015568	0	3.12741	0	0	0	0	0	0	0	0	0	0	0	0	0	0	0	0	0	Nanoarchaeota	Nanoarchaeota	d__Archaea	p__Nanoarchaeota	c__Nanoarchaeia	o__Pacearchaeales	f__GW2011-AR1	g__JAFCEO01
d70b70378f4db815b385abd081ec6cf5	0	3.12741	0	0	0	0	0	0	0	0	0	0	0	0	0	0	0	0	0	Nanoarchaeota	Nanoarchaeota	d__Archaea	p__Nanoarchaeota	c__Nanoarchaeia	o__Pacearchaeales	f__GW2011-AR1	g__JAGVXM01
64a921f944c146b93c13f5e12c5a5991	0	3.12741	0	0	0	0	0	0	0	0	0	0	0	0	0	0	0	0	0	Nanoarchaeota	Nanoarchaeota	d__Archaea	p__Nanoarchaeota	c__Nanoarchaeia	o__Pacearchaeales	f__GW2011-AR1
ce383f5d924f54e7ccab6fa9e803bf6b	0	3.12741	0	0	0	0	0	0	0	0	0	0	0	0	0	0	0	0	0	Methanosarcinia	Methanosarcinia	d__Archaea	p__Halobacteriota	c__Methanosarcinia	o__Methanotrichales	f__Methanotrichaceae	g__Methanothrix
e210e9790f471e31f42e736533a206cc	0	0	0	3.26475	0	0	0	0	0	0	0	0	0	0	0	0	0	0	0	Nanoarchaeota	Nanoarchaeota	d__Archaea	p__Nanoarchaeota	c__Nanoarchaeia	o__Pacearchaeales	f__GW2011-AR1	g__JAGVXH01
dca10622681bb22c1b20286a1d25e777	0	0	0	3.26475	0	0	0	0	0	0	0	0	0	0	0	0	0	0	0	Nanoarchaeota	Nanoarchaeota	d__Archaea	p__Nanoarchaeota	c__Nanoarchaeia	o__Pacearchaeales	f__GW2011-AR1
4159467cea1f7cbde458130a1ac712a4	0	0	0	0	0	0	0	0	0	3.12741	0	0	0	0	0	0	0	0	0	Nanoarchaeota	Nanoarchaeota	d__Archaea	p__Nanoarchaeota	c__Nanoarchaeia	o__Pacearchaeales	f__GW2011-AR1	g__JAGVXH01
a2bcf50fa59f0640cf7cbb752108df39	0	0	0	0	0	0	0	0	0	0	0	0	0	0	3.00369	0	0	0	0	Nanoarchaeota	Nanoarchaeota	d__Archaea	p__Nanoarchaeota	c__Nanoarchaeia	o__Pacearchaeales	f__GW2011-AR1
6245837e2a9384628c3d8fc48e24d422	0	0	0	0	0	0	0	0	0	0	0	0	0	0	0	3.12741	0	0	0	Nanoarchaeota	Nanoarchaeota	d__Archaea	p__Nanoarchaeota	c__Nanoarchaeia	o__Pacearchaeales	f__GW2011-AR1	g__JAGVWT01
1094093d4208c25519abee8ca8a633cc	0	0	0	0	0	0	0	0	0	0	0	0	0	0	0	0	2.78793	0	0	Nanoarchaeota	Nanoarchaeota	d__Archaea	p__Nanoarchaeota	c__Nanoarchaeia	o__Pacearchaeales	f__GW2011-AR1	g__JAGVXH01
522651e9b94d66c76f74a2416369fdad	0	0	0	0	0	0	0	0	0	0	0	0	0	0	0	0	0	3.12741	0	Nanoarchaeota	Nanoarchaeota	d__Archaea	p__Nanoarchaeota	c__Nanoarchaeia	o__Pacearchaeales	f__GW2011-AR1	g__JAHIEM01
30370d3241b53af24139c5a195e046de	0	0	0	0	0	0	0	0	0	0	0	0	0	0	0	0	0	3.12741	0	Nanoarchaeota	Nanoarchaeota	d__Archaea	p__Nanoarchaeota	c__Nanoarchaeia	o__Woesearchaeales	f__GW2011-AR15	g__GW2011-AR15
c9266ff66bdadf6b0169e231db71b4b6	0	0	0	0	0	0	0	0	0	0	0	0	0	0	0	0	0	3.12741	0	Nanoarchaeota	Nanoarchaeota	d__Archaea	p__Nanoarchaeota	c__Nanoarchaeia	o__Pacearchaeales	f__GW2011-AR1	g__CAIKMX01
6880ae6ba3cf136637078188632d2137	0	0	0	0	0	0	0	0	0	0	0	0	0	0	0	0	0	3.12741	0	Nanoarchaeota	Nanoarchaeota	d__Archaea	p__Nanoarchaeota	c__Nanoarchaeia	o__Pacearchaeales	f__GW2011-AR1	g__JAGVXM01
4cd313467f760450c56c59bcb5c36e7d	0	0	0	0	0	0	0	0	0	0	0	0	0	0	0	0	0	3.12741	0	Nanoarchaeota	Nanoarchaeota	d__Archaea	p__Nanoarchaeota	c__Nanoarchaeia	o__Pacearchaeales	f__GW2011-AR1
cf2b26273f3eaf3495dde317d7f0a1f5	0	0	0	0	0	0	0	0	0	0	0	0	0	0	0	0	0	3.12741	0	Nanoarchaeota	Nanoarchaeota	d__Archaea	p__Nanoarchaeota	c__Nanoarchaeia	o__Pacearchaeales	f__GW2011-AR1	g__BMS3ABIN17
60cd227b49cee30218080461236db58e	0	0	0	0	0	0	0	0	0	0	0	0	0	0	0	0	0	3.12741	0	Nanoarchaeota	Nanoarchaeota	d__Archaea	p__Nanoarchaeota	c__Nanoarchaeia	o__Pacearchaeales	f__GW2011-AR1	g__UBA73
53b3e7e224b0e3986c22825e7e8c3962	0	0	0	0	0	0	0	0	0	0	0	0	0	0	0	0	0	3.12741	0	Nanoarchaeota	Nanoarchaeota	d__Archaea	p__Nanoarchaeota	c__Nanoarchaeia	o__Pacearchaeales	f__GW2011-AR1	g__JAGVWT01
0d18c2dd9331ed706123df779b189366	0	0	0	0	0	0	0	0	0	0	0	0	0	0	0	0	0	3.12741	0	Nanoarchaeota	Nanoarchaeota	d__Archaea	p__Nanoarchaeota	c__Nanoarchaeia	o__Pacearchaeales	f__GW2011-AR1	g__CAIKMX01
d630ee5d39ac0c9a9845f61744313cab	0	0	0	0	0	0	0	0	0	0	0	0	0	0	0	0	0	3.12741	0	Nanoarchaeota	Nanoarchaeota	d__Archaea	p__Nanoarchaeota	c__Nanoarchaeia	o__Pacearchaeales	f__GW2011-AR1	g__CAIPOI01
71038075c1b06ee79dc2e0709c2f9a5d	3.08356	0	0	0	0	0	0	0	0	0	0	0	0	0	0	0	0	0	0	Methanosarcinia	Methanosarcinia	d__Archaea	p__Halobacteriota	c__Methanosarcinia	o__Methanotrichales	f__Methanotrichaceae	g__Methanothrix
9e8a219cde4b949a9ab4a9b79713873f	0	2.94461	0	0	0	0	0	0	0	0	0	0	0	0	0	0	0	0	0	Nanoarchaeota	Nanoarchaeota	d__Archaea	p__Nanoarchaeota	c__Nanoarchaeia	o__Pacearchaeales	f__GW2011-AR1	g__VGKQ01
621d91a0963cd9046b2c00e917bd17f6	0	2.94461	0	0	0	0	0	0	0	0	0	0	0	0	0	0	0	0	0	Nanoarchaeota	Nanoarchaeota	d__Archaea	p__Nanoarchaeota	c__Nanoarchaeia	o__Woesearchaeales	f__GW2011-AR9
36c89c98e4c86d8d2ded0883c3336981	0	2.94461	0	0	0	0	0	0	0	0	0	0	0	0	0	0	0	0	0	Nanoarchaeota	Nanoarchaeota	d__Archaea	p__Nanoarchaeota	c__Nanoarchaeia	o__Pacearchaeales	f__GW2011-AR1	g__CAIPOI01
b11832460f4911e6846b042492268d61	0	0	0	0	0	0	2.6581	0	0	0	0	0	0	0	0	0	0	0	0	Nanoarchaeota	Nanoarchaeota	d__Archaea	p__Nanoarchaeota	c__Nanoarchaeia	o__Woesearchaeales
31130d5864169fa43965f891d75cd66d	0	0	0	0	0	0	0	0	0	2.94461	0	0	0	0	0	0	0	0	0	Nanoarchaeota	Nanoarchaeota	d__Archaea	p__Nanoarchaeota	c__Nanoarchaeia	o__Pacearchaeales	f__GW2011-AR1	g__JABIDS01
568b4c8aa2478684cfb2cf9247147b43	0	0	0	0	0	0	0	0	0	0	0	0	3.05393	0	0	0	0	0	0	Nanoarchaeota	Nanoarchaeota	d__Archaea	p__Nanoarchaeota	c__Nanoarchaeia	o__Pacearchaeales	f__GW2011-AR1
bbba280092335d42655f452beed75b22	0	0	0	0	0	0	0	0	0	0	0	0	3.05393	0	0	0	0	0	0	Nanoarchaeota	Nanoarchaeota	d__Archaea	p__Nanoarchaeota	c__Nanoarchaeia	o__Woesearchaeales
561336e631efa58151e4ccb041644861	0	0	0	0	0	0	0	0	0	0	0	0	0	0	2.82156	0	0	0	0	Nanoarchaeota	Nanoarchaeota	d__Archaea	p__Nanoarchaeota	c__Nanoarchaeia	o__Pacearchaeales	f__GW2011-AR1	g__GW2011-AR1
db93e69c638aeecb231ab343331194d0	0	0	0	0	0	0	0	0	0	0	0	0	0	0	2.82156	0	0	0	0	Nanoarchaeota	Nanoarchaeota	d__Archaea	p__Nanoarchaeota	c__Nanoarchaeia	o__Woesearchaeales	f__UBA9642	g__UBA9642
2b3e3ba22e93906fb035a0911615591a	0	0	0	0	0	0	0	0	0	0	0	0	0	0	0	2.94461	0	0	0	Nanoarchaeota	Nanoarchaeota	d__Archaea	p__Nanoarchaeota	c__Nanoarchaeia	o__Pacearchaeales	f__GW2011-AR1
9ebc68ef30da9337ba630535eda3fabe	0	0	0	0	0	0	0	0	0	0	0	0	0	0	0	0	2.60683	0	0	Nanoarchaeota	Nanoarchaeota	d__Archaea	p__Nanoarchaeota	c__Nanoarchaeia	o__Woesearchaeales
4db7ae5a404e0c918fc1a4e25fa42166	0	0	0	0	0	0	0	0	0	0	0	0	0	0	0	0	2.60683	0	0	Methanosarcinia	Methanosarcinia	d__Archaea	p__Halobacteriota	c__Methanosarcinia	o__Methanosarcinales	f__Methanosarcinaceae	g__Methanolobus
94f685eaf5504466e0104143e340e133	0	0	0	0	0	0	0	0	0	0	0	0	0	0	0	0	0	2.94461	0	Nanoarchaeota	Nanoarchaeota	d__Archaea	p__Nanoarchaeota	c__Nanoarchaeia	o__Pacearchaeales	f__GW2011-AR1	g__GW2011-AR1
3e676020e553c03bde7b8d3e7421bfd8	0	0	0	0	0	0	0	0	0	0	0	0	0	0	0	0	0	2.94461	0	Nanoarchaeota	Nanoarchaeota	d__Archaea	p__Nanoarchaeota	c__Nanoarchaeia	o__Pacearchaeales	f__GW2011-AR1	g__JAGVXH01
ea68b1fd3c2635b76a1ed03755b570e6	0	0	0	0	0	0	0	0	0	0	0	0	0	0	0	0	0	2.94461	0	Nanoarchaeota	Nanoarchaeota	d__Archaea	p__Nanoarchaeota	c__Nanoarchaeia	o__Pacearchaeales	f__GW2011-AR1
db90d2c784473b0b098b570fbd88382c	0	0	0	0	0	0	0	0	0	0	0	0	0	0	0	0	0	2.94461	0	Nanoarchaeota	Nanoarchaeota	d__Archaea	p__Nanoarchaeota	c__Nanoarchaeia	o__Pacearchaeales	f__GW2011-AR1	g__JAHIEM01
36c1f4ae51ffca11969d281eaf895941	0	0	0	0	0	0	0	0	0	0	0	0	0	0	0	0	0	2.94461	0	Nanoarchaeota	Nanoarchaeota	d__Archaea	p__Nanoarchaeota	c__Nanoarchaeia	o__Woesearchaeales
7ab31e460632b913478d7d38c7e1e2f6	0	0	0	0	0	0	0	0	0	0	0	0	0	0	0	0	0	2.94461	0	Nanoarchaeota	Nanoarchaeota	d__Archaea	p__Nanoarchaeota	c__Nanoarchaeia	o__Pacearchaeales	f__GW2011-AR1
b784d494ae5fec3496a13796fd2f11f8	0	0	0	0	0	0	0	0	0	0	0	0	0	0	0	0	0	2.94461	0	Nanoarchaeota	Nanoarchaeota	d__Archaea	p__Nanoarchaeota	c__Nanoarchaeia	o__Pacearchaeales	f__GW2011-AR1	g__CAIPOI01
bf1b68aae049b054cdfe64d83cdd4d4b	0	2.73478	0	0	0	0	0	0	0	0	0	0	0	0	0	0	0	0	0	Nanoarchaeota	Nanoarchaeota	d__Archaea	p__Nanoarchaeota	c__Nanoarchaeia	o__Woesearchaeales
13d02887c51a5288a3cf4a0a5d7fb7fa	0	2.73478	0	0	0	0	0	0	0	0	0	0	0	0	0	0	0	0	0	Nanoarchaeota	Nanoarchaeota	d__Archaea	p__Nanoarchaeota	c__Nanoarchaeia	o__Pacearchaeales	f__GW2011-AR1
76d914cdb5db5375c991ead7342a3b53	0	2.73478	0	0	0	0	0	0	0	0	0	0	0	0	0	0	0	0	0	Nanoarchaeota	Nanoarchaeota	d__Archaea	p__Nanoarchaeota	c__Nanoarchaeia	o__Pacearchaeales	f__GW2011-AR1	g__JACPLR01
719f828f9fdb8a69f38d80e7ac2ce324	0	2.73478	0	0	0	0	0	0	0	0	0	0	0	0	0	0	0	0	0	Nanoarchaeota	Nanoarchaeota	d__Archaea	p__Nanoarchaeota	c__Nanoarchaeia	o__Pacearchaeales	f__GW2011-AR1	g__JAFCES01
cbfe2cd3d8794863d07177310fd457e1	0	2.73478	0	0	0	0	0	0	0	0	0	0	0	0	0	0	0	0	0	Nanoarchaeota	Nanoarchaeota	d__Archaea	p__Nanoarchaeota	c__Nanoarchaeia
85944a2858f737a212330a4584cb90b0	0	2.73478	0	0	0	0	0	0	0	0	0	0	0	0	0	0	0	0	0	Nanoarchaeota	Nanoarchaeota	d__Archaea	p__Nanoarchaeota	c__Nanoarchaeia	o__Pacearchaeales	f__GW2011-AR1	g__JAGVXH01
f8fa58b133ad8c5a55952b5448215453	0	2.73478	0	0	0	0	0	0	0	0	0	0	0	0	0	0	0	0	0	Nanoarchaeota	Nanoarchaeota	d__Archaea	p__Nanoarchaeota	c__Nanoarchaeia	o__Woesearchaeales
8b1d0e9dbb0ce4523d85644fa1a1b401	0	2.73478	0	0	0	0	0	0	0	0	0	0	0	0	0	0	0	0	0	Nanoarchaeota	Nanoarchaeota	d__Archaea	p__Nanoarchaeota	c__Nanoarchaeia	o__Pacearchaeales	f__GW2011-AR1
f23f8350c8fa3bd6c3b55598f59c86a8	0	2.73478	0	0	0	0	0	0	0	0	0	0	0	0	0	0	0	0	0	Nanoarchaeota	Nanoarchaeota	d__Archaea	p__Nanoarchaeota	c__Nanoarchaeia	o__Woesearchaeales
e36ea747eb7b97f3e1c57deae0809fc1	0	0	0	2.87051	0	0	0	0	0	0	0	0	0	0	0	0	0	0	0	Methanomicrobia	Methanomicrobia	d__Archaea	p__Halobacteriota	c__Methanomicrobia	o__Methanomicrobiales	f__Methanoregulaceae	g__Methanoregula
4697b7c6ccc7d5fa262a773913ad67c7	0	0	0	0	0	0	2.4497	0	0	0	0	0	0	0	0	0	0	0	0	Halobacteria	Halobacteria	d__Archaea	p__Halobacteriota	c__Halobacteria	o__Halobacteriales	f__Haloferacaceae	g__Halohasta
4717ff6d7c5277150d9031ab7e5ddabe	0	0	0	0	0	0	0	0	0	0	0	0	2.84346	0	0	0	0	0	0	Nanoarchaeota	Nanoarchaeota	d__Archaea	p__Nanoarchaeota	c__Nanoarchaeia	o__Pacearchaeales	f__GW2011-AR1	g__BMS3ABIN17
642cbfaf0713530ac5985b037bbd29cd	0	0	0	0	0	0	0	0	0	0	0	0	2.84346	0	0	0	0	0	0	Nanoarchaeota	Nanoarchaeota	d__Archaea	p__Nanoarchaeota	c__Nanoarchaeia	o__Woesearchaeales
750364f4bab9221afb86dd1577751b9f	0	0	0	0	0	0	0	0	0	0	0	0	2.84346	0	0	0	0	0	0	Nanoarchaeota	Nanoarchaeota	d__Archaea	p__Nanoarchaeota	c__Nanoarchaeia
c62f664b484a5c7e255f3d427179c211	0	0	0	0	0	0	0	0	0	0	0	0	2.84346	0	0	0	0	0	0	Nanoarchaeota	Nanoarchaeota	d__Archaea	p__Nanoarchaeota	c__Nanoarchaeia	o__Pacearchaeales	f__GW2011-AR1
876904532fe70e7f746883cd20e85714	0	0	0	0	0	0	0	0	0	0	0	0	0	0	0	0	0	2.73478	0	Nanoarchaeota	Nanoarchaeota	d__Archaea	p__Nanoarchaeota	c__Nanoarchaeia
29df5c27c745f510503235ea8022df6e	0	0	0	0	0	0	0	0	0	0	0	0	0	0	0	0	0	2.73478	0	Nanoarchaeota	Nanoarchaeota	d__Archaea	p__Nanoarchaeota	c__Nanoarchaeia	o__Pacearchaeales	f__GW2011-AR1	g__1-14-0-10-34-76
046ed75eafa1fabbe54517625f922e36	0	0	0	0	0	0	0	0	0	0	0	0	0	0	0	0	0	2.73478	0	Nanoarchaeota	Nanoarchaeota	d__Archaea	p__Nanoarchaeota	c__Nanoarchaeia	o__Pacearchaeales	f__GW2011-AR1	g__UBA73
50ea54107532fb3a9d4f7f826ec48827	0	0	0	0	0	0	0	0	0	0	0	0	0	0	0	0	0	2.73478	0	Nanoarchaeota	Nanoarchaeota	d__Archaea	p__Nanoarchaeota	c__Nanoarchaeia	o__Pacearchaeales	f__GW2011-AR1
382df5f1f7df66a11c1ce1170ea4bd93	0	0	0	0	0	0	0	0	0	0	0	0	0	0	0	0	0	2.73478	0	Nanoarchaeota	Nanoarchaeota	d__Archaea	p__Nanoarchaeota	c__Nanoarchaeia	o__Pacearchaeales	f__GW2011-AR1
cb96b0a418ebf0d064916e0c8db92ee4	0	0	0	0	0	0	0	0	0	0	0	0	0	0	0	0	0	2.73478	0	Nanoarchaeota	Nanoarchaeota	d__Archaea	p__Nanoarchaeota	c__Nanoarchaeia	o__Pacearchaeales	f__GW2011-AR1	g__CAIPOI01
ae5e8297a63f3e7805cad78c6e84e3e6	0	2.488	0	0	0	0	0	0	0	0	0	0	0	0	0	0	0	0	0	Nanoarchaeota	Nanoarchaeota	d__Archaea	p__Nanoarchaeota	c__Nanoarchaeia	o__Woesearchaeales
caad4f7ece3ea60b15d43b667c6540cc	0	2.488	0	0	0	0	0	0	0	0	0	0	0	0	0	0	0	0	0	Nanoarchaeota	Nanoarchaeota	d__Archaea	p__Nanoarchaeota	c__Nanoarchaeia	o__Pacearchaeales	f__GW2011-AR1
949fb978d2bc3bb562e1df0f49eb8626	0	2.488	0	0	0	0	0	0	0	0	0	0	0	0	0	0	0	0	0	Nanoarchaeota	Nanoarchaeota	d__Archaea	p__Nanoarchaeota	c__Nanoarchaeia	o__Pacearchaeales	f__DRVD01	g__DRVD01
c380bb8f99d4263979b456442e69ddeb	0	2.488	0	0	0	0	0	0	0	0	0	0	0	0	0	0	0	0	0	Nanoarchaeota	Nanoarchaeota	d__Archaea	p__Nanoarchaeota	c__Nanoarchaeia	o__Woesearchaeales	f__JABGUJ01	g__JABGUJ01
230a342e29cd30ca7e1a6b8f68b3f5b7	0	2.488	0	0	0	0	0	0	0	0	0	0	0	0	0	0	0	0	0	Nanoarchaeota	Nanoarchaeota	d__Archaea	p__Nanoarchaeota	c__Nanoarchaeia	o__Pacearchaeales	f__GW2011-AR1	g__GW2011-AR1
89968af9204bbb4c3d121605b9ce7877	0	2.488	0	0	0	0	0	0	0	0	0	0	0	0	0	0	0	0	0	Nanoarchaeota	Nanoarchaeota	d__Archaea	p__Nanoarchaeota	c__Nanoarchaeia	o__Pacearchaeales	f__GW2011-AR1	g__CAIPOI01
a97d109327e8a2e1353da693530e27d0	0	2.488	0	0	0	0	0	0	0	0	0	0	0	0	0	0	0	0	0	Nanoarchaeota	Nanoarchaeota	d__Archaea	p__Nanoarchaeota	c__Nanoarchaeia	o__Pacearchaeales	f__GW2011-AR1	g__CAIPOI01
0a560f5f736782f1d6b8ed4f6a9caeaa	0	2.488	0	0	0	0	0	0	0	0	0	0	0	0	0	0	0	0	0	Nanoarchaeota	Nanoarchaeota	d__Archaea	p__Nanoarchaeota	c__Nanoarchaeia	o__Woesearchaeales	f__ARS49	g__SURF-65
fab6810a6e293e9f4f7f24e492ffeabe	0	2.488	0	0	0	0	0	0	0	0	0	0	0	0	0	0	0	0	0	Nanoarchaeota	Nanoarchaeota	d__Archaea	p__Nanoarchaeota	c__Nanoarchaeia	o__Woesearchaeales	f__GW2011-AR4
39f7a07361b2b067101bb8f37e973c97	0	2.488	0	0	0	0	0	0	0	0	0	0	0	0	0	0	0	0	0	Nanoarchaeota	Nanoarchaeota	d__Archaea	p__Nanoarchaeota	c__Nanoarchaeia
50827213a1acff79a130602383970604	0	0	0	2.62294	0	0	0	0	0	0	0	0	0	0	0	0	0	0	0	Nanoarchaeota	Nanoarchaeota	d__Archaea	p__Nanoarchaeota	c__Nanoarchaeia	o__Pacearchaeales	f__GW2011-AR1
a95d33db2f37620aed73aa9cec63f8d4	0	0	0	0	0	0	0	0	1.97152	0	0	0	0	0	0	0	0	0	0	Halobacteria	Halobacteria	d__Archaea	p__Halobacteriota	c__Halobacteria	o__Halobacteriales	f__Haloferacaceae	g__Halorubrum
68d31bd8175562c9b74971f65afdec51	0	0	0	0	0	0	0	0	1.97152	0	0	0	0	0	0	0	0	0	0	Nanoarchaeota	Nanoarchaeota	d__Archaea	p__Nanoarchaeota	c__Nanoarchaeia	o__Woesearchaeales	f__JAFGUC01	g__JAFGUC01
3cbc51726ce67fea2879e2036db950e7	0	0	0	0	0	0	0	0	0	0	0	2.62294	0	0	0	0	0	0	0	Nanoarchaeota	Nanoarchaeota	d__Archaea	p__Nanoarchaeota	c__Nanoarchaeia	o__Pacearchaeales	f__GW2011-AR1	g__JABIDS01
42bd91a30f989bb6336749abd1c7df80	0	0	0	0	0	0	0	0	0	0	0	0	2.59605	0	0	0	0	0	0	Nanoarchaeota	Nanoarchaeota	d__Archaea	p__Nanoarchaeota	c__Nanoarchaeia	o__Pacearchaeales	f__GW2011-AR1	g__JABIDS01
68a13dc7791f1628199167c184b5cff3	0	0	0	0	0	0	0	0	0	0	0	0	2.59605	0	0	0	0	0	0	Nanoarchaeota	Nanoarchaeota	d__Archaea	p__Nanoarchaeota	c__Nanoarchaeia	o__Woesearchaeales	f__UBA9642	g__UBA9642
a1709b1f2e528aafebab59ea9c173d47	0	0	0	0	0	0	0	0	0	0	0	0	2.59605	0	0	0	0	0	0	Nanoarchaeota	Nanoarchaeota	d__Archaea	p__Nanoarchaeota	c__Nanoarchaeia	o__Pacearchaeales	f__GW2011-AR1
6e9f327533f44ee5bc16c7318ce4494d	0	0	0	0	0	0	0	0	0	0	0	0	2.59605	0	0	0	0	0	0	Nanoarchaeota	Nanoarchaeota	d__Archaea	p__Nanoarchaeota	c__Nanoarchaeia	o__Woesearchaeales
6bab7d031dd100e18c300dd97e615152	0	0	0	0	0	0	0	0	0	0	0	0	2.59605	0	0	0	0	0	0	Nanoarchaeota	Nanoarchaeota	d__Archaea	p__Nanoarchaeota	c__Nanoarchaeia	o__Woesearchaeales
2549a36d172933ed8a46fa57eb0dbd4c	0	0	0	0	0	0	0	0	0	0	0	0	0	0	0	2.488	0	0	0	Nanoarchaeota	Nanoarchaeota	d__Archaea	p__Nanoarchaeota	c__Nanoarchaeia	o__Pacearchaeales	f__GW2011-AR1
dfa8cce9f9db121f25898297c88840bc	0	0	0	0	0	0	0	0	0	0	0	0	0	0	0	2.488	0	0	0	Nanoarchaeota	Nanoarchaeota	d__Archaea	p__Nanoarchaeota	c__Nanoarchaeia	o__Pacearchaeales	f__GW2011-AR1	g__JAGVXH01
f6eb53f7b637c86b1a9f12c0c82a434c	0	0	0	0	0	0	0	0	0	0	0	0	0	0	0	0	2.15337	0	0	Nanoarchaeota	Nanoarchaeota	d__Archaea	p__Nanoarchaeota	c__Nanoarchaeia	o__Pacearchaeales	f__GW2011-AR1	g__JAGVWT01
51b6970d77844b8c582692717d81a72c	0	0	0	0	0	0	0	0	0	0	0	0	0	0	0	0	2.15337	0	0	Nanoarchaeota	Nanoarchaeota	d__Archaea	p__Nanoarchaeota	c__Nanoarchaeia	o__Pacearchaeales	f__GW2011-AR1
08e286d75543bb34e5e45ff47b510096	0	0	0	0	0	0	0	0	0	0	0	0	0	0	0	0	0	2.488	0	Nanoarchaeota	Nanoarchaeota	d__Archaea	p__Nanoarchaeota	c__Nanoarchaeia	o__Pacearchaeales	f__GW2011-AR1	g__VGKQ01
e18591f86a2ae55bf45a6d2621839731	0	0	0	0	0	0	0	0	0	0	0	0	0	0	0	0	0	2.488	0	Nanoarchaeota	Nanoarchaeota	d__Archaea	p__Nanoarchaeota	c__Nanoarchaeia	o__Pacearchaeales	f__GW2011-AR1
b8bddc64a491c956541d7b8c2789c442	0	0	0	0	0	0	0	0	0	0	0	0	0	0	0	0	0	2.488	0	Nanoarchaeota	Nanoarchaeota	d__Archaea	p__Nanoarchaeota	c__Nanoarchaeia	o__Pacearchaeales	f__GW2011-AR1	g__UBA73
28264cc0382547f9b913bbf7d99e081e	0	0	0	0	0	0	0	0	0	0	0	0	0	0	0	0	0	2.488	0	Nanoarchaeota	Nanoarchaeota	d__Archaea	p__Nanoarchaeota	c__Nanoarchaeia	o__SCGC-AAA011-G17
7783b270414d5c1168edbab3aada7569	0	0	0	0	0	0	0	0	0	0	0	0	0	0	0	0	0	2.488	0	Nanoarchaeota	Nanoarchaeota	d__Archaea	p__Nanoarchaeota	c__Nanoarchaeia	o__Pacearchaeales	f__GW2011-AR1
afce948ac280b3f6d9d566ea50b04559	0	0	0	0	0	0	0	0	0	0	0	0	0	0	0	0	0	2.488	0	Nanoarchaeota	Nanoarchaeota	d__Archaea	p__Nanoarchaeota	c__Nanoarchaeia	o__Pacearchaeales	f__GW2011-AR1	g__MWBV01
ed9baa5e198921fb577a73a324d7dc0a	0	0	0	0	0	0	0	0	0	0	0	0	0	0	0	0	0	2.488	0	Nanoarchaeota	Nanoarchaeota	d__Archaea	p__Nanoarchaeota	c__Nanoarchaeia	o__Pacearchaeales	f__GW2011-AR1	g__CAIKMX01
9bc892e2d543fd948b2c9eb5284acf09	0	0	0	0	0	0	0	0	0	0	0	0	0	0	0	0	0	2.488	0	Nanoarchaeota	Nanoarchaeota	d__Archaea	p__Nanoarchaeota	c__Nanoarchaeia	o__Pacearchaeales	f__GW2011-AR1	g__JAGVXD01
20ea9c7c0df305609e707aa896a94f2d	0	0	0	0	0	0	0	0	0	0	0	0	0	0	0	0	0	2.488	0	Nanoarchaeota	Nanoarchaeota	d__Archaea	p__Nanoarchaeota	c__Nanoarchaeia	o__Pacearchaeales	f__GW2011-AR1	g__UBA73
7b9b3c51c3df76fb82b4423020369ac9	0	0	0	0	0	0	0	0	0	0	0	0	0	0	0	0	0	2.488	0	Nanoarchaeota	Nanoarchaeota	d__Archaea	p__Nanoarchaeota	c__Nanoarchaeia	o__Pacearchaeales	f__GW2011-AR1	g__GW2011-AR1
be4bd8338228dc6819de4ac7b8a47cf3	0	0	0	0	0	0	0	0	0	0	0	0	0	0	0	0	0	2.488	0	Nanoarchaeota	Nanoarchaeota	d__Archaea	p__Nanoarchaeota	c__Nanoarchaeia	o__Woesearchaeales	f__JABIAG01	g__JABIAG01
c3669e162172a820a7373a8379385d0b	0	0	0	0	0	0	0	0	0	0	0	0	0	0	0	0	0	2.488	0	Nanoarchaeota	Nanoarchaeota	d__Archaea	p__Nanoarchaeota	c__Nanoarchaeia	o__Woesearchaeales
12094dcb82d1caa5f13aab7c429851f5	0	2.1875	0	0	0	0	0	0	0	0	0	0	0	0	0	0	0	0	0	Nanoarchaeota	Nanoarchaeota	d__Archaea	p__Nanoarchaeota	c__Nanoarchaeia	o__Pacearchaeales	f__UBA284	g__UBA284
24c412dd4bca6d3db4806bbced6ce896	0	2.1875	0	0	0	0	0	0	0	0	0	0	0	0	0	0	0	0	0	Nanoarchaeota	Nanoarchaeota	d__Archaea	p__Nanoarchaeota	c__Nanoarchaeia	o__Woesearchaeales	f__UBA11716	g__UBA11716
022b15992f6be9e1e6f288a6986b1d5d	0	2.1875	0	0	0	0	0	0	0	0	0	0	0	0	0	0	0	0	0	Nanoarchaeota	Nanoarchaeota	d__Archaea	p__Nanoarchaeota	c__Nanoarchaeia	o__Pacearchaeales	f__GW2011-AR1	g__JAFCES01
6afcf31776e9e5d4da24dd79866e3618	0	2.1875	0	0	0	0	0	0	0	0	0	0	0	0	0	0	0	0	0	Nanoarchaeota	Nanoarchaeota	d__Archaea	p__Nanoarchaeota	c__Nanoarchaeia	o__Woesearchaeales
480485fc3aa594ff0b13281d92c9d4d6	0	2.1875	0	0	0	0	0	0	0	0	0	0	0	0	0	0	0	0	0	Nanoarchaeota	Nanoarchaeota	d__Archaea	p__Nanoarchaeota	c__Nanoarchaeia	o__Woesearchaeales	f__UBA11716	g__UBA11716
2c87fab36375bf37f0ee33f4067982f5	0	0	0	2.32174	0	0	0	0	0	0	0	0	0	0	0	0	0	0	0	Nanoarchaeota	Nanoarchaeota	d__Archaea	p__Nanoarchaeota	c__Nanoarchaeia	o__Pacearchaeales	f__GW2011-AR1	g__CAIPOI01
b131b2cd05d60a77de7142098f7c0cef	0	0	0	2.32174	0	0	0	0	0	0	0	0	0	0	0	0	0	0	0	Nanoarchaeota	Nanoarchaeota	d__Archaea	p__Nanoarchaeota	c__Nanoarchaeia	o__Pacearchaeales	f__GW2011-AR1	g__JABIDS01
b9ae8bbeedfeaa6a78144881949d8d1d	0	0	0	4.93821	0	0	0	0	0	0	0	6.611	5.98309	0	0	0	0	0	0	Thermoplasmatota	Thermoplasmatota	d__Archaea	p__Thermoplasmatota	c__E2	o__DHVEG-1	f__DHVEG-1	g__SM1-50
92102cf6257c32947c2eae61fba3d9dc	0	0	0	5.56989	0	0	0	0	0	0	1.61272	6.21638	5.71415	0	0	0	0	0	0	Thermoplasmatota	Thermoplasmatota	d__Archaea	p__Thermoplasmatota	c__E2	o__DHVEG-1	f__DHVEG-1	g__SM1-50
f2499cf1f31a3cf5aa0515c1eaad0750	0	0	0	2.32174	0	0	0	0	0	0	0	0	0	0	0	0	0	0	0	Nanoarchaeota	Nanoarchaeota	d__Archaea	p__Nanoarchaeota	c__Nanoarchaeia	o__Pacearchaeales	f__GW2011-AR1	g__JAHIHG01
125cc6de602953fe8f8a9c4be03225df	0	6.38892	0	0	0	0	0	0	0	0	0	0	0	0	0	0	0	0	0	Thermoplasmatota	Thermoplasmatota	d__Archaea	p__Thermoplasmatota	c__E2	o__DHVEG-1	f__DHVEG-1	g__SM1-50
97f2f489f10a9e4edc49d75be30ec440	0	0	0	2.32174	0	0	0	0	0	0	0	0	0	0	0	0	0	0	0	Nanoarchaeota	Nanoarchaeota	d__Archaea	p__Nanoarchaeota	c__Nanoarchaeia	o__Pacearchaeales	f__UBA284	g__UBA284
548e67b3b6e50d52b565008521217a86	0	6.18352	0	0	0	0	0	0	0	0	0	0	0	0	0	0	0	0	0	Thermoplasmatota	Thermoplasmatota	d__Archaea	p__Thermoplasmatota	c__E2	o__DHVEG-1	f__DHVEG-1	g__SM1-50
f39090b7eaeb746b1ccc26ff18aede1c	0	0	0	0	0	0	0	0	0	0	0	0	5.74655	0	0	0	0	0	0	Thermoplasmatota	Thermoplasmatota	d__Archaea	p__Thermoplasmatota	c__Thermoplasmata	o__SG8-5	f__SG8-5	g__UBA147
1fcba0a3ad94f0b1bf30ef23e1a5e0bd	0	0	0	0	0	0	0	0	0	0	0	0	5.68103	0	0	0	0	0	0	Thermoplasmatota	Thermoplasmatota	d__Archaea	p__Thermoplasmatota	c__Thermoplasmata	o__SG8-5	f__SG8-5	g__UBA147
36413e36702fe0cd2677b44a25c6067d	0	0	0	0	0	0	0	0	0	0	0	5.28704	0	0	0	0	0	0	0	Thermoplasmatota	Thermoplasmatota	d__Archaea	p__Thermoplasmatota	c__Thermoplasmata	o__SG8-5	f__SG8-5	g__UBA147
09798b7df44ff7f620a1306f47ec7fa8	0	0	0	5.09769	0	0	0	0	0	0	0	0	0	0	0	0	0	0	0	Thermoplasmatota	Thermoplasmatota	d__Archaea	p__Thermoplasmatota	c__E2	o__DHVEG-1	f__DHVEG-1	g__SM1-50
87c6756e37303328c984ace8cd0300ef	0	0	0	0	0	0	0	0	0	0	0	5.09769	0	0	0	0	0	0	0	Thermoplasmatota	Thermoplasmatota	d__Archaea	p__Thermoplasmatota	c__Thermoplasmata	o__SG8-5	f__SG8-5	g__UBA147
7971487f2db363cb5a20e286356caaeb	0	0	0	4.93821	0	0	0	0	0	0	0	0	0	0	0	0	0	0	0	Thermoplasmatota	Thermoplasmatota	d__Archaea	p__Thermoplasmatota	c__E2	o__DHVEG-1	f__DHVEG-1
dc73e2aa45bceea4da803ab0f25fb65e	0	4.4841	0	0	0	0	0	0	0	0	0	0	0	0	0	0	0	0	0	Thermoplasmatota	Thermoplasmatota	d__Archaea	p__Thermoplasmatota	c__EX4484-6	o__EX4484-6	f__EX4484-36	g__EX4484-36
cbf3f313dfaff9515b95d04fe56cd88b	0	0	0	0	0	1.39597	0	0	0	0	0	0	0	0	0	0	0	0	0	Nanoarchaeota	Nanoarchaeota	d__Archaea	p__Nanoarchaeota	c__Nanoarchaeia	o__Woesearchaeales
8c2196a597284aed5f276019509c874c	0	4.41394	0	0	0	0	0	0	0	0	0	0	0	0	0	0	0	0	0	Thermoplasmatota	Thermoplasmatota	d__Archaea	p__Thermoplasmatota	c__EX4484-6	o__EX4484-6	f__EX4484-6	g__EX4484-6
85dac739708cf961a54e688e2cdd9475	0	0	0	4.55763	0	0	0	0	0	0	0	0	0	0	0	0	0	0	0	Thermoplasmatota	Thermoplasmatota	d__Archaea	p__Thermoplasmatota	c__Thermoplasmata	o__UBA10834	f__DTMW01	g__DSAX01
8b80273673d2a8bd1ef4674b2c39b8b6	0	0	0	0	0	0	0	0	0	0	0	4.40598	0	0	0	0	0	0	0	Thermoplasmatota	Thermoplasmatota	d__Archaea	p__Thermoplasmatota	c__Thermoplasmata	o__SG8-5	f__SG8-5	g__UBA147
529b22b184f4bce1e79ee8506a79822b	0	0	0	0	0	0	0	0	0	0	0	3.42764	3.23736	0	0	0	0	0	0	Thermoplasmatota	Thermoplasmatota	d__Archaea	p__Thermoplasmatota	c__EX4484-6	o__EX4484-6	f__EX4484-6	g__EX4484-6
8a95454783801f1e60085128fcf02bc0	0	0	0	0	0	0	0	0	0	0	0	0	4.29558	0	0	0	0	0	0	Thermoplasmatota	Thermoplasmatota	d__Archaea	p__Thermoplasmatota	c__EX4484-6	o__EX4484-6	f__EX4484-36	g__EX4484-36
93fbf4f31e64c31286ac24c8e7e8b620	0	3.90609	0	0	0	0	0	0	0	0	0	0	0	0	0	0	0	0	0	Thermoplasmatota	Thermoplasmatota	d__Archaea	p__Thermoplasmatota	c__Thermoplasmata	o__UBA10834	f__UBA10834	g__UBA9653
57e8ed67866480759259a9bb8874a445	0	0	0	4.0473	0	0	0	0	0	0	0	0	0	0	0	0	0	0	0	Thermoplasmatota	Thermoplasmatota	d__Archaea	p__Thermoplasmatota	c__Thermoplasmata	o__UBA10834	f__UBA10834	g__UBA9653
887fb77d8462a73a85ee45f9fe4116cf	0	0	0	0	0	0	3.5071	0	0	0	0	0	0	0	0	0	0	0	0	Thermoplasmatota	Thermoplasmatota	d__Archaea	p__Thermoplasmatota	c__Thermoplasmata	o__SG8-5	f__SG8-5	g__UBA147
cc0d895494f3bb1ffd0caa567344c885	0	0	0	0	0	0	0	0	1.67301	0	0	0	0	0	0	0	0	0	0	Methanosarcinia	Methanosarcinia	d__Archaea	p__Halobacteriota	c__Methanosarcinia	o__Methanosarcinales	f__Methanosarcinaceae	g__Methanohalophilus
70f85ca1344a06632efac5f795bedafc	0	0	0	0	0	0	0	0	0	0	0	2.62294	3.23736	0	0	0	0	0	0	Thermoplasmatota	Thermoplasmatota	d__Archaea	p__Thermoplasmatota	c__EX4484-6	o__EX4484-6	f__EX4484-36	g__EX4484-36
257415fbc6715584f04b62115e30cf25	2.3241	3.12741	0	0	0	0	0	0	0	0	0	0	0	0	0	0	0	0	0	Thermoplasmatota	Thermoplasmatota	d__Archaea	p__Thermoplasmatota	c__Thermoplasmata	o__Methanomassiliicoccales	f__UBA472	g__MVRC01
9d303daa10e99ddd433579a0d9126d69	0	0	0	3.82952	0	0	0	0	0	0	0	0	0	0	0	0	0	0	0	Thermoplasmatota	Thermoplasmatota	d__Archaea	p__Thermoplasmatota	c__E2	o__DHVEG-1	f__DHVEG-1
93210e7c66761e9bafbb8ca254c2fb10	0	3.12741	0	0	0	0	0	0	0	0	0	0	0	0	0	0	0	0	0	Thermoplasmatota	Thermoplasmatota	d__Archaea	p__Thermoplasmatota	c__Thermoplasmata	o__SG8-5	f__SG8-5	g__UBA147
58ad5e53ebf4900322e3b96f6f352af4	0	0	0	0	0	0	0	0	0	0	0	3.26475	0	0	0	0	0	0	0	Thermoplasmatota	Thermoplasmatota	d__Archaea	p__Thermoplasmatota	c__Thermoplasmata	o__SG8-5	f__SG8-5	g__UBA147
48276b6c877dc04a2a7c143e5d42d67d	0	0	0	0	0	0	0	0	0	0	0	0	3.23736	0	0	0	0	0	0	Thermoplasmatota	Thermoplasmatota	d__Archaea	p__Thermoplasmatota	c__EX4484-6	o__EX4484-6	f__EX4484-6	g__EX4484-6
e99cf1dc088a296333dad04b8fd14e3f	0	2.94461	0	0	0	0	0	0	0	0	0	0	0	0	0	0	0	0	0	Thermoplasmatota	Thermoplasmatota	d__Archaea	p__Thermoplasmatota	c__Thermoplasmata	o__UBA10834	f__DTMW01	g__DSAX01
bd1c87b86734211e27c3fadee62b001f	0	0	0	0	0	0	0	0	0	2.1875	0	0	0	0	0	0	0	0	0	Nanoarchaeota	Nanoarchaeota	d__Archaea	p__Nanoarchaeota	c__Nanoarchaeia	o__Pacearchaeales	f__GW2011-AR1
7d86aea02deb0b6a3b4978c3cec4551b	0	2.73478	0	0	0	0	0	0	0	0	0	0	0	0	0	0	0	0	0	Thermoplasmatota	Thermoplasmatota	d__Archaea	p__Thermoplasmatota	c__E2	o__DHVEG-1	f__DHVEG-1	g__SM1-50
aafa5b7f9750425f2ecd9bc8c62ebd27	0	0	0	0	0	0	0	0	0	0	0	0	2.84346	0	0	0	0	0	0	Thermoplasmatota	Thermoplasmatota	d__Archaea	p__Thermoplasmatota	c__Thermoplasmata	o__UBA10834	f__DTMW01	g__DSAX01
eca4bb114260753cd4d5cedce0cc833d	0	0	0	2.62294	0	0	0	0	0	0	0	0	0	0	0	0	0	0	0	Thermoplasmatota	Thermoplasmatota	d__Archaea	p__Thermoplasmatota	c__E2	o__DHVEG-1	f__DHVEG-1	g__SM1-50
d493d73dcb132fb009f51df3d040d420	2.3241	0	0	0	0	0	0	0	0	0	0	0	0	0	0	0	0	0	0	Thermoplasmatota	Thermoplasmatota	d__Archaea	p__Thermoplasmatota	c__Thermoplasmata	o__Methanomassiliicoccales	f__UBA472	g__UBA472
fa7cb9c2d176984a9a94ee2d5f6479bf	0	0	0	0	0	0	0	0	0	0	1.61272	0	0	0	0	0	0	0	0	Thermoplasmatota	Thermoplasmatota	d__Archaea	p__Thermoplasmatota	c__E2	o__DHVEG-1	f__DHVEG-1	g__SM1-50
13275f8d5776645272deaccdc276d47c	0	0	0	0	0	0	0	0	0	0	0	1.9355	0	0	0	0	0	0	0	Thermoplasmatota	Thermoplasmatota	d__Archaea	p__Thermoplasmatota	c__Thermoplasmata
f9762a6c50ab9669a3134c329488639c	0	1.26118	0	0	0	0	0	0	0	0	0	0	0	0	0	0	0	0	0	Thermoplasmatota	Thermoplasmatota	d__Archaea	p__Thermoplasmatota	c__Thermoplasmata
99439a3b39984e384f7e18c1ea2650bd	0	0	0	0	0	0	0	0	0	0	0	3.94239	5.86952	0	3.56329	0	0	0	0	Thermoproteota	Thermoproteota	d__Archaea	p__Thermoproteota	c__Bathyarchaeia	o__B26-1	f__UBA233	g__PALSA-986
9dc3ea75df41808c4eed386e8c6b403c	0	0	0	0	0	0	0	0	0	0	0	4.0473	5.98309	0	0	1.80191	0	0	0	Thermoproteota	Thermoproteota	d__Archaea	p__Thermoproteota	c__Bathyarchaeia	o__B26-1	f__UBA233	g__JADGNF01
024dd6bcad6ffc9f02c15af6afc63109	0	0	0	0	0	0	0	0	0	0	0	0	5.9555	0	0	0	0	0	0	Thermoproteota	Thermoproteota	d__Archaea	p__Thermoproteota	c__Bathyarchaeia	o__TCS64	f__TCS64	g__RBG-16-57-9
80caeb472240a0a2850088e9e6131f62	0	0	0	0	0	0	0	0	0	0	0	0	5.92739	0	0	0	0	0	0	Thermoproteota	Thermoproteota	d__Archaea	p__Thermoproteota	c__Bathyarchaeia	o__TCS64	f__TCS64	g__RBG-16-57-9
df618d9884d6c661468410e82838305d	0	0	0	0	0	0	0	0	0	0	0	0	0	0	0	0	3.55756	4.73603	0	Thermoproteota	Thermoproteota	d__Archaea	p__Thermoproteota	c__Bathyarchaeia	o__B26-1	f__UBA233	g__PALSA-986
16f46f6dfd6f25a9182b31c65b0e4941	0	0	0	0	0	0	0	0	0	0	0	0	0	0	0	0	0	5.09567	0	Thermoproteota	Thermoproteota	d__Archaea	p__Thermoproteota	c__Nitrososphaeria	o__Nitrososphaerales	f__Nitrosopumilaceae	g__Nitrosarchaeum
6d2fb36e1d8fab124e7426401e6242ab	0	0	0	0	0	0	0	0	0	0	0	0	5.06863	0	0	0	0	0	0	Thermoproteota	Thermoproteota	d__Archaea	p__Thermoproteota	c__Bathyarchaeia	o__B26-1	f__UBA233
d5375b73faccb7e773568bb13c72db9b	0	0	0	0	0	0	0	0	0	0	0	0	4.85216	0	0	0	0	0	0	Thermoproteota	Thermoproteota	d__Archaea	p__Thermoproteota	c__Bathyarchaeia	o__B26-1	f__BA1	g__SOJZ01
44ea45e3067a79d07b6c1af15ed30b51	0	0	0	0	0	0	0	0	0	0	0	0	0	0	0	0	0	4.67688	0	Thermoproteota	Thermoproteota	d__Archaea	p__Thermoproteota	c__Nitrososphaeria	o__Nitrososphaerales	f__Nitrosopumilaceae	g__Nitrosarchaeum
9ad860c1226a52a393f21791032daf82	0	0	0	4.69542	0	0	0	0	0	0	0	0	0	0	0	0	0	0	0	Thermoproteota	Thermoproteota	d__Archaea	p__Thermoproteota	c__Bathyarchaeia	o__B26-1	f__UBA233	g__PALSA-986
816ab16450ffce60850f4c4e5442f7f1	0	0	0	4.55763	0	0	0	0	0	0	0	0	0	0	0	0	0	0	0	Thermoproteota	Thermoproteota	d__Archaea	p__Thermoproteota	c__Bathyarchaeia	o__B26-1	f__UBA233	g__JADGNF01
cdac0e5fd8e5ee9ae2cd9349ee1deaa2	0	0	0	4.23733	0	0	0	0	0	0	0	0	0	0	0	0	0	0	0	Thermoproteota	Thermoproteota	d__Archaea	p__Thermoproteota	c__Bathyarchaeia	o__B26-1	f__UBA233	g__PALSA-986
4d4be4592350230ffffb8321fc1688fa	0	4.00362	0	0	0	0	0	0	0	0	0	0	0	0	0	0	0	0	0	Thermoproteota	Thermoproteota	d__Archaea	p__Thermoproteota	c__Bathyarchaeia	o__B26-1	f__UBA233	g__JADGNF01
1b25279ca1aef6532edf6c660837618e	0	0	0	0	0	0	0	0	0	0	0	0	0	0	0	0	0	4.00362	0	Thermoproteota	Thermoproteota	d__Archaea	p__Thermoproteota	c__Bathyarchaeia	o__B26-1	f__UBA233	g__PALSA-986
98983a475e587bfd2f6b942f4b025db9	0	0	0	3.82952	0	0	0	0	0	0	0	0	0	0	0	0	0	0	0	Thermoproteota	Thermoproteota	d__Archaea	p__Thermoproteota	c__Bathyarchaeia	o__B26-1	f__UBA233	g__PALSA-986
6c2ddefba866b2845b03f9b4fb1f42e2	0	0	0	0	0	0	0	0	0	0	0	2.32174	0	0	0	0	0	0	0	Nanoarchaeota	Nanoarchaeota	d__Archaea	p__Nanoarchaeota	c__Nanoarchaeia	o__Pacearchaeales	f__GW2011-AR1	g__JAFCDB01
ba94f427489a82d3f51134c039f6918c	0	0	0	0	0	0	0	0	0	0	0	0	0	0	0	0	3.34359	0	0	Thermoproteota	Thermoproteota	d__Archaea	p__Thermoproteota	c__Bathyarchaeia	o__B26-1	f__UBA233	g__PALSA-986
5f697eebc29b7dd8016187cccd5f1cf1	0	3.43533	0	0	0	0	0	0	0	0	0	0	0	0	0	0	0	0	0	Thermoproteota	Thermoproteota	d__Archaea	p__Thermoproteota	c__Bathyarchaeia	o__TCS64	f__TCS64	g__UBA8941
8f98b94666044cca7e075d3978d26b02	0	0	0	3.57415	0	0	0	0	0	0	0	0	0	0	0	0	0	0	0	Thermoproteota	Thermoproteota	d__Archaea	p__Thermoproteota	c__Bathyarchaeia	o__B26-1	f__UBA233	g__JADGNF01
3ca64c7676611e93c5a98d9730618b5a	0	0	0	0	0	0	0	0	0	0	0	0	2.295	0	0	0	0	0	0	Nanoarchaeota	Nanoarchaeota	d__Archaea	p__Nanoarchaeota	c__Nanoarchaeia	o__Woesearchaeales
7351fcb700e25f4bb7960beda3b125fc	0	0	0	2.87051	0	0	0	0	0	0	0	0	0	0	0	0	0	0	0	Thermoproteota	Thermoproteota	d__Archaea	p__Thermoproteota	c__Bathyarchaeia	o__B26-1	f__UBA233	g__JADGNF01
145b48bbcba280b3cf71f36fd6cdcafb	0	0	0	0	0	0	0	0	0	0	0	0	0	0	2.6124	0	0	0	0	Thermoproteota	Thermoproteota	d__Archaea	p__Thermoproteota	c__Bathyarchaeia	o__B26-1	f__UBA233
3878da2a0db534b79ae3f6a255b0257b	0	0	0	2.62294	0	0	0	0	0	0	0	0	0	0	0	0	0	0	0	Thermoproteota	Thermoproteota	d__Archaea	p__Thermoproteota	c__Bathyarchaeia	o__B26-1	f__SOJC01	g__SOJC01
af93b46935a40ef670a86f73271c3946	0	0	0	2.62294	0	0	0	0	0	0	0	0	0	0	0	0	0	0	0	Thermoproteota	Thermoproteota	d__Archaea	p__Thermoproteota	c__Bathyarchaeia	o__B26-1	f__UBA233	g__JADGNF01
78d2ae23814ab88a2e9457055f0aceb5	0	0	0	0	0	0	0	0	0	0	0	0	2.295	0	0	0	0	0	0	Nanoarchaeota	Nanoarchaeota	d__Archaea	p__Nanoarchaeota	c__Nanoarchaeia	o__Pacearchaeales	f__GW2011-AR1
ea75130850971b81595cf22404f6b763	0	0	0	0	0	0	0	0	0	0	0	0	0	1.85425	0	0	0	0	0	Nanoarchaeota	Nanoarchaeota	d__Archaea	p__Nanoarchaeota	c__Nanoarchaeia	o__Woesearchaeales
cdddf83ad31bdb9fa66aa8a625eb142b	0	0	0	0	0	0	0	0	0	0	0	0	0	0	2.06629	0	0	0	0	Nanoarchaeota	Nanoarchaeota	d__Archaea	p__Nanoarchaeota	c__Nanoarchaeia	o__Pacearchaeales	f__GW2011-AR1
f9f9294cf9bb1f93135430c1dd25616a	0	0	0	0	0	0	0	0	0	0	0	0	0	0	2.06629	0	0	0	0	Nanoarchaeota	Nanoarchaeota	d__Archaea	p__Nanoarchaeota	c__Nanoarchaeia	o__Pacearchaeales	f__GW2011-AR1	g__CAIPOI01
010c759f5a6d0af39d30f39a7d08901c	0	0	0	0	0	0	0	0	0	0	0	0	0	0	0	2.1875	0	0	0	Nanoarchaeota	Nanoarchaeota	d__Archaea	p__Nanoarchaeota	c__Nanoarchaeia	o__Pacearchaeales	f__GW2011-AR1
ee2660061cbf3a7122d9709e1923b730	0	0	0	0	0	0	0	0	0	0	0	0	0	0	0	2.1875	0	0	0	Nanoarchaeota	Nanoarchaeota	d__Archaea	p__Nanoarchaeota	c__Nanoarchaeia	o__Pacearchaeales	f__GW2011-AR1	g__JABIDS01
e77980c872fe1f616610f3a5d6ce4142	0	0	0	0	0	0	0	0	0	0	0	0	0	0	0	2.1875	0	0	0	Nanoarchaeota	Nanoarchaeota	d__Archaea	p__Nanoarchaeota	c__Nanoarchaeia	o__Pacearchaeales	f__GW2011-AR1	g__MWBV01
3d5f530f42afa6d3815339e015397067	0	0	0	0	0	0	0	0	0	0	0	0	0	0	0	2.1875	0	0	0	Nanoarchaeota	Nanoarchaeota	d__Archaea	p__Nanoarchaeota	c__Nanoarchaeia	o__Pacearchaeales	f__GW2011-AR1
606742627aaf1c6c069507b01b6ad7d6	0	0	0	0	0	0	0	0	0	0	0	0	0	0	0	0	1.85425	0	0	Methanosarcinia	Methanosarcinia	d__Archaea	p__Halobacteriota	c__Methanosarcinia	o__Methanosarcinales	f__Methanosarcinaceae	g__Methanolobus
b23e91a2a9dfce8916704efd6d258398	0	0	0	0	0	0	0	0	0	0	0	0	0	0	0	0	1.85425	0	0	Nanoarchaeota	Nanoarchaeota	d__Archaea	p__Nanoarchaeota	c__Nanoarchaeia	o__Pacearchaeales	f__GW2011-AR1	g__BMS3ABIN17
a116eb9f1d4cfaa13b6365c7e2afc8c4	0	0	0	0	0	0	0	0	0	0	0	0	0	0	0	0	1.85425	0	0	Nanoarchaeota	Nanoarchaeota	d__Archaea	p__Nanoarchaeota	c__Nanoarchaeia	o__Pacearchaeales	f__GW2011-AR1	g__JAGVWT01
b4f9eed95ff49136d83470d5255e251e	0	0	0	0	0	0	0	0	0	0	0	0	0	0	0	0	0	2.1875	0	Nanoarchaeota	Nanoarchaeota	d__Archaea	p__Nanoarchaeota	c__Nanoarchaeia	o__Pacearchaeales	f__GW2011-AR1	g__CAIKMX01
7c4bcd60168c2ec45fb5a00b4f71d8bd	0	0	0	0	0	0	0	0	0	0	0	0	0	0	0	0	0	2.1875	0	Nanoarchaeota	Nanoarchaeota	d__Archaea	p__Nanoarchaeota	c__Nanoarchaeia	o__Woesearchaeales
836977d2cf75332a8979c0c6b3a49b6f	0	0	0	0	0	0	0	0	0	0	0	0	0	0	0	0	0	2.1875	0	Nanoarchaeota	Nanoarchaeota	d__Archaea	p__Nanoarchaeota	c__Nanoarchaeia	o__Pacearchaeales	f__GW2011-AR1	g__CAIKMX01
e65147824212b4518054c9025a8e84f4	0	0	0	0	0	0	0	0	0	0	0	0	0	0	0	0	0	2.1875	0	Nanoarchaeota	Nanoarchaeota	d__Archaea	p__Nanoarchaeota	c__Nanoarchaeia	o__Pacearchaeales	f__GW2011-AR1
34340521b8657e34bef0960b9581cf92	0	0	0	0	0	0	0	0	0	0	0	0	0	0	0	0	0	2.1875	0	Nanoarchaeota	Nanoarchaeota	d__Archaea	p__Nanoarchaeota	c__Nanoarchaeia	o__Woesearchaeales	f__DSVV01	g__JACRKF01
4612b1117b8540e2d9eabcdd3ff21d32	0	0	0	0	0	0	0	0	0	0	0	0	0	0	0	0	0	2.1875	0	Nanoarchaeota	Nanoarchaeota	d__Archaea	p__Nanoarchaeota	c__Nanoarchaeia	o__Woesearchaeales	f__GW2011-AR9
f95fcf7c9ba0feb54b2e249e143b9008	0	1.80191	0	0	0	0	0	0	0	0	0	0	0	0	0	0	0	0	0	Nanoarchaeota	Nanoarchaeota	d__Archaea	p__Nanoarchaeota	c__Nanoarchaeia	o__Pacearchaeales	f__GW2011-AR1
fdbbd5a083b5f1c020a036a326863e06	0	1.80191	0	0	0	0	0	0	0	0	0	0	0	0	0	0	0	0	0	Nanoarchaeota	Nanoarchaeota	d__Archaea	p__Nanoarchaeota	c__Nanoarchaeia	o__Pacearchaeales	f__GW2011-AR1
d35ec7e56abce34bc4af2fa448354fc5	0	1.80191	0	0	0	0	0	0	0	0	0	0	0	0	0	0	0	0	0	Nanoarchaeota	Nanoarchaeota	d__Archaea	p__Nanoarchaeota	c__Nanoarchaeia	o__Woesearchaeales	f__B29-G15	g__JAFCCU01
1113793ac2d8adfce5d8284df7871224	0	0	0	1.9355	0	0	0	0	0	0	0	0	0	0	0	0	0	0	0	Nanoarchaeota	Nanoarchaeota	d__Archaea	p__Nanoarchaeota	c__Nanoarchaeia	o__Pacearchaeales	f__GW2011-AR1
a6e97a6fa8e8a0897e1058332901453c	0	0	0	1.9355	0	0	0	0	0	0	0	0	0	0	0	0	0	0	0	Methanosarcinia	Methanosarcinia	d__Archaea	p__Halobacteriota	c__Methanosarcinia	o__Methanosarcinales	f__Methanosarcinaceae	g__Methanosarcina
ee36d20f8848fb71e8a2001fa395aade	0	0	0	0	0	0	1.52052	0	0	0	0	0	0	0	0	0	0	0	0	Methanomicrobia	Methanomicrobia	d__Archaea	p__Halobacteriota	c__Methanomicrobia	o__Methanomicrobiales	f__Methanocorpusculaceae	g__Methanocalculus
8ff56c68c0cab9f4d9f73cd2520cf22e	0	0	0	0	0	0	1.52052	0	0	0	0	0	0	0	0	0	0	0	0	Nanoarchaeota	Nanoarchaeota	d__Archaea	p__Nanoarchaeota	c__Nanoarchaeia	o__Pacearchaeales	f__GW2011-AR1	g__JAGVXH01
480dc993f3c9c3e3853cbee61c43be30	0	0	0	0	0	0	1.52052	0	0	0	0	0	0	0	0	0	0	0	0	Methanosarcinia	Methanosarcinia	d__Archaea	p__Halobacteriota	c__Methanosarcinia	o__Methanosarcinales	f__Methanosarcinaceae	g__Methanosarcina
1ba716712682b3639971c4a948fe2d8a	0	0	0	0	0	0	0	0	0	0	0	1.9355	0	0	0	0	0	0	0	Nanoarchaeota	Nanoarchaeota	d__Archaea	p__Nanoarchaeota	c__Nanoarchaeia	o__Woesearchaeales	f__JAGVZT01	g__JAGVZT01
a21246a45c8e86be5f42d4528c1a2105	0	0	0	0	0	0	0	0	0	0	0	1.9355	0	0	0	0	0	0	0	Nanoarchaeota	Nanoarchaeota	d__Archaea	p__Nanoarchaeota	c__Nanoarchaeia	o__Tiddalikarchaeales	f__Tiddalikarchaeaceae	g__CG07-land
34db6149142a05739761676c05b3f7dc	0	0	0	0	0	0	0	0	0	0	0	1.9355	0	0	0	0	0	0	0	Nanoarchaeota	Nanoarchaeota	d__Archaea	p__Nanoarchaeota	c__Nanoarchaeia	o__Woesearchaeales
68591d5aab709da9a4c7cf816898dfb8	0	0	0	0	0	0	0	0	0	0	0	1.9355	0	0	0	0	0	0	0	Nanoarchaeota	Nanoarchaeota	d__Archaea	p__Nanoarchaeota	c__Nanoarchaeia	o__Woesearchaeales
3faab19b50895552e8a9b8ac75b38e16	0	0	0	0	0	0	0	0	0	0	0	0	1.9089	0	0	0	0	0	0	Nanoarchaeota	Nanoarchaeota	d__Archaea	p__Nanoarchaeota	c__Nanoarchaeia	o__Pacearchaeales	f__PEVX01	g__PEVX01
ff183b39030008f49277f2a1ca4675a7	0	0	0	0	0	0	0	0	0	0	0	0	1.9089	0	0	0	0	0	0	Nanoarchaeota	Nanoarchaeota	d__Archaea	p__Nanoarchaeota	c__Nanoarchaeia	o__Woesearchaeales	f__JAGVZT01	g__JAGVZT01
5d76ce15d8bbdb8ac72656442c970879	0	0	0	0	0	0	0	0	0	0	0	0	1.9089	0	0	0	0	0	0	Nanoarchaeota	Nanoarchaeota	d__Archaea	p__Nanoarchaeota	c__Nanoarchaeia	o__Woesearchaeales	f__UBA10107	g__UBA10107
1252789ca4fd9f1c8a6b7550227757ae	0	0	0	0	0	0	0	0	0	0	0	0	0	0	0	0	1.47005	0	0	Nanoarchaeota	Nanoarchaeota	d__Archaea	p__Nanoarchaeota	c__Nanoarchaeia	o__Pacearchaeales	f__GW2011-AR1	g__JAFCDB01
aa0d62a2bd8c0f0cd5ec2ae65d59f87d	0	0	0	0	0	0	0	0	0	0	0	0	0	0	0	0	1.47005	0	0	Nanoarchaeota	Nanoarchaeota	d__Archaea	p__Nanoarchaeota	c__Nanoarchaeia	o__Pacearchaeales	f__GW2011-AR1	g__JAGVWT01
082c7a5f87e06ab4a62bdcefc9e29330	0	0	0	0	0	0	0	0	0	0	0	0	0	0	0	0	0	1.80191	0	Nanoarchaeota	Nanoarchaeota	d__Archaea	p__Nanoarchaeota	c__Nanoarchaeia	o__Pacearchaeales	f__GW2011-AR1
4a3cb66047d77a7754fcf2b05dc0f23e	0	1.26118	0	0	0	0	0	0	0	0	0	0	0	0	0	0	0	0	0	Nanoarchaeota	Nanoarchaeota	d__Archaea	p__Nanoarchaeota	c__Nanoarchaeia	o__Woesearchaeales
f2dbb6a43d0a181303dbb7c7328ee248	0	1.26118	0	0	0	0	0	0	0	0	0	0	0	0	0	0	0	0	0	Nanoarchaeota	Nanoarchaeota	d__Archaea	p__Nanoarchaeota	c__Nanoarchaeia	o__Pacearchaeales	f__GW2011-AR1	g__JAHIHG01
ac13825dbc4c527b6413c092210d686a	0	1.26118	0	0	0	0	0	0	0	0	0	0	0	0	0	0	0	0	0	Nanoarchaeota	Nanoarchaeota	d__Archaea	p__Nanoarchaeota	c__Nanoarchaeia	o__UBA10117	f__JAFCGM01	g__JAFCGM01
6ef0cffec60e73dba2fe29adade2d2a9	0	1.26118	0	0	0	0	0	0	0	0	0	0	0	0	0	0	0	0	0	Nanoarchaeota	Nanoarchaeota	d__Archaea	p__Nanoarchaeota	c__Nanoarchaeia	o__Woesearchaeales
8c03153f63a75a22951d28e8d100cf9d	0	0	0	1.39399	0	0	0	0	0	0	0	0	0	0	0	0	0	0	0	Nanoarchaeota	Nanoarchaeota	d__Archaea	p__Nanoarchaeota	c__Nanoarchaeia	o__Pacearchaeales	f__JAHJTO01	g__JAHJTO01
b859c7b7a0cf22c11b3585929b77de7f	0	0	0	0	0	0	0	0	0	1.26118	0	0	0	0	0	0	0	0	0	Nanoarchaeota	Nanoarchaeota	d__Archaea	p__Nanoarchaeota	c__Nanoarchaeia	o__Woesearchaeales	f__UBA11716	g__UBA11716
119346641a932bd41a070dd2044db032	0	0	0	0	0	0	0	0	0	0	1.07316	0	0	0	0	0	0	0	0	Nanoarchaeota	Nanoarchaeota	d__Archaea	p__Nanoarchaeota	c__Nanoarchaeia	o__Woesearchaeales
3266d11abf6fd2fa4683f88527056dff	0	0	0	0	0	0	0	0	0	0	0	1.39399	0	0	0	0	0	0	0	Halobacteriota_unclassified	Halobacteriota_unclassified	d__Archaea	p__Halobacteriota
706ba205ff566874bd06f06bff520d7a	0	0	0	0	0	0	0	0	0	0	0	1.39399	0	0	0	0	0	0	0	Nanoarchaeota	Nanoarchaeota	d__Archaea	p__Nanoarchaeota	c__Nanoarchaeia	o__Pacearchaeales	f__GW2011-AR1	g__JAGVXO01
8532fd2536f6184a1f7c4261dfd97251	0	0	0	0	0	0	0	0	0	0	0	1.39399	0	0	0	0	0	0	0	Nanoarchaeota	Nanoarchaeota	d__Archaea	p__Nanoarchaeota	c__Nanoarchaeia	o__Woesearchaeales	f__B3-WOES	g__B3-WOES
bf54923449dd04dd06086f61047e38d2	0	0	0	0	0	0	0	0	0	0	0	1.39399	0	0	0	0	0	0	0	Nanoarchaeota	Nanoarchaeota	d__Archaea	p__Nanoarchaeota	c__Nanoarchaeia	o__Woesearchaeales	f__JABGUJ01	g__JABGUJ01
78a5ec1a55975077e95649197d334e52	0	0	0	0	0	0	0	0	0	0	0	1.39399	0	0	0	0	0	0	0	Nanoarchaeota	Nanoarchaeota	d__Archaea	p__Nanoarchaeota	c__Nanoarchaeia	o__Woesearchaeales
952cb681a36f942a39d78bfc61f699bf	0	0	0	0	0	0	0	0	0	0	0	0	1.36754	0	0	0	0	0	0	Nanoarchaeota	Nanoarchaeota	d__Archaea	p__Nanoarchaeota	c__Nanoarchaeia	o__Woesearchaeales	f__B29-G15	g__JAFCCU01
373d6b73cf6033140e7fb20694bf57cc	0	0	0	0	0	0	0	0	0	0	0	0	0	0	1.14123	0	0	0	0	Nanoarchaeota	Nanoarchaeota	d__Archaea	p__Nanoarchaeota	c__Nanoarchaeia
066d63966b1f49d271f1fb89e96941cc	0	0	0	0	0	0	0	0	0	0	0	0	0	0	1.14123	0	0	0	0	Nanoarchaeota	Nanoarchaeota	d__Archaea	p__Nanoarchaeota	c__Nanoarchaeia	o__Pacearchaeales	f__GW2011-AR1	g__UBA73
e83e603be2280744ad3ee9d77890f8e8	0	0	0	0	0	0	0	0	0	0	0	0	0	0	1.14123	0	0	0	0	Halobacteria	Halobacteria	d__Archaea	p__Halobacteriota	c__Halobacteria	o__Halobacteriales	f__Haloferacaceae	g__Halalkalirubrum
083fadd19484fe3352d86faa9cdb955d	0	0	0	0	0	0	0	0	0	0	0	0	0	0	0	1.26118	0	0	0	Nanoarchaeota	Nanoarchaeota	d__Archaea	p__Nanoarchaeota	c__Nanoarchaeia	o__Pacearchaeales	f__GW2011-AR1	g__JACPLR01
e535715031758d405cb480c2ae536717	0	0	0	0	0	0	0	0	0	0	0	0	0	0	0	0	0.931397	0	0	Nanoarchaeota	Nanoarchaeota	d__Archaea	p__Nanoarchaeota	c__Nanoarchaeia	o__Pacearchaeales	f__GW2011-AR1	g__CAIKMX01
f473b0fd0b515dc1b4e7331524571ab2	0	0	0	0	0	0	0	0	0	0	0	0	0	0	0	0	0	0.345454	0	Nanoarchaeota	Nanoarchaeota	d__Archaea	p__Nanoarchaeota	c__Nanoarchaeia	o__Pacearchaeales	f__GW2011-AR1	g__CABMGO01
d884b5b546f943c9c1a440bc8680011f	0	0	0	0	0	0	6.11568	0	12.4179	0	0	0	0	0	0	0	0	0	0	Firmicutes	Firmicutes	d__Bacteria	p__Firmicutes_F	c__Halanaerobiia	o__Halanaerobiales	f__Halanaerobiaceae	g__Halanaerobium
d0d1f1163ecd8c59d10ef4d6f413271e	0	0	0	0	0	0	6.18861	0	12.1185	0	0	0	0	0	0	0	0	0	0	Firmicutes	Firmicutes	d__Bacteria	p__Firmicutes_F	c__Halanaerobiia	o__Halanaerobiales	f__Halanaerobiaceae	g__Halanaerobium
d2ceb513e4e34e7c14d0e5a88aa7ca99	9.73603	0	0	0	0	0	0	0	0	0	0	0	0	0	0	0	0	0	11.6398	Proteobacteria	Proteobacteria	d__Bacteria	p__Proteobacteria	c__Alphaproteobacteria	o__Caulobacterales	f__TH1-2	g__Aquidulcibacter
92203e169d2221bc95c59b11c8f44fa3	9.46253	0	0	0	0	0	0	0	0	0	0	0	0	0	0	0	0	0	11.471	Proteobacteria	Proteobacteria	d__Bacteria	p__Proteobacteria	c__Alphaproteobacteria	o__Caulobacterales	f__TH1-2	g__Aquidulcibacter
78cacf15f8967ee49c4cd6541c21fcc2	0	0	0	0	0	0	0	0	0	0	0	0	0	0	0	0	0	0	11.5962	Photosynthetic_Cyanobacteriia	Photosynthetic_Cyanobacteriia	d__Bacteria	p__Cyanobacteria	c__Cyanobacteriia	o__Cyanobacteriales
f43b182d835303d8c51643b04a86b188	11.3444	9.29961	8.13564	7.20195	5.66017	0	0	0	0	0	0	0	0	0	0	0	0	0	6.50224	Photosynthetic_Cyanobacteriia	Photosynthetic_Cyanobacteriia	d__Bacteria	p__Cyanobacteria	c__Cyanobacteriia	o__Cyanobacteriales	f__Coleofasciculaceae	g__SIO2C1
7eae1551f2a6ed9f811233481158117b	11.5727	0	0	0	0	0	0	0	0	0	0	0	0	0	0	0	0	0	6.84747	Photosynthetic_Cyanobacteriia	Photosynthetic_Cyanobacteriia	d__Bacteria	p__Cyanobacteria	c__Cyanobacteriia	o__Cyanobacteriales
bbc3b48ace30edff054af9f9dcc9da07	8.32261	7.00581	8.0692	7.56468	8.97088	0	0	0	0	0	8.20159	8.44625	7.63577	8.40385	6.09363	4.26299	5.55238	0	0	Photosynthetic_Cyanobacteriia	Photosynthetic_Cyanobacteriia	d__Bacteria	p__Cyanobacteria	c__Cyanobacteriia	o__Cyanobacteriales	f__Coleofasciculaceae	g__SIO2C1
81a1a52c4affb568a520c03348f8cdef	0	0	0	0	0	10.3862	7.43881	0	0	0	0	0	0	0	0	0	0	0	0	Proteobacteria	Proteobacteria	d__Bacteria	p__Proteobacteria	c__Gammaproteobacteria	o__Ectothiorhodospirales	f__Ectothiorhodospiraceae	g__Ectothiorhodospira
b825d9659d8e6731ed893361ac1ac16e	0	0	0	0	0	10.226	7.02161	0	2.76376	0	0	0	0	0	0	0	0	0	0	Proteobacteria	Proteobacteria	d__Bacteria	p__Proteobacteria	c__Gammaproteobacteria	o__Ectothiorhodospirales	f__Ectothiorhodospiraceae	g__Ectothiorhodospira
5dac253f9213b0a6ceca2f37d6b48af0	0	0	0	0	0	0	0	0	0	0	0	0	0	0	0	10.9334	0	7.09128	0	Proteobacteria	Proteobacteria	d__Bacteria	p__Proteobacteria	c__Gammaproteobacteria	o__Chromatiales	f__Chromatiaceae	g__Chromatium
de284a33f6a8eace6ffb284ebfec2a73	0	0	0	0	0	0	0	0	0	0	0	0	0	0	0	10.8827	0	7.09128	0	Proteobacteria	Proteobacteria	d__Bacteria	p__Proteobacteria	c__Gammaproteobacteria	o__Chromatiales	f__Chromatiaceae	g__Chromatium
10bb410cab85c3ad55c3e1b7a643ae2a	5.10025	7.21615	0	6.87677	0	0	0	0	0	0	5.73604	8.60273	7.20874	2.78793	6.71338	3.68942	9.62407	0	3.00369	Heterotrophic Bacteroidota	Heterotrophic Bacteroidota	d__Bacteria	p__Bacteroidota	c__Bacteroidia	o__Bacteroidales	f__VadinHA17	g__SR-FBR-E99
13cc45e417c97cc67ba8761f6a7f95c9	0	0	0	0	9.88749	0	0	0	0	0	6.90647	0	0	7.94416	0	2.94461	3.22352	0	0	Photosynthetic_Cyanobacteriia	Photosynthetic_Cyanobacteriia	d__Bacteria	p__Cyanobacteria	c__Cyanobacteriia	o__Elainellales	f__Elainellaceae
099c6f5ef4e2aedfb07710fb9e664d0a	4.32653	0	0	0	6.13193	0	0	6.28284	0	6.74479	6.19891	4.14532	0	8.78449	6.89784	4.67688	4.12839	9.43756	4.28453	Proteobacteria	Proteobacteria	d__Bacteria	p__Proteobacteria	c__Alphaproteobacteria	o__Sphingomonadales	f__Sphingomonadaceae	g__Erythrobacter
5a7e6a4ebd98bf47650a5d478e8016d8	0	0	0	0	0	0	0	0	0	0	0	0	0	0	0	10.5687	4.9447	7.69289	0	Proteobacteria	Proteobacteria	d__Bacteria	p__Proteobacteria	c__Gammaproteobacteria	o__Burkholderiales	f__Burkholderiaceae	g__Rhodoferax
c0a2ef66cb767359fde3feaaaf7f4851	4.04979	0	0	0	5.985	0	0	6.35153	0	6.77457	5.86004	0	0	8.92129	6.38408	4.90075	3.4545	9.37037	3.16517	Proteobacteria	Proteobacteria	d__Bacteria	p__Proteobacteria	c__Alphaproteobacteria	o__Sphingomonadales	f__Sphingomonadaceae	g__Erythrobacter
2af902489f4f6d1aa250e7d944cead54	0	0	0	0	0	9.59096	7.22788	6.69421	5.15709	0	3.49189	3.57415	0	0	0	0	0	0	0	Proteobacteria	Proteobacteria	d__Bacteria	p__Proteobacteria	c__Alphaproteobacteria	o__Rhodobacterales	f__Rhodobacteraceae	g__Roseinatronobacter
bdb61ffec96fd419f2f9f4d00f72e7b3	0	0	0	0	0	0	0	0	0	0	0	0	0	0	0	10.489	4.48807	7.79076	0	Proteobacteria	Proteobacteria	d__Bacteria	p__Proteobacteria	c__Gammaproteobacteria	o__Burkholderiales	f__Burkholderiaceae
363b85e6107a7b76e7746caad3c6245e	4.4085	6.90155	0	7.30723	0	0	0	0	0	0	5.35499	7.87651	6.99199	3.74425	6.41882	0	9.51296	0	2.82156	Heterotrophic Bacteroidota	Heterotrophic Bacteroidota	d__Bacteria	p__Bacteroidota	c__Bacteroidia	o__Bacteroidales	f__VadinHA17	g__SR-FBR-E99
e50d38ed5975edae10eae161aff68206	0	0	0	0	0	0	0	0	0	0	0	0	0	0	0	10.5824	0	0	0	Heterotrophic Bacteroidota	Heterotrophic Bacteroidota	d__Bacteria	p__Bacteroidota	c__Bacteroidia	o__Bacteroidales	f__Paludibacteraceae	g__Paludibacter
8db5591bf11fe1b03e5b91439426eca2	0	0	0	0	0	9.4574	6.65709	6.70744	5.09609	0	4.28094	0	0	0	0	0	0	0	0	Proteobacteria	Proteobacteria	d__Bacteria	p__Proteobacteria	c__Alphaproteobacteria	o__Rhodobacterales	f__Rhodobacteraceae
4adf329a102f0c317bd57897adf615c4	0	0	0	0	9.62864	0	0	0	0	0	6.30833	0	0	7.74794	0	0	2.78793	0	0	Photosynthetic_Cyanobacteriia	Photosynthetic_Cyanobacteriia	d__Bacteria	p__Cyanobacteria	c__Cyanobacteriia	o__Elainellales	f__Elainellaceae	g__FACHB-8
55608187f5c4cfe1eb508c43f5512d41	0	5.22692	0	0	0	1.93749	9.53778	4.03686	0.752083	0	0	5.74344	7.26676	0	0	0	7.98922	0	0	Proteobacteria	Proteobacteria	d__Bacteria	p__Proteobacteria	c__Gammaproteobacteria	o__Burkholderiales	f__Thiobacillaceae	g__Thiobacillus
4a832d365461c18c38fa0287f25de368	0	0	0	0	0	0	0	3.07107	9.95354	0	0	0	0	0	0	0	0	0	0	Heterotrophic Bacteroidota	Heterotrophic Bacteroidota	d__Bacteria	p__Bacteroidota	c__Bacteroidia	o__Flavobacteriales	f__Flavobacteriaceae	g__Psychroflexus
85f670579d1c3a7766ce8df552cb1a83	0	0	0	0	3.26691	0	0	0	0	0	3.23957	0	0	0	4.86974	4.95189	0	10.3978	0	Proteobacteria	Proteobacteria	d__Bacteria	p__Proteobacteria	c__Alphaproteobacteria	o__Sphingomonadales	f__Sphingomonadaceae	g__Chakrabartia
4fbbdf1733d05a2fbad89a5fd7a924ce	0	0	0	0	6.9194	0	0	0	0	0	0	0	0	6.30069	0	0	5.35597	10.1368	0	Proteobacteria	Proteobacteria	d__Bacteria	p__Proteobacteria	c__Gammaproteobacteria	o__Burkholderiales	f__Burkholderiaceae
0ea82b29b4c51f494bc92a636d1cd4ca	0	0	0	0	0	0	0	0	0	0	4.21126	0	0	0	5.00868	5.30846	0	10.3518	0	Proteobacteria	Proteobacteria	d__Bacteria	p__Proteobacteria	c__Alphaproteobacteria	o__Rhodobacterales	f__Rhodobacteraceae
a8d08340ffa7caed7a0cc28e4f3b83d1	0	0	0	0	0	9.46453	6.18861	3.77957	5.1269	0	0	0	0	0	0	0	0	0	0	Proteobacteria	Proteobacteria	d__Bacteria	p__Proteobacteria	c__Alphaproteobacteria	o__Rhodobacterales	f__Rhodobacteraceae
d797085c7c7eb45c99b6cb98a55e4d41	0	0	0	0	9.62089	0	0	0	0	0	7.62752	4.23733	3.4001	0	0	0	0	0	0	Heterotrophic Bacteroidota	Heterotrophic Bacteroidota	d__Bacteria	p__Bacteroidota	c__Bacteroidia	o__Cytophagales	f__Cyclobacteriaceae	g__ELB16-189
f30c0ae4e1f657f98fd0b29be4c9dc78	0	0	0	0	0	0	0	0	0	0	0	0	0	0	0	10.4124	0	0	0	Heterotrophic Bacteroidota	Heterotrophic Bacteroidota	d__Bacteria	p__Bacteroidota	c__Bacteroidia	o__Bacteroidales	f__Paludibacteraceae	g__Paludibacter
4f345d71f0639c21da1efee0e63a5437	0	0	0	0	0	9.57689	0	0	0	0	0	0	0	0	0	0	0	0	0	Photosynthetic_Cyanobacteriia	Photosynthetic_Cyanobacteriia	d__Bacteria	p__Cyanobacteria	c__Cyanobacteriia	o__Cyanobacteriales	f__Geitlerinemaceae	g__Phormidium_A
a42acbf774d54c48c3a415db9f0df57f	0	0	0	0	6.66155	0	0	0	0	0	0	0	0	6.50771	0	0	0	10.0884	0	Proteobacteria	Proteobacteria	d__Bacteria	p__Proteobacteria	c__Gammaproteobacteria	o__Burkholderiales	f__Burkholderiaceae	g__Paucibacter_A
6c9e6cac575a678a3553eeab5303b999	0	0	0	0	9.80673	0	0	0	0	0	4.21126	0	0	3.55756	0	0	0	0	0	Photosynthetic_Cyanobacteriia	Photosynthetic_Cyanobacteriia	d__Bacteria	p__Cyanobacteria	c__Cyanobacteriia	o__Pseudanabaenales	f__Pseudanabaenaceae	g__Pseudanabaena
8ecccf81aac16eed82bae4b07b590cd3	0	0	0	0	0	9.55494	0	0	0	0	0	0	0	0	0	0	0	0	0	Photosynthetic_Cyanobacteriia	Photosynthetic_Cyanobacteriia	d__Bacteria	p__Cyanobacteria	c__Cyanobacteriia	o__Cyanobacteriales	f__Geitlerinemaceae	g__Geitlerinema
f144675159ef70136428376acbfd8ab8	0	0	0	0	0	0	0	0	9.84007	0	0	0	0	0	0	0	0	0	0	Proteobacteria	Proteobacteria	d__Bacteria	p__Proteobacteria	c__Gammaproteobacteria	o__DSM-100275	f__DSM-100275	g__Inmirania
56a147881f1c3337a471ba718b821924	0	0	0	0	0	9.38271	5.68501	2.91005	5.27213	0	0	0	0	0	0	0	0	0	0	Proteobacteria	Proteobacteria	d__Bacteria	p__Proteobacteria	c__Alphaproteobacteria	o__Rhodobacterales	f__Rhodobacteraceae
8dcadf864a52c361716f148d50de9a24	0	0	0	0	6.06842	0	2.20423	9.39688	0	0	7.72338	6.14315	6.16304	0	0	0	0	0	0	Heterotrophic Bacteroidota	Heterotrophic Bacteroidota	d__Bacteria	p__Bacteroidota	c__Bacteroidia	o__Cytophagales	f__Cyclobacteriaceae	g__Algoriphagus
7f8829673e8402283b55dfb5c8e471fd	0	0	0	0	0	0	0	0	9.70861	0	0	0	0	0	0	0	0	0	0	Heterotrophic Bacteroidota	Heterotrophic Bacteroidota	d__Bacteria	p__Bacteroidota	c__Bacteroidia	o__Flavobacteriales	f__Flavobacteriaceae	g__Psychroflexus
2168b5ec1d8398584abcfdf89ded9a9f	0	0	0	0	0	9.08494	6.6954	5.42656	5.61683	0	0	0	0	0	0	0	0	0	0	Proteobacteria	Proteobacteria	d__Bacteria	p__Proteobacteria	c__Alphaproteobacteria	o__Rhodobacterales	f__Rhodobacteraceae	g__Tropicibacter
e073b562eafd267fe500fb68805c0c1b	0	0	0	0	0	0	0	0	0	0	7.27592	5.56989	0	9.49839	0	0	5.67835	0	0	Gemmatimonadota	Gemmatimonadota	d__Bacteria	p__Gemmatimonadota	c__Gemmatimonadetes	o__Gemmatimonadales	f__Gemmatimonadaceae	g__Gemmatimonas
a85ba5656742297804e2cfef0b176b03	0	4.84782	0	0	0	2.87253	9.16756	4.11362	0	0	0	5.92806	6.58169	0	0	0	7.82199	0	0	Proteobacteria	Proteobacteria	d__Bacteria	p__Proteobacteria	c__Gammaproteobacteria	o__Burkholderiales	f__Thiobacillaceae	g__Thiobacillus
80dbef8d5c707565b4795e7ce0808868	0	0	0	0	0	0	0	0	0	0	0	0	0	0	0	10.186	0	0	0	Chloroflexota	Chloroflexota	d__Bacteria	p__Chloroflexota	c__Chloroflexia	o__Chloroflexales	f__Chloroflexaceae	g__Viridilinea
ac995497bc5f19d450d233e721e8c6f3	0	0	0	0	0	9.32086	0	4.81771	0	0	0	0	0	0	0	0	0	0	0	Actinobacteriota	Actinobacteriota	d__Bacteria	p__Actinobacteriota	c__Actinomycetia	o__Nitriliruptorales	f__Nitriliruptoraceae	g__CSBr16-57R1
e303bfb023083b926a8c999675ce6510	0	0	0	0	0	0	0	3.68283	0	0	7.02967	4.88107	4.29558	9.47375	0	0	5.41477	0	0	Gemmatimonadota	Gemmatimonadota	d__Bacteria	p__Gemmatimonadota	c__Gemmatimonadetes	o__Gemmatimonadales	f__Gemmatimonadaceae	g__JAABRT01
d273edbcffddc7672ab95e425424437d	0	0	0	0	0	9.03038	6.56359	5.51759	5.52619	0	0	0	0	0	0	0	0	0	0	Proteobacteria	Proteobacteria	d__Bacteria	p__Proteobacteria	c__Alphaproteobacteria	o__Rhodobacterales	f__Rhodobacteraceae
6068b244e5d73c0ad68ebc2aaeb04858	0	0	0	0	0	0	0	0	9.61178	0	0	0	0	0	0	0	0	0	0	Proteobacteria	Proteobacteria	d__Bacteria	p__Proteobacteria	c__Gammaproteobacteria	o__Nitrococcales	f__Halorhodospiraceae	g__Halorhodospira
633db22e72f80415804de79aa3389624	0	0	0	0	9.549	0	0	0	0	0	0	0	0	4.73358	0	0	0	0	0	Photosynthetic_Cyanobacteriia	Photosynthetic_Cyanobacteriia	d__Bacteria	p__Cyanobacteria	c__Cyanobacteriia	o__Pseudanabaenales	f__Pseudanabaenaceae	g__Pseudanabaena
cde8dd27e0b7a583409b445a55e7f902	0	0	0	0	0	0	4.48824	0	9.54077	0	0	0	0	0	0	0	0	0	0	Firmicutes	Firmicutes	d__Bacteria	p__Firmicutes_F	c__Halanaerobiia	o__Halanaerobiales	f__Halanaerobiaceae	g__Halanaerobium
a852f9c0993da41de698453624662ca1	4.14782	0	0	0	9.1865	0	0	0	0	0	7.31169	4.14532	3.91433	0	0	0	0	0	0	Heterotrophic Bacteroidota	Heterotrophic Bacteroidota	d__Bacteria	p__Bacteroidota	c__Bacteroidia	o__Cytophagales	f__Cyclobacteriaceae	g__ELB16-189
6337c7a4c82da992142769b354699be2	6.55791	0	5.908	0	7.35564	0	0	5.65795	0	0	5.178	0	0	8.08446	4.76946	4.61531	5.12988	6.90155	5.32661	Proteobacteria	Proteobacteria	d__Bacteria	p__Proteobacteria	c__Alphaproteobacteria	o__Sphingomonadales	f__Sphingomonadaceae	g__Erythrobacter
8745767fb4dcc3282e40c3528e9aa00b	0	0	0	0	8.58623	0	0	0	0	4.00362	6.63771	6.53627	5.98309	7.58057	0	0	0	0	0	Heterotrophic Bacteroidota	Heterotrophic Bacteroidota	d__Bacteria	p__Bacteroidota	c__Bacteroidia	o__Cytophagales	f__Cyclobacteriaceae	g__Algoriphagus
e8a64c8227aaaf69cae2670f917b710e	0	0	0	0	0	0	0	0	0	0	0	0	0	0	0	10.0214	0	3.12741	0	Chloroflexota	Chloroflexota	d__Bacteria	p__Chloroflexota	c__Chloroflexia	o__Chloroflexales	f__Chloroflexaceae	g__Chloroploca
20bf68f2871a729e181e20b1a32bffa9	0	0	0	0	0	2.14421	9.71849	0	0	0	0	0	0	0	0	0	0	0	0	Heterotrophic Bacteroidota	Heterotrophic Bacteroidota	d__Bacteria	p__Bacteroidota	c__Bacteroidia	o__Bacteroidales	f__UBA7960	g__SKVR01
f186c09c8227d4bbbca34eba5b3d9f54	0	0	0	0	7.52653	0	0	4.81771	0	5.14071	7.98276	6.21638	5.25788	7.89234	0	0	3.55756	0	0	Gemmatimonadota	Gemmatimonadota	d__Bacteria	p__Gemmatimonadota	c__Gemmatimonadetes	o__Gemmatimonadales	f__Gemmatimonadaceae	g__Gemmatimonas
8191752903fc240646524cad9d717f23	0	0	0	0	8.56084	0	0	0	0	4.09516	6.78463	6.3309	5.25788	7.49239	0	0	0	0	0	Heterotrophic Bacteroidota	Heterotrophic Bacteroidota	d__Bacteria	p__Bacteroidota	c__Bacteroidia	o__Cytophagales	f__Cyclobacteriaceae	g__Aquiflexum_A
9f97b5b6f65505f544f0d461522a7747	0	0	0	0	0	9.13737	0	3.68283	0	0	0	0	0	0	0	0	0	0	0	Actinobacteriota	Actinobacteriota	d__Bacteria	p__Actinobacteriota	c__Actinomycetia	o__Nitriliruptorales	f__Nitriliruptoraceae	g__Nitriliruptor
9bd920decc375ec3754732181f9551f4	0	0	0	0	6.22236	0	0	9.0966	0	0	7.25769	6.0395	5.38566	0	0	0	0	0	0	Heterotrophic Bacteroidota	Heterotrophic Bacteroidota	d__Bacteria	p__Bacteroidota	c__Bacteroidia	o__Cytophagales	f__Cyclobacteriaceae	g__Algoriphagus
20b47382ea6a116db68454aa9cc68b2f	0	0	4.06646	0	0	4.96815	9.22893	0	6.70431	0	2.54301	0	0	0	0	0	0	3.80171	0	Deltaproteobacteria	Proteobacteria	d__Bacteria	p__Desulfobacterota	c__Desulfobacteria	o__Desulfobacterales	f__Desulfobacteraceae	g__Desulfotignum
508245cd898c510c2a0dbff57f9cbeea	0	0	0	0	3.93622	8.02233	7.27938	6.59812	0	3.43533	5.97448	6.14315	3.54646	0	0	0	0	0	0	Deltaproteobacteria	Proteobacteria	d__Bacteria	p__Desulfobacterota	c__Desulfobulbia	o__Desulfobulbales	f__Desulfocapsaceae
7cdbf0dfd7d7d40fd5bf58a9acc208f1	0	0	0	0	0	0	0	0	0	9.86353	0	0	0	0	0	0	0	0	0	Heterotrophic Bacteroidota	Heterotrophic Bacteroidota	d__Bacteria	p__Bacteroidota	c__Bacteroidia
14966980255fe5c334bc3564209cf4de	5.74603	6.42678	0	5.49439	3.03738	0	6.90631	0	0	0	4.21126	5.49439	5.80931	5.26321	6.45276	0	8.08906	0	0	Heterotrophic Bacteroidota	Heterotrophic Bacteroidota	d__Bacteria	p__Bacteroidota	c__Ignavibacteria	o__Ignavibacteriales	f__Ignavibacteriaceae	g__IGN3
97f7caf1796ae620ab6a8a2b893a0721	0	0	0	0	4.23956	8.08574	7.05153	6.54024	0	2.73478	6.30833	5.53262	3.80157	0	0	0	0	0	0	Deltaproteobacteria	Proteobacteria	d__Bacteria	p__Desulfobacterota	c__Desulfobulbia	o__Desulfobulbales	f__Desulfocapsaceae	g__Desulfopila
ba1f555ac0fc7c7898c3bb0190f31e4b	0	0	0	0	0	5.09985	9.11907	4.11362	0	0	5.97448	5.67643	5.06863	0	0	0	0	0	0	Chloroflexota	Chloroflexota	d__Bacteria	p__Chloroflexota	c__Anaerolineae	o__Anaerolineales	f__Anaerolineaceae	g__Brevefilum
d65f7b64f2ecfc25684b1de05b2b4b58	0	0	0	0	0	0	0	0	0	0	0	0	0	0	0	7.77614	0	9.44844	0	Photosynthetic_Cyanobacteriia	Photosynthetic_Cyanobacteriia	d__Bacteria	p__Cyanobacteria	c__Cyanobacteriia	o__Cyanobacteriales	f__Coleofasciculaceae	g__SIO2C1
d5b23af2625e2d39c38645f1a4541085	8.00209	0	0	0	0	0	0	0	0	0	0	0	0	0	0	0	0	0	9.29644	Photosynthetic_Cyanobacteriia	Photosynthetic_Cyanobacteriia	d__Bacteria	p__Cyanobacteria	c__Cyanobacteriia	o__Cyanobacteriales
7a03180e4450097d040d70a0df0b6330	5.8412	0	0	0	7.1693	0	0	5.1898	0	0	5.78688	0	0	7.93907	4.96377	4.61531	4.43378	7.18315	0	Proteobacteria	Proteobacteria	d__Bacteria	p__Proteobacteria	c__Alphaproteobacteria	o__Sphingomonadales	f__Sphingomonadaceae	g__Erythrobacter
d76f43a865b56cf73728bf9d9949a5c6	0	0	0	0	0	0	0	0	0	0	0	0	0	0	0	0	0	0	9.68104	Photosynthetic_Cyanobacteriia	Photosynthetic_Cyanobacteriia	d__Bacteria	p__Cyanobacteria	c__Cyanobacteriia	o__Cyanobacteriales	f__Chamaesiphonaceae	g__Chamaesiphon
320defbe687eabba720da1d9a3835809	5.57248	0	5.66166	4.23733	7.60206	0	4.78852	0	0	0	7.24849	5.41486	4.59938	4.05908	0	5.04925	6.90411	5.04925	0	Proteobacteria	Proteobacteria	d__Bacteria	p__Proteobacteria	c__Gammaproteobacteria	o__Burkholderiales	f__Burkholderiaceae
b00686e4110c3fe130eb874df763ddd3	0	0	0	0	7.37566	0	0	4.03686	0	0	7.60611	5.89884	4.37746	7.87106	0	0	3.74425	0	0	Gemmatimonadota	Gemmatimonadota	d__Bacteria	p__Gemmatimonadota	c__Gemmatimonadetes	o__Gemmatimonadales	f__Gemmatimonadaceae	g__JAABRT01
7e9c3e7ca55bcc7d7f55a76ac6018d93	0	0	0	0	0	2.48251	9.42482	0	0	0	0	0	0	0	0	0	0	0	0	Heterotrophic Bacteroidota	Heterotrophic Bacteroidota	d__Bacteria	p__Bacteroidota	c__Bacteroidia
63798ccb8dd21b6a0ff3b5e93a08d502	0	0	0	0	0	0	0	0	0	0	0	0	0	0	0	0	0	0	9.60233	Photosynthetic_Cyanobacteriia	Photosynthetic_Cyanobacteriia	d__Bacteria	p__Cyanobacteria	c__Cyanobacteriia	o__Cyanobacteriales
1bac5d3c5db149b367490761d3c1fd58	0	0	0	0	6.3484	0	4.1823	7.61643	5.03252	5.9449	7.01889	0	0	4.25809	0	7.62096	0	0	0	Photosynthetic_Cyanobacteriia	Photosynthetic_Cyanobacteriia	d__Bacteria	p__Cyanobacteria	c__Cyanobacteriia	o__Cyanobacteriales	f__Coleofasciculaceae	g__SIO2C1
4303d0563dc9b60c95ebb6667ea85e23	0	0	3.21926	0	0	5.04855	9.01892	0	6.36176	0	0	0	3.4001	0	0	0	0	2.94461	0	Deltaproteobacteria	Proteobacteria	d__Bacteria	p__Desulfobacterota	c__Desulfobacteria	o__Desulfobacterales	f__Desulfobacteraceae	g__Desulfotignum
f2e21ad68b988129e4a8d4404800eaa6	0	0	0	0	0	0	0	0	0	0	0	0	0	0	0	9.70027	0	0	0	Heterotrophic Bacteroidota	Heterotrophic Bacteroidota	d__Bacteria	p__Bacteroidota	c__Bacteroidia	o__NS11-12g	f__UBA8524	g__SB11
88375b9f20abbdb97f392ff7ec2850b3	0	6.44535	0	0	0	1.69361	6.63098	2.72839	0	0	3.80383	6.0395	5.54064	5.02152	5.98259	0	8.24104	0	0	Heterotrophic Bacteroidota	Heterotrophic Bacteroidota	d__Bacteria	p__Bacteroidota	c__Ignavibacteria	o__Ignavibacteriales	f__Ignavibacteriaceae	g__IGN3
816e69c62148dd93a4b9346d179720c8	0	0	0	0	0	0	0	0	0	9.69309	0	0	0	0	0	0	0	0	0	Heterotrophic Bacteroidota	Heterotrophic Bacteroidota	d__Bacteria	p__Bacteroidota	c__Bacteroidia
9a1f744e8559d33d1a661e65b0eace0b	5.49698	4.4841	0	0	7.45935	0	0	0	0	4.84782	6.08072	0	0	8.0088	0	0	0	6.13877	0	Proteobacteria	Proteobacteria	d__Bacteria	p__Proteobacteria	c__Alphaproteobacteria	o__Sphingomonadales	f__Sphingomonadaceae	g__Erythrobacter
37d50ce4c639ba1bc348a386ed91351b	5.10025	0	0	3.70735	7.57924	0	4.37321	3.34731	0	0	7.20159	5.53262	4.90926	3.55756	0	5.42302	6.57512	5.00136	0	Proteobacteria	Proteobacteria	d__Bacteria	p__Proteobacteria	c__Gammaproteobacteria	o__Burkholderiales	f__Burkholderiaceae	g__Hydrogenophaga
97c18dc2e46361c3644e259178aeffa7	0	0	0	0	0	0	0	0	9.0762	0	0	0	0	0	0	0	0	0	0	Firmicutes	Firmicutes	d__Bacteria	p__Firmicutes_F	c__Halanaerobiia	o__Halanaerobiales	f__Halanaerobiaceae	g__Halanaerobium
1c0da9969d21fb59353015007050f303	0	0	0	0	0	4.94037	8.85731	4.32281	0	0	5.65635	5.53262	5.21275	0	0	0	0	0	0	Chloroflexota	Chloroflexota	d__Bacteria	p__Chloroflexota	c__Anaerolineae	o__Anaerolineales	f__Anaerolineaceae	g__Brevefilum
4ab88a642a71a5aa784512f915b11f6d	0	0	0	0	0	7.64478	0	8.15294	0	0	6.03914	0	0	0	0	0	0	0	0	Photosynthetic_Cyanobacteriia	Photosynthetic_Cyanobacteriia	d__Bacteria	p__Cyanobacteria	c__Cyanobacteriia
4e92eff8f72f704b00e7cc0c8c3601e0	0	0	0	0	0	0	0	0	0	9.53442	0	0	0	0	0	0	0	0	0	Chloroflexota	Chloroflexota	d__Bacteria	p__Chloroflexota	c__Chloroflexia	o__Chloroflexales	f__Chloroflexaceae	g__Oscillochloris
1bb84f2078088527efbf501cd555230a	5.41745	0	0	0	7.47799	0	0	0	0	5.3858	5.88364	0	0	7.76538	0	0	0	5.78081	0	Proteobacteria	Proteobacteria	d__Bacteria	p__Proteobacteria	c__Alphaproteobacteria	o__Sphingomonadales	f__Sphingomonadaceae	g__Erythrobacter
82c32199a63a8fb76af726bcbf6de55c	5.8412	0	0	0	6.17783	0	0	8.47642	0	0	4.88901	0	0	5.98309	0	0	0	5.30846	0	Proteobacteria	Proteobacteria	d__Bacteria	p__Proteobacteria	c__Alphaproteobacteria	o__Sphingomonadales	f__Sphingomonadaceae	g__Erythrobacter
67836686131ac2cb8d12f4fc9e96ab64	0	0	0	0	0	8.54766	3.396	4.7209	3.3693	0	0	0	0	0	0	0	0	0	0	Actinobacteriota	Actinobacteriota	d__Bacteria	p__Actinobacteriota	c__Actinomycetia	o__Nitriliruptorales	f__Nitriliruptoraceae	g__CSBr16-57R1
6f008362b1c6b8ce0669fe494c4c8cce	5.67902	5.09567	0	0	7.08259	0	0	0	0	0	7.22053	6.0395	6.03677	6.74885	0	0	0	0	0	Proteobacteria	Proteobacteria	d__Bacteria	p__Proteobacteria	c__Gammaproteobacteria	o__Burkholderiales	f__Burkholderiaceae	g__Azohydromonas
8ed5a8ed851a0e8013fee8a76e1839d0	0	0	0	0	0	0	0	0	8.90616	0	0	0	0	0	0	0	0	0	0	Heterotrophic Bacteroidota	Heterotrophic Bacteroidota	d__Bacteria	p__Bacteroidota	c__Bacteroidia	o__Flavobacteriales	f__Flavobacteriaceae	g__Psychroflexus
577cb2657de86708c8d552941d02fcd0	0	0	3.7831	0	0	0	0	0	0	7.4187	0	4.82169	0	0	0	4.09516	8.54284	0	0	Heterotrophic Bacteroidota	Heterotrophic Bacteroidota	d__Bacteria	p__Bacteroidota	c__Ignavibacteria	o__Ignavibacteriales	f__Ignavibacteriaceae	g__IGN3
fa5a703f9c1bcdd2629bfa8eb124b3ab	0	0	0	6.68211	0	0	0	0	0	0	0	6.21638	4.96427	0	5.73196	0	8.40019	0	0	Heterotrophic Bacteroidota	Heterotrophic Bacteroidota	d__Bacteria	p__Bacteroidota	c__Bacteroidia	o__Bacteroidales	f__VadinHA17	g__LD21
fd63ea236d21c1d1779d40346f13d1ad	0	0	0	0	0	7.44903	0	8.03807	0	0	5.62881	0	0	0	0	0	0	0	0	Photosynthetic_Cyanobacteriia	Photosynthetic_Cyanobacteriia	d__Bacteria	p__Cyanobacteria	c__Cyanobacteriia	o__Cyanobacteriales	f__Oscillatoriaceae	g__Oscillatoria
7755664be843319467e81b30efa0513d	0	0	0	0	0	8.48554	0	4.81771	0	0	0	0	0	0	0	0	0	0	0	Actinobacteriota	Actinobacteriota	d__Bacteria	p__Actinobacteriota	c__Actinomycetia	o__Nitriliruptorales	f__Nitriliruptoraceae	g__Nitriliruptor
74ce7e25e87c28a77085e57fc72acb80	0	0	0	0	0	0	0	0	0	0	0	0	0	0	0	9.1593	0	6.65161	0	Heterotrophic Bacteroidota	Heterotrophic Bacteroidota	d__Bacteria	p__Bacteroidota	c__Bacteroidia	o__Flavobacteriales	f__Flavobacteriaceae	g__Flavobacterium
b2f726fd94a2a5ecadf46e783dca3008	0	0	0	0	0	0	0	0	0	0	0	0	0	0	0	0	0	9.38635	0	Proteobacteria	Proteobacteria	d__Bacteria	p__Proteobacteria	c__Gammaproteobacteria	o__Burkholderiales	f__Burkholderiaceae
98706e1ee17c07a0c592f43de3b146e9	0	0	0	0	0	6.48974	6.1526	6.82138	7.59639	0	0	0	0	0	0	0	0	0	0	Proteobacteria	Proteobacteria	d__Bacteria	p__Proteobacteria	c__Alphaproteobacteria	o__Rhodobacterales	f__Rhodobacteraceae
79f77063b4dc797b3bd3ed0b58a21491	0	0	0	0	0	8.48798	3.96346	0	0	0	0	0	0	0	0	0	0	0	0	Proteobacteria	Proteobacteria	d__Bacteria	p__Proteobacteria	c__Alphaproteobacteria	o__Rhodobacterales	f__Rhodobacteraceae
bb1059351a482907ba7f6c8c10f24a5b	0	0	0	0	3.46495	0	0	0	0	9.32599	0	0	0	0	0	0	0	0	0	Spirochaetota	Spirochaetota	d__Bacteria	p__Spirochaetota	c__Spirochaetia	o__Treponematales	f__Termitinemataceae	g__Treponema_G
c13a9ef671189f49d0cc0b7d96478097	0	0	0	0	7.4149	0	2.83943	0	0	3.80171	7.19202	4.93821	4.59938	6.53505	0	3.90609	4.59111	0	0	Gemmatimonadota	Gemmatimonadota	d__Bacteria	p__Gemmatimonadota	c__Gemmatimonadetes	o__Gemmatimonadales	f__Gemmatimonadaceae	g__Gemmatimonas
106fbd69bf18a883e2354ea1c5641905	0	0	0	0	3.55472	0	6.30817	6.13506	1.97152	4.18142	7.74311	6.24001	5.25788	6.00264	0	0	0	0	0	Heterotrophic Bacteroidota	Heterotrophic Bacteroidota	d__Bacteria	p__Bacteroidota	c__Bacteroidia	o__Flavobacteriales	f__Flavobacteriaceae	g__Paucihalobacter
2f588d3417afc605ce8162cc72694f09	5.37604	5.18443	0	0	6.90111	0	0	0	0	0	7.39742	0	5.46516	7.04439	0	0	0	0	0	Proteobacteria	Proteobacteria	d__Bacteria	p__Proteobacteria	c__Gammaproteobacteria	o__Burkholderiales	f__Burkholderiaceae
c2076a61545fcf97ef6ed5f6e1585970	0	0	0	0	0	0	4.04002	6.2108	0	0	7.38068	4.32401	4.59938	7.49937	5.55843	0	4.48807	0	0	Proteobacteria	Proteobacteria	d__Bacteria	p__Proteobacteria	c__Alphaproteobacteria	o__Sphingomonadales	f__Sphingomonadaceae	g__Polymorphobacter
14ad508024c1f51a5c8c89d7788c5747	0	4.84782	3.7831	5.41486	0	0	0	0	0	7.25901	0	0	0	0	0	3.56787	8.31708	0	2.06629	Heterotrophic Bacteroidota	Heterotrophic Bacteroidota	d__Bacteria	p__Bacteroidota	c__Ignavibacteria	o__Ignavibacteriales	f__Ignavibacteriaceae	g__IGN3
7f0585e7813e546de1b9279c318fbf4f	0	0	0	0	8.80527	0	0	0	0	0	0	0	0	0	0	0	0	0	0	Proteobacteria	Proteobacteria	d__Bacteria	p__Proteobacteria	c__Gammaproteobacteria	o__Burkholderiales	f__Burkholderiaceae
fba4d2338802eafac1607899e5efbcb4	0	0	1.73375	0	0	6.90902	6.27499	4.18664	7.73691	0	0	0	0	0	0	0	0	0	0	Deltaproteobacteria	Proteobacteria	d__Bacteria	p__Desulfobacterota	c__Desulfuromonadia	o__Desulfuromonadales	f__Geopsychrobacteraceae	g__Pelovirga
6929368a36fa00d357e1ebbe648f4d7f	0	0	0	0	0	8.49528	0	0	0	0	0	0	0	0	0	0	0	0	0	Proteobacteria	Proteobacteria	d__Bacteria	p__Proteobacteria	c__Alphaproteobacteria	o__Rhodobacterales	f__Rhodobacteraceae	g__Roseinatronobacter
c5fd1231d8824826eb986e12bf765c5d	0	0	0	0	0	6.96017	6.18861	4.61746	7.67915	0	0	0	0	0	0	0	0	0	0	Deltaproteobacteria	Proteobacteria	d__Bacteria	p__Desulfobacterota	c__Desulfuromonadia	o__Desulfuromonadales	f__Geopsychrobacteraceae	g__Malonomonas
97f2d1c4f92f2677c6421fb419150dd9	0	0	0	0	0	6.49962	5.78172	6.79682	7.5502	0	0	0	0	0	0	0	0	0	0	Proteobacteria	Proteobacteria	d__Bacteria	p__Proteobacteria	c__Alphaproteobacteria	o__Rhodobacterales	f__Rhodobacteraceae
82af28f1cfbbbd4b38029780e0f37169	5.24446	4.26299	5.908	0	5.70228	0	0	8.14814	0	0	4.97738	0	0	6.11482	0	0	0	0	0	Proteobacteria	Proteobacteria	d__Bacteria	p__Proteobacteria	c__Alphaproteobacteria	o__Sphingomonadales	f__Sphingomonadaceae	g__Erythrobacter
a73cd16cf8857068de9a2a8d56a47b94	0	0	0	0	0	0	0	0	0	9.29719	0	0	0	0	0	0	0	0	0	Chloroflexota	Chloroflexota	d__Bacteria	p__Chloroflexota	c__Chloroflexia	o__Chloroflexales	f__Chloroflexaceae	g__JAAURD01
68f6d8297618f721959e1b947ff9f493	4.63064	7.80523	0	7.16508	0	0	0	0	0	0	4.41131	6.93628	6.61768	0	4.48507	0	0	0	0	Heterotrophic Bacteroidota	Heterotrophic Bacteroidota	d__Bacteria	p__Bacteroidota	c__Ignavibacteria	o__Ignavibacteriales	f__Ignavibacteriaceae	g__IGN2
68540e4b178d11f1d7a37f2962e8fdd3	0	0	0	0	0	4.0494	8.74073	0	3.03738	0	0	5.71031	0	0	0	0	0	0	0	Deltaproteobacteria	Proteobacteria	d__Bacteria	p__Desulfobacterota	c__Desulfobacteria	o__Desulfobacterales	f__Desulfatibacillaceae	g__Desulfatibacillum
6779b27c33444c8ebebd3bdf331e861b	0	0	0	0	0	0	0	9.02248	0	0	0	0	0	0	0	0	0	0	0	Proteobacteria	Proteobacteria	d__Bacteria	p__Proteobacteria	c__Alphaproteobacteria	o__Caulobacterales	f__Maricaulaceae
a7f4d810b7058953a70b3c4b6035bf48	0	0	0	0	0	8.37354	0	0	0	0	0	0	0	0	0	0	0	0	0	Proteobacteria	Proteobacteria	d__Bacteria	p__Proteobacteria	c__Alphaproteobacteria	o__Rhodobacterales	f__Rhodobacteraceae	g__Roseovarius
2abd6337fc665a602c0db54e6782bd2a	0	0	0	0	0	0	0	0	8.67025	0	0	0	0	0	0	0	0	0	0	Heterotrophic Bacteroidota	Heterotrophic Bacteroidota	d__Bacteria	p__Bacteroidota	c__Bacteroidia	o__Flavobacteriales	f__Flavobacteriaceae	g__Psychroflexus
8b91572b7e73ef21a8fd48031495ead8	0	0	0	0	8.66498	0	0	0	0	0	0	0	0	0	0	0	0	0	0	Proteobacteria	Proteobacteria	d__Bacteria	p__Proteobacteria	c__Gammaproteobacteria	o__Burkholderiales	f__Burkholderiaceae
37f240cc25f11c4b4c7d98be4d71249d	0	0	0	0	4.23956	0	6.1526	5.85817	1.67301	4.18142	7.5989	5.77584	0	6.37801	0	0	0	0	0	Heterotrophic Bacteroidota	Heterotrophic Bacteroidota	d__Bacteria	p__Bacteroidota	c__Bacteroidia	o__Flavobacteriales	f__Flavobacteriaceae	g__Flavobacterium
a2e3ef40e827e56bbbf33a5935eda185	0	0	0	0	5.50264	7.64478	4.83324	5.88141	0	0	0	0	0	0	3.87604	0	4.64011	0	0	Proteobacteria	Proteobacteria	d__Bacteria	p__Proteobacteria	c__Alphaproteobacteria	o__Rhodobacterales	f__Rhodobacteraceae	g__Tropicibacter
b5b6f1925148de3b0e2d0ce299356312	0	0	0	0	3.46495	0	0	0	0	9.14306	0	0	0	0	0	0	0	0	0	Spirochaetota	Spirochaetota	d__Bacteria	p__Spirochaetota	c__Spirochaetia	o__Treponematales	f__UBA8932	g__Rectinema
94f3382a4375a41af9da31e3ac3a2ab9	0	0	0	0	0	0	0	0	0	0	0	0	0	0	0	0	0	9.18329	0	Proteobacteria	Proteobacteria	d__Bacteria	p__Proteobacteria	c__Gammaproteobacteria	o__Burkholderiales	f__Burkholderiaceae	g__Ramlibacter
8a045b2f6b1df954d7b94fce59904459	0	0	0	0	0	0	2.4497	4.50641	8.53786	0	0	0	0	0	0	0	0	0	0	Heterotrophic Bacteroidota	Heterotrophic Bacteroidota	d__Bacteria	p__Bacteroidota	c__Rhodothermia	o__Balneolales	f__Balneolaceae	g__Gracilimonas
21412c818b48b1024b72f305f3e7a298	0	0	2.66564	0	0	0	6.40346	0	0	0	7.072	7.0752	7.6705	0	0	0	0	0	0	Deinococcota	Deinococcota	d__Bacteria	p__Deinococcota	c__Deinococci	o__Deinococcales	f__Trueperaceae	g__MPNL01
adda28a349cea764f7bbe562c687db00	0	0	0	0	0	8.28597	3.1445	0	0	0	0	0	0	0	0	0	0	0	0	Proteobacteria	Proteobacteria	d__Bacteria	p__Proteobacteria	c__Alphaproteobacteria	o__Rhodobacterales	f__Rhodobacteraceae
e307ff3228d34f1e96f652ea8419d445	0	0	0	0	0	0	8.03416	3.57929	0	4.26299	0	7.10145	6.58169	0	0	0	0	0	0	Heterotrophic Bacteroidota	Heterotrophic Bacteroidota	d__Bacteria	p__Bacteroidota	c__Bacteroidia	o__Bacteroidales	f__VadinHA17	g__SR-FBR-E99
e9939c1e85b287ea3323861eed1431e4	0	0	0	0	0	0	0	0	0	0	0	0	0	0	0	9.07895	0	4.55113	0	Firmicutes	Firmicutes	d__Bacteria	p__Firmicutes	c__Bacilli	o__Acholeplasmatales	f__Acholeplasmataceae	g__MZ-XQ
8286048bdbb3d83e5d9d95137e0ed854	0	0	0	0	4.86079	7.63583	5.07685	5.71059	0	0	0	0	0	4.05908	3.00369	0	3.74425	0	0	Proteobacteria	Proteobacteria	d__Bacteria	p__Proteobacteria	c__Alphaproteobacteria	o__Rhodobacterales	f__Rhodobacteraceae
788234d1cefed906784ed1ee706f6ee1	0	0	0	0	0	0	0	0	0	0	7.83169	0	0	4.54047	0	8.04921	0	0	0	Photosynthetic_Cyanobacteriia	Photosynthetic_Cyanobacteriia	d__Bacteria	p__Cyanobacteria	c__Cyanobacteriia	o__Cyanobacteriales	f__Microcoleaceae	g__Planktothrix
48f5ec91c74d23c461f730f133646205	0	0	0	6.51698	0	0	0	0	0	0	0	5.67643	0	0	5.64772	0	8.15624	0	0	Heterotrophic Bacteroidota	Heterotrophic Bacteroidota	d__Bacteria	p__Bacteroidota	c__Bacteroidia	o__Bacteroidales	f__VadinHA17	g__LD21
57b15a4b6b27a4361c0ff20ecd7f4c37	0	0	0	0	0	0	0	0	0	0	0	0	0	0	0	8.84921	0	6.4818	0	Heterotrophic Bacteroidota	Heterotrophic Bacteroidota	d__Bacteria	p__Bacteroidota	c__Bacteroidia	o__Flavobacteriales	f__Flavobacteriaceae	g__Flavobacterium
2badbcd7a644012f1de4e123f3a0304d	0	0	0	0	0	0	0	0	0	0	0	0	0	0	0	8.46917	3.74425	7.47429	0	Heterotrophic Bacteroidota	Heterotrophic Bacteroidota	d__Bacteria	p__Bacteroidota	c__Bacteroidia	o__Flavobacteriales	f__Flavobacteriaceae	g__Flavobacterium
ae2af4fc21c787b15dc4b29d2e237989	0	0	0	0	0	0	0	0	0	0	0	0	0	0	0	9.03838	0	4.00362	0	Firmicutes	Firmicutes	d__Bacteria	p__Firmicutes	c__Bacilli	o__Acholeplasmatales	f__Acholeplasmataceae	g__UBA2284
2007c31b3f131bd3b71ef34fcb3e7759	0	0	0	0	0	0	2.6581	5.60338	0	0	7.29392	4.0473	4.45512	7.51323	0	0	4.25809	0	0	Proteobacteria	Proteobacteria	d__Bacteria	p__Proteobacteria	c__Alphaproteobacteria	o__Sphingomonadales	f__Sphingomonadaceae	g__Sphingomonas
57953e037a23cb8a44b4069144478db7	4.56016	7.51018	0	6.93628	0	0	0	0	0	0	3.80383	6.79879	6.38719	0	4.66204	0	0	0	0	Heterotrophic Bacteroidota	Heterotrophic Bacteroidota	d__Bacteria	p__Bacteroidota	c__Ignavibacteria	o__Ignavibacteriales	f__Ignavibacteriaceae	g__IGN2
d648f109b3c2280645bcf3f2f71ed139	0	0	0	3.70735	3.46495	1.93749	4.87667	8.09419	0	4.41394	5.78688	5.33087	4.11706	0	0	0	0	0	0	Spirochaetota	Spirochaetota	d__Bacteria	p__Spirochaetota	c__Spirochaetia	o__Treponematales	f__Termitinemataceae	g__Treponema_G
6b98bed44305c69f0a88b94ed73b2921	0	0	2.96921	7.68221	1.28956	0	4.83324	0	0	0	4.13818	4.82169	4.79282	0	6.0502	0	6.88292	0	0	Chloroflexota	Chloroflexota	d__Bacteria	p__Chloroflexota	c__Anaerolineae	o__Anaerolineales	f__Anaerolineaceae	g__UBA6170
d74e0521f607b92af1021f1a1d12074d	0	0	0	0	3.86738	0	0	4.86388	0	7.20523	4.88901	0	0	1.85425	5.95934	6.90155	6.20221	0	0	Deltaproteobacteria	Proteobacteria	d__Bacteria	p__Desulfobacterota_I	c__Desulfovibrionia	o__Desulfovibrionales	f__Desulfomicrobiaceae	g__Desulfomicrobium
4ca27d0d9b14064db084638b6b0e92f8	0	0	0	0	0	7.70162	5.21982	5.88141	4.58193	0	0	0	0	0	0	0	0	0	0	Proteobacteria	Proteobacteria	d__Bacteria	p__Proteobacteria	c__Alphaproteobacteria	o__Rhodobacterales	f__Rhodobacteraceae	g__Tropicibacter
e184d786b40b3e4744b8b9a18e6bb758	0	0	0	0	0	0	0	0	0	8.01862	0	0	0	0	0	4.41394	7.57398	0	0	Deltaproteobacteria	Proteobacteria	d__Bacteria	p__Desulfobacterota	c__Syntrophia	o__Syntrophales	f__UBA5619	g__UBA5619
cccab53fb3615048576d9ea88eb45c42	0	0	0	0	0	0	0	0	0	0	0	0	0	0	0	8.57662	0	7.16072	0	Heterotrophic Bacteroidota	Heterotrophic Bacteroidota	d__Bacteria	p__Bacteroidota	c__Bacteroidia	o__Flavobacteriales	f__Flavobacteriaceae	g__Flavobacterium
e95fb46bf053a58cb187edf3c056b395	0	0	0	0	0	0	0	0	0	9.01763	0	0	0	0	0	0	0	0	0	Actinobacteriota	Actinobacteriota	d__Bacteria	p__Actinobacteriota	c__Actinomycetia	o__Nitriliruptorales	f__Nitriliruptoraceae	g__CSBr16-57R1
8e69e42a9a9c872510924a4f57fb00d8	0	0	0	0	0	0	0	0	0	0	0	0	0	0	0	0	0	9.00562	0	Proteobacteria	Proteobacteria	d__Bacteria	p__Proteobacteria	c__Gammaproteobacteria	o__Burkholderiales	f__Methylophilaceae
9fdc64a289009768dc54c6e88927abce	0	0	0	0	0	0	0	5.48786	0	0	7.87398	6.71641	6.01017	4.59111	0	0	0	0	0	Heterotrophic Bacteroidota	Heterotrophic Bacteroidota	d__Bacteria	p__Bacteroidota	c__Bacteroidia	o__Flavobacteriales	f__Flavobacteriaceae	g__Paucihalobacter
ae3b3a3ecb26cf63e78299d9c27fb8bf	0	0	0	0	5.09609	6.90902	5.70978	3.95594	0	0	6.30833	4.75987	3.67953	4.25809	0	0	0	0	0	Proteobacteria	Proteobacteria	d__Bacteria	p__Proteobacteria	c__Alphaproteobacteria	o__Rhodobacterales	f__Rhodobacteraceae	g__Roseovarius
5bb6bd96b2421fd48c66fa51059ea2ce	0	0	0	0	0	0	0	0	0	0	0	0	0	0	0	8.38625	3.34359	7.35101	0	Heterotrophic Bacteroidota	Heterotrophic Bacteroidota	d__Bacteria	p__Bacteroidota	c__Bacteroidia	o__Flavobacteriales	f__Flavobacteriaceae	g__Flavobacterium
3de6dc1747af3b012954a7ab648bc8c4	0	0	0	0	0	3.99786	8.49766	0	0	0	0	5.1473	0	0	0	0	0	0	0	Deltaproteobacteria	Proteobacteria	d__Bacteria	p__Desulfobacterota	c__Desulfobacteria	o__Desulfobacterales	f__Desulfatibacillaceae
984be74586c83f79ed11c81098eb2f5b	8.74562	5.00136	0	0	4.96616	0	0	0	0	0	0	0	0	4.86375	0	0	0	0	0	Heterotrophic Bacteroidota	Heterotrophic Bacteroidota	d__Bacteria	p__Bacteroidota	c__Bacteroidia	o__Flavobacteriales	f__Flavobacteriaceae	g__Flavobacterium
5cd1f26673875bfec3f52703a80e3b56	8.64498	5.30846	0	0	5.24419	0	0	0	0	0	0	0	0	5.16434	0	0	0	0	0	Heterotrophic Bacteroidota	Heterotrophic Bacteroidota	d__Bacteria	p__Bacteroidota	c__Bacteroidia	o__Flavobacteriales	f__Flavobacteriaceae	g__Flavobacterium
cbe73fb990dffd4610d70f3ef8e6e226	0	0	3.21926	7.45706	2.21618	0	4.04002	0	0	0	3.89471	5.49439	4.01913	2.15337	6.09363	0	6.90411	0	0	Chloroflexota	Chloroflexota	d__Bacteria	p__Chloroflexota	c__Anaerolineae	o__Anaerolineales	f__Anaerolineaceae	g__UBA6170
897a00a6033debb40f641c93af9fe0a9	0	0	0	0	0	0	6.22377	0	0	0	7.00803	7.11441	7.17277	0	0	0	0	0	0	Deinococcota	Deinococcota	d__Bacteria	p__Deinococcota	c__Deinococci	o__Deinococcales	f__Trueperaceae	g__JAABTL01
a8219571a8bd33663aff2bfbd6c75fdd	0	0	0	0	0	7.99822	4.54262	0	0	0	0	0	0	0	0	0	0	3.43533	0	Proteobacteria	Proteobacteria	d__Bacteria	p__Proteobacteria	c__Gammaproteobacteria	o__Pseudomonadales	f__Nitrincolaceae	g__Nitrincola
0ab741bd7068f236fb1f6100bc48387b	0	0	0	0	0	0	0	5.6845	0	0	7.89173	6.26326	6.13863	4.43378	0	0	0	0	0	Heterotrophic Bacteroidota	Heterotrophic Bacteroidota	d__Bacteria	p__Bacteroidota	c__Bacteroidia	o__Flavobacteriales	f__Flavobacteriaceae	g__Flavobacterium
b34b575dfa2d036cbf3329096e6f2f73	0	0	0	0	7.10676	0	0	0	0	4.55113	6.69286	4.88107	4.37746	5.77197	0	3.43533	3.98639	0	0	Gemmatimonadota	Gemmatimonadota	d__Bacteria	p__Gemmatimonadota	c__Gemmatimonadetes	o__Gemmatimonadales	f__Gemmatimonadaceae	g__JAABRT01
32da6d9eaf2bfda668b2e7db3f8b3cb4	0	0	0	0	3.63932	0	0	0	0	0	0	0	0	8.47857	0	0	3.65386	1.80191	0	Heterotrophic Bacteroidota	Heterotrophic Bacteroidota	d__Bacteria	p__Bacteroidota	c__Bacteroidia	o__Cytophagales	f__Cyclobacteriaceae	g__Algoriphagus
e7b3da6ef445a110ee3a03fc9f81ce7a	0	0	0	0	0	0	0	3.68283	0	8.9023	0	0	0	0	0	0	0	0	0	Heterotrophic Bacteroidota	Heterotrophic Bacteroidota	d__Bacteria	p__Bacteroidota	c__Bacteroidia	o__Bacteroidales	f__VadinHA17
1e815f1b77723124c9314d1e6a312388	0	0	0	0	0	0	0	4.11362	0	8.87933	0	0	0	0	0	0	0	0	0	Heterotrophic Bacteroidota	Heterotrophic Bacteroidota	d__Bacteria	p__Bacteroidota	c__Bacteroidia	o__Bacteroidales	f__JAAYUG01	g__JAAYUG01
d44995798e89f85d77cbcd5a82960279	0	0	0	0	0	0	0	0	0	0	0	0	0	0	0	8.80798	0	4.41394	3.96717	Heterotrophic Bacteroidota	Heterotrophic Bacteroidota	d__Bacteria	p__Bacteroidota	c__Bacteroidia	o__Flavobacteriales	f__Flavobacteriaceae	g__Flavobacterium
66b1215140a5db85d981d65a035c672c	0	0	0	0	0	7.98075	4.04002	0	0	0	0	0	0	0	0	0	0	2.94461	0	Proteobacteria	Proteobacteria	d__Bacteria	p__Proteobacteria	c__Gammaproteobacteria	o__Pseudomonadales	f__Nitrincolaceae	g__Nitrincola
ea7ecaccc543142d70ef129f1425c896	0	0	0	0	0	7.57155	5.25354	5.60338	4.2935	0	0	0	0	0	0	0	0	0	0	Proteobacteria	Proteobacteria	d__Bacteria	p__Proteobacteria	c__Alphaproteobacteria	o__Rhodobacterales	f__Rhodobacteraceae
99d2bb3c82dbb37e9b02bc780a3f4aa7	0	0	0	0	0	0	0	0	0	0	0	0	0	0	0	8.78335	0	4.55113	3.77896	Heterotrophic Bacteroidota	Heterotrophic Bacteroidota	d__Bacteria	p__Bacteroidota	c__Bacteroidia	o__Flavobacteriales	f__Flavobacteriaceae	g__Flavobacterium
eb073f1159368240df7d47a59e4fc1d7	0	0	0	0	0	0	0	0	0	0	7.54739	0	0	3.98639	0	7.92922	0	0	0	Photosynthetic_Cyanobacteriia	Photosynthetic_Cyanobacteriia	d__Bacteria	p__Cyanobacteria	c__Cyanobacteriia	o__Cyanobacteriales	f__Microcoleaceae	g__Planktothrix
e1382120e151d51cb3b3b6900845f1c8	0	0	0	0	4.18361	0	0	0	0	7.22698	5.35499	0	0	0	5.88735	5.99579	6.49385	0	0	Deltaproteobacteria	Proteobacteria	d__Bacteria	p__Desulfobacterota_I	c__Desulfovibrionia	o__Desulfovibrionales	f__Desulfomicrobiaceae	g__Desulfomicrobium
c0efde25c58468319837bed2bd90e7ee	0	0	0	0	0	0	0	4.44766	8.25954	0	0	0	0	0	0	0	0	0	0	Heterotrophic Bacteroidota	Heterotrophic Bacteroidota	d__Bacteria	p__Bacteroidota	c__Rhodothermia	o__Balneolales	f__Balneolaceae
c9fd6ea1bd11a59b2a55586f7925a5c0	0	0	0	0	0	0	0	0	0	0	0	0	0	0	0	0	0	8.88593	0	Proteobacteria	Proteobacteria	d__Bacteria	p__Proteobacteria	c__Gammaproteobacteria	o__Burkholderiales	f__Methylophilaceae
fca15c06c341084b9ba9c3df878bccab	0	0	0	0	3.86738	0	0	0	0	0	0	0	0	0	0	6.74479	0	8.42372	0	Heterotrophic Bacteroidota	Heterotrophic Bacteroidota	d__Bacteria	p__Bacteroidota	c__Bacteroidia	o__Flavobacteriales	f__Flavobacteriaceae	g__Flavobacterium
01605a07a5d08905e7b7b4e349fa9721	0	0	0	0	0	5.72915	5.97872	5.99241	4.06503	0	0	0	0	6.43707	0	0	5.70231	0	0	Deinococcota	Deinococcota	d__Bacteria	p__Deinococcota	c__Deinococci	o__Deinococcales	f__Trueperaceae	g__MPNL01
fba51dc653053fc24bac378ce105e786	0	0	0	0	0	2.14421	2.20423	3.57929	8.20533	0	0	0	0	0	0	0	0	0	0	Heterotrophic Bacteroidota	Heterotrophic Bacteroidota	d__Bacteria	p__Bacteroidota	c__Bacteroidia	o__Chitinophagales	f__Saprospiraceae
0866bb0e9e8b331669963e0fdf19ca78	0	0	0	0	3.79519	0	0	0	0	0	0	0	0	0	0	7.01834	0	8.25691	0	Heterotrophic Bacteroidota	Heterotrophic Bacteroidota	d__Bacteria	p__Bacteroidota	c__Bacteroidia	o__Flavobacteriales	f__Flavobacteriaceae	g__Flavobacterium
63dc0e54ef0d356f69a53c98b37d5b1e	0	0	0	0	0	0	7.83765	3.07107	0	4.09516	0	6.57411	5.98309	0	0	0	0	0	0	Heterotrophic Bacteroidota	Heterotrophic Bacteroidota	d__Bacteria	p__Bacteroidota	c__Bacteroidia	o__Bacteroidales	f__VadinHA17	g__SR-FBR-E99
eab1706e57a19a653991bd7bc4973f53	0	0	0	0	4.58193	6.94574	5.25354	4.32281	0	0	6.17985	4.23733	0	0	0	0	3.74425	0	0	Proteobacteria	Proteobacteria	d__Bacteria	p__Proteobacteria	c__Alphaproteobacteria	o__Rhodobacterales	f__Rhodobacteraceae	g__EhC02
12e72d6607f6dc8d7d67ef6bc46e7f5a	0	0	0	0	0	7.64923	5.21982	4.77008	2.4237	0	0	0	0	0	0	0	0	0	0	Actinobacteriota	Actinobacteriota	d__Bacteria	p__Actinobacteriota	c__Actinomycetia	o__Nitriliruptorales	f__Nitriliruptoraceae	g__CSBr16-57R1
f84ca540e6ae983b202e5f364b2173a6	0	0	0	0	0	0	4.04002	7.9958	0	4.34036	5.86004	4.93821	3.80157	0	0	0	0	0	0	Spirochaetota	Spirochaetota	d__Bacteria	p__Spirochaetota	c__Spirochaetia	o__Treponematales	f__UBA8932
ed8764a6b2c7d0a1a9bac9098791b0ad	0	0	0	0	0	0	0	0	0	0	0	0	0	0	0	8.2359	0	7.22698	0	Heterotrophic Bacteroidota	Heterotrophic Bacteroidota	d__Bacteria	p__Bacteroidota	c__Bacteroidia	o__Flavobacteriales	f__Flavobacteriaceae	g__Flavobacterium
734637bf82463370289d47ff644075e7	0	0	0	0	0	6.5575	7.56164	0	4.82397	0	0	0	0	0	0	0	0	0	0	Deltaproteobacteria	Proteobacteria	d__Bacteria	p__Desulfobacterota	c__Desulfobulbia	o__Desulfobulbales	f__Desulfocapsaceae	g__Desulfopila
df86463e2ecf2052745f0a7edbfed492	0	0	0	0	0	7.85962	3.396	3.4679	0	0	0	0	0	0	0	0	0	0	0	Proteobacteria	Proteobacteria	d__Bacteria	p__Proteobacteria	c__Alphaproteobacteria	o__Rhodobacterales	f__Rhodobacteraceae
ccfe8681b9a8b0b0fd93443ae5299f71	0	0	0	0	0	0	0	0	0	0	6.60934	5.28704	0	7.83853	0	0	0	0	0	Heterotrophic Bacteroidota	Heterotrophic Bacteroidota	d__Bacteria	p__Bacteroidota	c__Bacteroidia	o__Flavobacteriales	f__Flavobacteriaceae	g__Flavobacterium
2ffb6aa0954c27570798a054473a5a74	0	0	0	0	0	0	0	0	0	0	0	0	0	3.34359	5.17603	0	8.24925	0	0	Heterotrophic Bacteroidota	Heterotrophic Bacteroidota	d__Bacteria	p__Bacteroidota	c__Bacteroidia	o__Bacteroidales	f__Lentimicrobiaceae	g__Lentimicrobium
535a56651e1da5d5a99299f338c251b6	0	0	0	0	0	0	0	0	0	0	0	0	0	0	0	0	8.42921	0	0	Heterotrophic Bacteroidota	Heterotrophic Bacteroidota	d__Bacteria	p__Bacteroidota	c__Bacteroidia	o__Bacteroidales	f__Prolixibacteraceae	g__Draconibacterium
7751ea04be797c9bd2565006f7c1766d	0	0	0	0	5.52619	0	0	0	0	0	5.42032	0	0	7.45696	4.05304	0	5.67835	0	0	Gemmatimonadota	Gemmatimonadota	d__Bacteria	p__Gemmatimonadota	c__Gemmatimonadetes	o__Gemmatimonadales	f__Gemmatimonadaceae	g__Gemmatimonas
0206111c1afb5bf0623c4229a657795e	0	0	0	0	0	7.86345	0	3.34731	0	0	0	0	0	0	0	0	0	0	0	Proteobacteria	Proteobacteria	d__Bacteria	p__Proteobacteria	c__Alphaproteobacteria	o__Rhodobacterales	f__Rhodobacteraceae
096aad25fb407cf227e87e8be6967c8a	0	0	0	0	0	6.42907	7.59585	0	4.53753	0	0	0	0	0	0	0	0	0	0	Deltaproteobacteria	Proteobacteria	d__Bacteria	p__Desulfobacterota	c__Desulfobulbia	o__Desulfobulbales	f__Desulfocapsaceae	g__Desulforhopalus
9ee17a8cc8dd33b5717ddce9db3fa719	0	0	0	0	0	0	0	0	0	0	0	0	0	0	0	0	0	0	8.62266	Photosynthetic_Cyanobacteriia	Photosynthetic_Cyanobacteriia	d__Bacteria	p__Cyanobacteria	c__Cyanobacteriia	o__Leptolyngbyales	f__Leptolyngbyaceae	g__MUGG01
9116be781fac210b9091229c03a9a080	0	0	0	0	0	0	6.64409	0	0	0	3.3712	7.68221	6.8168	0	0	0	0	0	0	Acidobacteriota	Acidobacteriota	d__Bacteria	p__Acidobacteriota	c__Aminicenantia	o__Aminicenantales
5424a48420a1123661c572b83562b891	0	0	0	0	3.55472	0	0	4.11362	0	0	0	0	0	0	0	0	0	8.59305	0	Proteobacteria	Proteobacteria	d__Bacteria	p__Proteobacteria	c__Gammaproteobacteria	o__Burkholderiales	f__Burkholderiaceae
7dc27e1c47f1ed703d3134c6b4880241	0	0	0	0	0	0	0	4.38653	0	0	0	0	0	0	0	0	0	8.6412	0	Proteobacteria	Proteobacteria	d__Bacteria	p__Proteobacteria	c__Gammaproteobacteria	o__Burkholderiales	f__Burkholderiaceae
d76809c447869021820336675d7e93d9	0	0	0	0	0	5.5348	5.80494	6.01365	3.93622	0	0	0	0	6.20221	0	0	5.62923	0	0	Deinococcota	Deinococcota	d__Bacteria	p__Deinococcota	c__Deinococci	o__Deinococcales	f__Trueperaceae	g__JAABTL01
ae3f1209a72e4a64dba896d103239da9	0	0	0	0	0	0	0	8.47642	0	0	0	0	0	0	0	0	0	0	0	Proteobacteria	Proteobacteria	d__Bacteria	p__Proteobacteria	c__Alphaproteobacteria	o__Caulobacterales	f__Maricaulaceae	g__Oceanicaulis
38cd76508fe018b57eb5f757d3c24e2c	0	0	0	0	0	0	0	0	0	0	0	0	0	4.05908	4.7167	0	8.15624	0	0	Heterotrophic Bacteroidota	Heterotrophic Bacteroidota	d__Bacteria	p__Bacteroidota	c__Bacteroidia	o__Bacteroidales	f__Lentimicrobiaceae	g__Lentimicrobium
46e6614cf7b9e704bb1f26bad24fb862	0	0	0	0	0	0	0	0	0	0	0	0	0	0	0	0	0	0	8.56295	Photosynthetic_Cyanobacteriia	Photosynthetic_Cyanobacteriia	d__Bacteria	p__Cyanobacteria	c__Cyanobacteriia	o__Leptolyngbyales	f__Leptolyngbyaceae	g__Phormidesmis_A
77adc822e1e29b62918b2d5b52551d6d	4.56016	0	0	0	4.2935	0	0	4.86388	0	5.00136	5.73604	0	4.66665	6.18514	2.36623	0	6.18514	0	2.6124	Proteobacteria	Proteobacteria	d__Bacteria	p__Proteobacteria	c__Gammaproteobacteria	o__Chromatiales	f__Chromatiaceae	g__Thiocapsa
43786e860c0e29c9b6459bf90ccfa927	0	0	0	0	0	0	0	0	8.12179	0	0	0	0	0	0	0	0	0	0	Firmicutes	Firmicutes	d__Bacteria	p__Firmicutes_F	c__Halanaerobiia	o__Halanaerobiales	f__Halanaerobiaceae	g__Halanaerobium
83639719216ddc11e0665057b6480aec	0	0	0	0	0	0	0	0	0	7.79076	0	0	0	0	0	3.80171	6.98592	0	0	Deltaproteobacteria	Proteobacteria	d__Bacteria	p__Desulfobacterota	c__Desulfobacteria	o__Desulfobacterales	f__Desulfobacteraceae	g__Desulfobacula
4bfeeeac5fe06deb7f9b25c31e024f90	0	0	0	0	0	7.5238	4.87667	4.38653	0	0	0	0	0	0	0	0	0	0	0	Actinobacteriota	Actinobacteriota	d__Bacteria	p__Actinobacteriota	c__Actinomycetia	o__Nitriliruptorales	f__Nitriliruptoraceae	g__Nitriliruptor
6dc04c952d69d17ad4c3dd6ff348e02b	0	0	0	0	0	0	0	0	0	0	0	0	0	0	0	8.34283	2.94838	5.89219	0	Proteobacteria	Proteobacteria	d__Bacteria	p__Proteobacteria	c__Gammaproteobacteria	o__Burkholderiales
22a4512305f1d262fc738224cc6c6901	0	0	0	0	5.27213	0	0	0	0	0	5.68339	0	0	7.21536	4.82043	0	5.12988	0	0	Gemmatimonadota	Gemmatimonadota	d__Bacteria	p__Gemmatimonadota	c__Gemmatimonadetes	o__Gemmatimonadales	f__Gemmatimonadaceae	g__JAABRT01
09fe51c3f65b0c5f8d1a7eed3d966f97	0	0	0	0	0	0	0	0	0	0	0	0	0	0	0	8.10266	0	6.78924	0	Campylobacterota	Campylobacterota	d__Bacteria	p__Campylobacterota	c__Campylobacteria	o__Campylobacterales
7a5c9e45b3051c4653b7c38614f692ac	0	0	0	0	0	0	0	0	0	0	0	0	0	8.16495	0	0	3.74425	0	0	Heterotrophic Bacteroidota	Heterotrophic Bacteroidota	d__Bacteria	p__Bacteroidota	c__Bacteroidia	o__Cytophagales	f__Cyclobacteriaceae	g__Algoriphagus
f79e0a19dd104445744f27b95585639b	0	0	0	0	0	0	0	0	0	0	0	0	0	0	3.87604	0	8.16495	0	0	Heterotrophic Bacteroidota	Heterotrophic Bacteroidota	d__Bacteria	p__Bacteroidota	c__Bacteroidia	o__Bacteroidales	f__Prolixibacteraceae	g__Draconibacterium
56aa42effcb7842d4e8053f9d71bbd91	7.7359	4.61531	3.7831	0	6.2369	0	0	0	0	0	5.01969	0	0	0	0	0	0	0	0	Proteobacteria	Proteobacteria	d__Bacteria	p__Proteobacteria	c__Alphaproteobacteria	o__Sphingomonadales	f__Sphingomonadaceae
7b2d3d684cd1d51537c2c8d4daa16d71	0	0	0	0	0	0	0	0	7.98627	0	0	0	0	0	0	0	0	0	0	Firmicutes	Firmicutes	d__Bacteria	p__Firmicutes_F	c__Halanaerobiia	o__Halanaerobiales	f__Halanaerobiaceae	g__Halanaerobium
e485ae5254486ea66caf2998b8bb275a	0	0	0	0	0	0	0	0	0	8.13718	0	0	0	0	0	4.90075	5.44332	0	0	Spirochaetota	Spirochaetota	d__Bacteria	p__Spirochaetota	c__Spirochaetia	o__Treponematales	f__Termitinemataceae	g__Treponema_G
b65cbbf71b7393433934db00132616c5	8.58265	4.26299	0	0	0	0	0	0	0	0	0	0	0	0	0	0	0	0	0	Heterotrophic Bacteroidota	Heterotrophic Bacteroidota	d__Bacteria	p__Bacteroidota	c__Bacteroidia	o__Cytophagales	f__Cyclobacteriaceae	g__Algoriphagus
97aeaa10656b53edbc8ac3985bdf1aa3	0	0	0	0	0	0	0	0	0	0	0	0	0	0	0	7.94234	0	6.90155	0	Campylobacterota	Campylobacterota	d__Bacteria	p__Campylobacterota	c__Campylobacteria	o__Campylobacterales	f__Sulfurimonadaceae	g__Sulfurimonas
17bf18dc40f35bbbc92d21340b30f26d	4.88363	3.56787	8.84804	0	0	0	0	0	0	0	0	0	0	0	0	0	0	0	0	Photosynthetic_Cyanobacteriia	Photosynthetic_Cyanobacteriia	d__Bacteria	p__Cyanobacteria	c__Cyanobacteriia	o__Cyanobacteriales	f__Coleofasciculaceae	g__SIO2C1
62b8f802ccf61bcbe296bfd8277b8f4b	0	0	0	0	6.98168	0	0	0	0	0	4.84281	0	0	0	0	0	0	7.14938	0	Proteobacteria	Proteobacteria	d__Bacteria	p__Proteobacteria	c__Gammaproteobacteria	o__Burkholderiales	f__Burkholderiaceae	g__Hydrogenophaga
ef082837ea9ea36dfc2510e6eb9f28ed	0	0	0	0	4.18361	0	0	5.97087	0	0	4.84281	0	0	7.44977	0	0	0	0	0	Proteobacteria	Proteobacteria	d__Bacteria	p__Proteobacteria	c__Alphaproteobacteria	o__Sphingomonadales	f__Sphingomonadaceae	g__Sphingomonas
12a0d4c9d5f94880f9d1e7705add464b	0	0	0	0	0	0	0	0	0	7.97463	0	0	0	0	0	4.90075	5.57844	0	2.6124	Spirochaetota	Spirochaetota	d__Bacteria	p__Spirochaetota	c__Spirochaetia	o__Treponematales	f__UBA8932	g__Rectinema
225c639a6f83f5e89ab19c9028ffb313	0	0	0	0	0	0	0	0	0	0	6.78463	0	0	7.44255	0	0	0	0	0	Heterotrophic Bacteroidota	Heterotrophic Bacteroidota	d__Bacteria	p__Bacteroidota	c__Bacteroidia	o__Flavobacteriales	f__Flavobacteriaceae	g__Paucihalobacter
47b7bcd4b39e63f250e2237f5194dd5b	0	0	0	0	0	0	0	0	0	8.44208	0	0	0	0	0	0	0	0	0	Heterotrophic Bacteroidota	Heterotrophic Bacteroidota	d__Bacteria	p__Bacteroidota	c__Bacteroidia	o__Bacteroidales	f__Prolixibacteraceae	g__UBA1413
261767700201eb8bbe3a5ab9fc68bcf3	0	0	0	0	0	6.25387	0	7.42123	0	0	0	0	0	0	0	0	0	0	0	Heterotrophic Bacteroidota	Heterotrophic Bacteroidota	d__Bacteria	p__Bacteroidota	c__Bacteroidia	o__Flavobacteriales	f__Flavobacteriaceae	g__Winogradskyella
c71006f6fd06cb0545462f54a39cf271	0	0	0	0	7.71095	0	0	0	0	4.84782	0	0	0	0	0	0	0	0	0	Proteobacteria	Proteobacteria	d__Bacteria	p__Proteobacteria	c__Gammaproteobacteria	o__Burkholderiales	f__Burkholderiaceae
6e3af0acb7ea6243f4c4e8e0d46a56d1	6.46012	4.18142	8.39392	0	0	0	0	0	0	0	0	0	0	0	0	0	0	0	0	Photosynthetic_Cyanobacteriia	Photosynthetic_Cyanobacteriia	d__Bacteria	p__Cyanobacteria	c__Cyanobacteriia	o__Cyanobacteriales	f__Coleofasciculaceae	g__SIO2C1
643b9bbdf96c0a4390a9cfca07c34fde	0	0	0	0	0	0	0	0	0	0	0	0	0	0	0	0	0	8.38625	0	Heterotrophic Bacteroidota	Heterotrophic Bacteroidota	d__Bacteria	p__Bacteroidota	c__Bacteroidia	o__Flavobacteriales	f__Flavobacteriaceae	g__Flavobacterium
dbfe4377fdf4d6e6dec9cbeacb4c9135	0	0	0	0	0	5.80975	0	7.60939	0	0	0	0	0	0	0	0	0	0	0	Heterotrophic Bacteroidota	Heterotrophic Bacteroidota	d__Bacteria	p__Bacteroidota	c__Bacteroidia	o__Flavobacteriales	f__Flavobacteriaceae
4c8bec57e041fcfac73b008ff96a5467	0	0	0	0	0	0	6.49296	0	0	0	2.75183	7.36255	6.0629	0	0	0	0	0	0	Acidobacteriota	Acidobacteriota	d__Bacteria	p__Acidobacteriota	c__Aminicenantia	o__Aminicenantales	f__RBG-16-66-30	g__RBG-16-66-30
29d243f74f7be89ed67a3ceeb4c01006	0	0	0	0	0	0	0	0	0	0	0	0	0	0	0	0	0	0	8.25175	Photosynthetic_Cyanobacteriia	Photosynthetic_Cyanobacteriia	d__Bacteria	p__Cyanobacteria	c__Cyanobacteriia
41b83f82d9926cb0f54cfc3618141108	0	0	0	0	0	0	0	0	0	0	0	0	0	0	0	0	0	4.18142	12.1903	Bacteria_unclassified	Bacteria_unclassified	d__Bacteria
b159ad392b7312e24c0a98e633589fe3	0	0	0	0	4.58193	0	0	5.90428	0	0	5.42032	0	0	7.06337	0	0	0	0	0	Proteobacteria	Proteobacteria	d__Bacteria	p__Proteobacteria	c__Alphaproteobacteria	o__Sphingomonadales	f__Sphingomonadaceae	g__Polymorphobacter
a94cab13cba6c7c098c9c78755ab9f45	0	0	0	0	0	3.4297	7.97855	0	0	0	0	0	0	0	0	0	0	0	0	Chloroflexota	Chloroflexota	d__Bacteria	p__Chloroflexota	c__Anaerolineae	o__Anaerolineales	f__Anaerolineaceae	g__T78
916ef61e7162aac51fc2064646390f7b	0	0	0	0	0	0	0	0	0	2.488	0	0	0	0	0	0	0	0	0	AABM5-125-24	AABM5-125-24	d__Bacteria	p__AABM5-125-24	c__RPQS01	o__RPQS01	f__RPQS01	g__JABWCQ01
8fb0b0d1b7ca924333791aa9f3df5adc	0	0	0	0	0	0	0	0	0	0	0	0	0	0	0	0	0	8.36712	0	Proteobacteria	Proteobacteria	d__Bacteria	p__Proteobacteria	c__Gammaproteobacteria	o__Burkholderiales	f__Burkholderiaceae
3f784ab9fd75b6558b09b4f994af3c0b	5.24446	3.43533	0	0	6.27971	0	0	0	0	0	4.53129	0	3.91433	4.19464	0	4.55113	4.64011	4.18142	4.05304	Proteobacteria	Proteobacteria	d__Bacteria	p__Proteobacteria	c__Alphaproteobacteria	o__Sphingomonadales	f__Sphingomonadaceae	g__Chakrabartia
3f4b18407177ab8a14986935011043ec	0	0	0	0	0	0	0	0	0	0	0	0	0	0	0	0	0	8.34283	0	Heterotrophic Bacteroidota	Heterotrophic Bacteroidota	d__Bacteria	p__Bacteroidota	c__Bacteroidia	o__Flavobacteriales	f__Flavobacteriaceae	g__Flavobacterium
dd72cf5b40fe91f5c35138bcb17e1bf4	3.83199	0	0	0	4.9997	0	0	4.77008	0	4.90075	5.68339	0	0	5.74911	0	0	5.41477	0	3.00369	Proteobacteria	Proteobacteria	d__Bacteria	p__Proteobacteria	c__Gammaproteobacteria	o__Chromatiales	f__Chromatiaceae	g__Thiocapsa
146ea6d95e47ea6cb42c5886e9c0b363	0	0	0	0	0	3.77178	0	0	7.66298	0	0	0	0	0	0	0	0	0	0	Heterotrophic Bacteroidota	Heterotrophic Bacteroidota	d__Bacteria	p__Bacteroidota	c__Bacteroidia	o__Flavobacteriales	f__Flavobacteriaceae	g__Psychroflexus
09b13a0bfe23545871891bf2870bee65	0	0	0	0	1.97152	6.49962	5.73415	3.87037	4.23956	0	4.64242	2.62294	0	0	0	0	0	0	0	Proteobacteria	Proteobacteria	d__Bacteria	p__Proteobacteria	c__Gammaproteobacteria	o__Ectothiorhodospirales	f__Thioalkalivibrionaceae	g__Thioalkalivibrio_B
d167137a9a21b4ea0d0b64696c6c92d6	0	0	0	0	0	0	0	0	0	0	0	0	0	0	0	0	0	0	8.19315	Photosynthetic_Cyanobacteriia	Photosynthetic_Cyanobacteriia	d__Bacteria	p__Cyanobacteria	c__Cyanobacteriia
c56eeef06f5055bffab35ca0a28ee98a	7.0238	4.95189	0	0	4.2935	0	0	0	0	0	6.30833	5.53262	0	0	0	0	0	0	0	Photosynthetic_Cyanobacteriia	Photosynthetic_Cyanobacteriia	d__Bacteria	p__Cyanobacteria	c__Cyanobacteriia	o__Cyanobacteriales	f__Coleofasciculaceae	g__SIO2C1
ecee79c5f0c1973beffc33ba2dcc8cba	0	0	0	0	3.03738	6.29966	5.97872	4.38653	4.49178	0	4.06135	0	0	0	0	0	0	0	0	Proteobacteria	Proteobacteria	d__Bacteria	p__Proteobacteria	c__Gammaproteobacteria	o__Ectothiorhodospirales	f__Thioalkalivibrionaceae	g__Thioalkalivibrio_B
8c03b7d79e5240b75abf3beddc1f5fff	0	0	0	0	0	0	7.68111	0	0	0	0	5.1473	0	0	3.00369	0	3.82943	0	0	Deltaproteobacteria	Proteobacteria	d__Bacteria	p__Desulfobacterota	c__Desulfobacteria	o__Desulfobacterales
39512730c24d6c12797f3e9654f2e00d	0	0	0	0	4.53753	0	0	0	0	0	0	0	0	7.75378	0	0	0	0	0	Heterotrophic Bacteroidota	Heterotrophic Bacteroidota	d__Bacteria	p__Bacteroidota	c__Bacteroidia	o__Chitinophagales	f__Saprospiraceae	g__Lewinella
2ef737bc32d0ea3bed92033321935fb3	0	0	0	0	0	0	0	0	0	0	7.72338	6.16796	0	0	0	0	0	0	0	Proteobacteria	Proteobacteria	d__Bacteria	p__Proteobacteria	c__Gammaproteobacteria	o__Chromatiales	f__Chromatiaceae	g__Thiocapsa
ddb6264297abe75807a0d2007c34e11f	0	0	0	0	7.70043	0	0	0	0	0	0	0	0	0	0	0	0	0	0	Photosynthetic_Cyanobacteriia	Photosynthetic_Cyanobacteriia	d__Bacteria	p__Cyanobacteria	c__Cyanobacteriia	o__Pseudanabaenales	f__Pseudanabaenaceae	g__Pseudanabaena
16f21d2a8702c71ac381479f91558b80	0	0	0	0	6.62865	0	0	0	0	0	3.49189	0	0	0	0	0	0	7.17198	0	Proteobacteria	Proteobacteria	d__Bacteria	p__Proteobacteria	c__Gammaproteobacteria	o__Burkholderiales	f__Burkholderiaceae	g__Hydrogenophaga
d978330a713c8b9532231915f9b07084	0	0	0	0	0	6.99564	0	5.92681	0	0	0	0	0	0	0	0	0	0	0	Proteobacteria	Proteobacteria	d__Bacteria	p__Proteobacteria	c__Alphaproteobacteria	o__Rhodobacterales	f__Rhodobacteraceae	g__Yoonia
55e179542f5a939871d30e5e78f22c83	0	0	0	0	0	0	0	0	7.69514	0	0	0	0	0	0	0	0	0	0	Heterotrophic Bacteroidota	Heterotrophic Bacteroidota	d__Bacteria	p__Bacteroidota	c__Bacteroidia	o__Flavobacteriales	f__Flavobacteriaceae	g__Psychroflexus
ff1bd8113a59e63cbb44713fe3645ed6	0	0	4.69084	5.1473	0	0	4.04002	0	0	0	0	0	0	0	5.00868	4.90075	0	7.33107	0	Proteobacteria	Proteobacteria	d__Bacteria	p__Proteobacteria	c__Gammaproteobacteria	o__Burkholderiales	f__Burkholderiaceae
b1be65d2068e4dbd47a0394db0e57960	0	0	0	0	4.49178	0	0	2.72839	0	4.41394	6.83459	0	4.59938	5.19802	0	0	0	4.90075	0	Proteobacteria	Proteobacteria	d__Bacteria	p__Proteobacteria	c__Alphaproteobacteria	o__Sphingomonadales	f__Sphingomonadaceae
d88d17c2387aec6ee03201aa30e64b36	0	0	0	0	6.70431	0	0	0	0	0	6.60934	3.08116	4.52898	0	0	0	0	0	0	Proteobacteria	Proteobacteria	d__Bacteria	p__Proteobacteria	c__Gammaproteobacteria	o__Burkholderiales	f__Burkholderiaceae
84c5062e0955b1e4b5178947e39adc15	0	0	0	0	5.82189	0	0	2.91005	0	0	7.13325	4.14532	4.66665	0	0	0	0	0	0	Proteobacteria	Proteobacteria	d__Bacteria	p__Proteobacteria	c__Gammaproteobacteria	o__Burkholderiales	f__Burkholderiaceae
af0d923066a57bb3dc3ce584bb9f28d7	0	0	0	5.24189	0	0	4.78852	0	0	0	0	0	0	0	5.83733	5.00136	0	6.99318	0	Proteobacteria	Proteobacteria	d__Bacteria	p__Proteobacteria	c__Gammaproteobacteria	o__Burkholderiales	f__Burkholderiaceae	g__Rhodoferax
98f6da1630c6c76421a2634e07bdd1f1	0	0	0	0	0	0	0	0	7.64662	0	0	0	0	0	0	0	0	0	0	Firmicutes	Firmicutes	d__Bacteria	p__Firmicutes_F	c__Halanaerobiia	o__Halanaerobiales	f__Halanaerobiaceae
8fa6ecdacafae2ea2ca97067fb60a323	0	0	0	0	0	0	0	0	0	0	0	0	0	0	0	7.96823	0	5.42302	0	Heterotrophic Bacteroidota	Heterotrophic Bacteroidota	d__Bacteria	p__Bacteroidota	c__Bacteroidia	o__Flavobacteriales	f__Flavobacteriaceae	g__Flavobacterium
5a47d13bf5f38b0c89e0b6e02fde7a38	0	0	0	0	0	6.33309	4.37321	4.25627	5.985	0	0	0	0	0	0	0	0	0	0	Heterotrophic Bacteroidota	Heterotrophic Bacteroidota	d__Bacteria	p__Bacteroidota	c__Bacteroidia	o__Flavobacteriales	f__Flavobacteriaceae	g__Psychroflexus
fb9763c502c992d7c86d1f666d716e9d	0	0	0	0	0	0	7.62263	0	0	0	0	5.09769	0	0	0	0	3.65386	0	0	Deltaproteobacteria	Proteobacteria	d__Bacteria	p__Desulfobacterota	c__Desulfobacteria	o__Desulfobacterales
3eb9845cd243bc2cfcdbed443da59d4f	0	0	0	5.41486	0	0	0	0	0	0	0	0	0	0	0	0	7.61309	0	0	Heterotrophic Bacteroidota	Heterotrophic Bacteroidota	d__Bacteria	p__Bacteroidota	c__Bacteroidia	o__Bacteroidales	f__VadinHA17	g__SR-FBR-E99
6362dd6ffaf6c487705e4b4c2ddebb81	0	0	0	0	6.30757	0	0	0	0	0	6.92966	0	0	0	0	0	4.54047	0	0	Photosynthetic_Cyanobacteriia	Photosynthetic_Cyanobacteriia	d__Bacteria	p__Cyanobacteria	c__Cyanobacteriia	o__Cyanobacteriales	f__Nostocaceae	g__Dolichospermum
892f6044dfc19870b058241a21c897b0	0	0	0	0	0	0	0	0	0	0	0	0	0	7.82752	0	0	0	0	0	Heterotrophic Bacteroidota	Heterotrophic Bacteroidota	d__Bacteria	p__Bacteroidota	c__Bacteroidia
96c99563f604616221a2f4ea3be51776	0	0	0	0	0	0	2.4497	0	7.5907	0	0	0	0	0	0	0	0	0	0	Firmicutes	Firmicutes	d__Bacteria	p__Firmicutes_F	c__Halanaerobiia	o__Halanaerobiales	f__Halarsenatibacteraceae	g__SLSL01
63f95fae30ab5cfdfff43f85df5742fa	8.26644	3.28954	0	0	0	0	0	0	0	0	0	0	0	0	0	0	0	0	0	Heterotrophic Bacteroidota	Heterotrophic Bacteroidota	d__Bacteria	p__Bacteroidota	c__Bacteroidia	o__Cytophagales	f__Cyclobacteriaceae	g__Algoriphagus
75dfe53fafe05965c1a06a9d3c1d51d4	0	0	0	0	0	6.43936	5.97872	5.32963	0	0	0	0	0	0	0	0	0	0	0	Deltaproteobacteria	Proteobacteria	d__Bacteria	p__Desulfobacterota	c__Desulfobulbia	o__Desulfobulbales	f__Desulfocapsaceae	g__Desulfopila_A
3a83ee6f1a20f77445081d315df96bff	0	0	0	0	0	0	0	0	0	0	0	0	0	7.74794	0	3.56787	0	0	0	Photosynthetic_Cyanobacteriia	Photosynthetic_Cyanobacteriia	d__Bacteria	p__Cyanobacteria	c__Cyanobacteriia	o__Phormidesmiales	f__Phormidesmiaceae	g__Nodosilinea
c458cc5b5c5c876b94df04ce9bbd1d40	0	0	0	0	0	1.01377	0	2.91005	7.54432	0	0	0	0	0	0	0	0	0	0	Heterotrophic Bacteroidota	Heterotrophic Bacteroidota	d__Bacteria	p__Bacteroidota	c__Bacteroidia	o__Chitinophagales	f__Saprospiraceae
198580222aca1797ea3b6aa396b170ab	0	0	0	0	6.5133	0	0	0	0	3.28954	6.63771	0	4.59938	0	0	0	0	0	0	Proteobacteria	Proteobacteria	d__Bacteria	p__Proteobacteria	c__Gammaproteobacteria	o__Burkholderiales	f__Burkholderiaceae
0ff5d11d3a788636417071882c966bb0	0	0	0	0	0	6.58561	5.60813	5.29587	0	0	0	0	0	0	0	0	0	0	0	Deltaproteobacteria	Proteobacteria	d__Bacteria	p__Desulfobacterota	c__Desulfobulbia	o__Desulfobulbales	f__Desulfocapsaceae	g__Desulfopila
05021633fe8f9f4bb374a299cfd152c1	0	0	0	0	0	0	0	0	0	0	0	0	0	0	0	0	0	8.1485	0	Proteobacteria	Proteobacteria	d__Bacteria	p__Proteobacteria	c__Gammaproteobacteria	o__Burkholderiales	f__Burkholderiaceae
f6a17f94931105ae8762dd0d1e9baeca	0	0	0	0	0	0	0	0	0	0	7.3466	0	0	6.1504	0	0	0	0	0	Proteobacteria	Proteobacteria	d__Bacteria	p__Proteobacteria	c__Gammaproteobacteria	o__Burkholderiales	f__Burkholderiaceae	g__Azohydromonas
8cc0ecda888fe4f6790dd982a628ed61	0	0	0	0	0	0	0	0	0	0	0	0	0	0	0	7.76877	2.78793	5.72183	0	Proteobacteria	Proteobacteria	d__Bacteria	p__Proteobacteria	c__Gammaproteobacteria	o__Thiomicrospirales	f__Thiomicrospiraceae	g__GCA-002282575
a2b7a68970b0a496ae2cd40a4b9122a9	0	0	0	0	0	0	0	0	0	0	6.98607	5.71031	0	6.00264	0	0	0	0	0	Proteobacteria	Proteobacteria	d__Bacteria	p__Proteobacteria	c__Gammaproteobacteria	o__Burkholderiales	f__Burkholderiaceae
5027b6cd177f7deed402e3c3bc8188d5	0	0	0	0	0	0	0	0	0	0	0	0	0	7.75959	0	0	0	0	0	Heterotrophic Bacteroidota	Heterotrophic Bacteroidota	d__Bacteria	p__Bacteroidota	c__Bacteroidia	o__Flavobacteriales	f__Cryomorphaceae	g__T3Sed10-241
fddebae3bc79bf011063c0c081a493cf	0	0	0	0	0	0	0	0	0	0	0	0	0	7.75959	0	0	0	0	0	Photosynthetic_Cyanobacteriia	Photosynthetic_Cyanobacteriia	d__Bacteria	p__Cyanobacteria	c__Cyanobacteriia	o__Phormidesmiales	f__Phormidesmiaceae	g__Nodosilinea
f495a575994e93684b632d94a9c79875	0	0	0	0	0	0	0	0	0	0	0	0	0	0	0	0	0	2.1875	0	AABM5-125-24	AABM5-125-24	d__Bacteria	p__AABM5-125-24	c__RPQS01	o__RPQS01	f__RPQS01	g__JABWCQ01
ab588025dd3bfee3721ead973130b0c1	0	0	0	0	3.46495	0	0	0	0	2.488	0	0	0	7.63225	0	0	0	0	0	Heterotrophic Bacteroidota	Heterotrophic Bacteroidota	d__Bacteria	p__Bacteroidota	c__Bacteroidia	o__Chitinophagales	f__Saprospiraceae
8250737f757fc1eedb087493ab1a6c82	0	0	0	0	7.53842	0	0	0	0	0	0	0	0	0	0	0	0	0	0	Photosynthetic_Cyanobacteriia	Photosynthetic_Cyanobacteriia	d__Bacteria	p__Cyanobacteria	c__Cyanobacteriia	o__Pseudanabaenales	f__Pseudanabaenaceae	g__Pseudanabaena
53915cbdef04c857ba21ee9c0b3b3535	0	0	0	0	0	6.88653	4.24867	0	0	0	0	0	0	0	0	0	4.64011	0	0	Deltaproteobacteria	Proteobacteria	d__Bacteria	p__Desulfobacterota_I	c__Desulfovibrionia	o__Desulfovibrionales	f__Desulfomicrobiaceae	g__Desulfomicrobium
bb2d2f5cced962f603ac2f00e8726bfa	0	0	0	0	6.4645	0	0	0	0	0	0	0	0	0	0	0	0	4.67688	6.68501	Gemmatimonadota	Gemmatimonadota	d__Bacteria	p__Gemmatimonadota	c__Gemmatimonadetes	o__Gemmatimonadales	f__Gemmatimonadaceae	g__Gemmatimonas
65623b6a00f9e03257d3e7abe27ca245	0	0	0	0	0	0	0	3.87037	7.43412	0	0	0	0	0	0	0	0	0	0	Heterotrophic Bacteroidota	Heterotrophic Bacteroidota	d__Bacteria	p__Bacteroidota	c__Rhodothermia	o__Balneolales	f__Balneolaceae	g__SW132
a812ab22e51b9c5723640b9dea549052	0	0	0	0	4.58193	0	3.79741	5.76143	0	3.43533	6.16055	4.6281	5.11822	0	0	0	0	0	0	Deinococcota	Deinococcota	d__Bacteria	p__Deinococcota	c__Deinococci	o__Deinococcales	f__Trueperaceae	g__JAABTL01
2756b108cde06f39fe6c2bb4a6565223	0	0	0	0	7.52055	0	0	0	0	0	0	0	0	0	0	0	0	0	0	Heterotrophic Bacteroidota	Heterotrophic Bacteroidota	d__Bacteria	p__Bacteroidota	c__Bacteroidia	o__NS11-12g	f__UKL13-3	g__UKL13-3
67bba5188706efb264b49b626e4ee185	0	0	0	0	0	7.17347	0	2.51968	0	0	0	0	0	0	0	0	0	0	0	Actinobacteriota	Actinobacteriota	d__Bacteria	p__Actinobacteriota	c__Actinomycetia	o__Nitriliruptorales	f__Nitriliruptoraceae	g__CSBr16-57R1
eef56d9229a0e53094f83abaf96cd7af	0	0	3.43229	0	0	0	5.18533	5.48786	0	3.43533	4.58788	6.3087	5.61249	0	0	0	0	0	0	Heterotrophic Bacteroidota	Heterotrophic Bacteroidota	d__Bacteria	p__Bacteroidota	c__Bacteroidia	o__Bacteroidales
0822ce2f4dc99a9617dc54b63bb3ec99	0	0	0	0	0	0	0	0	0	8.06726	0	0	0	0	0	0	0	0	0	Heterotrophic Bacteroidota	Heterotrophic Bacteroidota	d__Bacteria	p__Bacteroidota	c__Bacteroidia	o__Bacteroidales	f__Prolixibacteraceae
c2256795315c4da2c33510434c4fb78e	0	0	0	0	0	0	0	0	0	0	4.28094	7.79877	5.42594	0	0	0	0	0	0	Photosynthetic_Cyanobacteriia	Photosynthetic_Cyanobacteriia	d__Bacteria	p__Cyanobacteria	c__Cyanobacteriia	o__Cyanobacteriales
e27e7ec826dbf44b6bad67c6276412e3	0	0	0	0	0	0	0	0	7.49028	0	0	0	0	0	0	0	0	0	0	Heterotrophic Bacteroidota	Heterotrophic Bacteroidota	d__Bacteria	p__Bacteroidota	c__Bacteroidia	o__Flavobacteriales	f__Flavobacteriaceae	g__Psychroflexus
b5f518ae6d4dd5054e075d04899e6321	0	0	0	0	5.76329	0	1.90493	4.7209	0	5.3858	5.42032	3.42764	0	4.9447	0	0	0	0	0	Proteobacteria	Proteobacteria	d__Bacteria	p__Proteobacteria	c__Alphaproteobacteria	o__Acetobacterales	f__Acetobacteraceae	g__Roseococcus
e90ce7993f561c119a581543c6734492	0	0	0	0	0	2.48251	7.5266	4.38653	0	0	0	0	0	0	0	0	0	0	0	Deltaproteobacteria	Proteobacteria	d__Bacteria	p__Desulfobacterota	c__Desulfobacteria	o__Desulfobacterales	f__Desulfobacteraceae	g__Desulfotignum
e2236850ac7f21a7eca4cb0ff70b469d	0	0	0	0	0	0	0	0	7.48415	0	0	0	0	0	0	0	0	0	0	Heterotrophic Bacteroidota	Heterotrophic Bacteroidota	d__Bacteria	p__Bacteroidota	c__Rhodothermia	o__Balneolales	f__Balneolaceae	g__SW132
f020235b148e39d7494399f01cd4b96b	0	0	0	0	0	7.16726	0	0	0	0	0	0	0	0	0	0	0	0	0	Actinobacteriota	Actinobacteriota	d__Bacteria	p__Actinobacteriota	c__Actinomycetia	o__Nitriliruptorales	f__Nitriliruptoraceae	g__Nitriliruptor
766f615ebb91e5ab291122da9ab3a12f	0	0	0	0	0	6.7186	4.1823	0	0	0	0	0	0	0	0	5.45933	0	0	0	Deltaproteobacteria	Proteobacteria	d__Bacteria	p__Desulfobacterota_I	c__Desulfovibrionia	o__Desulfovibrionales	f__Desulfomicrobiaceae	g__Desulfomicrobium
ac8fe723c4cc041a1e1a3c5e3d5c6a5f	0	0	0	0	0	0	0	0	0	0	0	0	0	0	0	11.3018	0	2.73478	0	Bacteria_unclassified	Bacteria_unclassified	d__Bacteria
57bd2f494c5cccfe8e14b894e9209a07	0	0	0	0	0	0	0	0	0	0	0	0	0	7.66362	0	0	0	0	0	Proteobacteria	Proteobacteria	d__Bacteria	p__Proteobacteria	c__Gammaproteobacteria	o__Xanthomonadales	f__Rhodanobacteraceae
6325b927e7a1d2ecbe4365fdccd59d13	0	0	0	0	7.30779	0	0	0	0	0	4.41131	0	0	0	0	0	0	0	0	Gemmatimonadota	Gemmatimonadota	d__Bacteria	p__Gemmatimonadota	c__Gemmatimonadetes	o__Gemmatimonadales	f__GWC2-71-9
a495df3f756d39181d406105f6dc669c	0	0	0	0	4.2935	0	4.1823	5.51759	0	3.68942	6.06008	4.32401	4.59938	3.65386	0	0	0	0	0	Deinococcota	Deinococcota	d__Bacteria	p__Deinococcota	c__Deinococci	o__Deinococcales	f__Trueperaceae	g__MPNL01
c99dcc80784b79ed172a65b86a1e7529	0	0	0	0	0	0	0	0	0	0	7.80694	0	0	0	0	0	0	0	0	Photosynthetic_Cyanobacteriia	Photosynthetic_Cyanobacteriia	d__Bacteria	p__Cyanobacteria	c__Cyanobacteriia	o__Cyanobacteriales
5031fd3a8888d571de912bd4f3d11114	0	0	0	0	0	6.23043	4.04002	0	6.01893	0	0	0	0	0	0	0	0	0	0	Heterotrophic Bacteroidota	Heterotrophic Bacteroidota	d__Bacteria	p__Bacteroidota	c__Bacteroidia	o__Flavobacteriales	f__Flavobacteriaceae	g__Psychroflexus
c015ffcfa7cf8c1d0703d29df0e586ca	0	0	0	0	0	0	0	0	0	0	7.22053	6.09223	4.45512	0	0	0	0	0	0	Proteobacteria	Proteobacteria	d__Bacteria	p__Proteobacteria	c__Gammaproteobacteria	o__Chromatiales	f__Chromatiaceae	g__Thiocapsa
0dfd704a82185c31c549d595426237ef	0	0	0	0	5.42968	0	0	0	0	0	6.98607	4.82169	4.11706	0	0	0	0	0	0	Proteobacteria	Proteobacteria	d__Bacteria	p__Proteobacteria	c__Gammaproteobacteria	o__Burkholderiales	f__Burkholderiaceae
45a51a823bf42e79bd642f159cbc3370	0	0	0	0	3.79519	0	0	0	0	4.79296	6.746	3.94239	4.45512	3.90998	0	0	0	4.55113	0	Proteobacteria	Proteobacteria	d__Bacteria	p__Proteobacteria	c__Alphaproteobacteria	o__Sphingomonadales	f__Sphingomonadaceae	g__Erythrobacter
901de039cc53b71348839ca737de8bbc	0	0	0	0	0	5.39648	6.75711	4.32281	3.3693	0	0	0	0	0	0	0	0	0	0	Firmicutes	Firmicutes	d__Bacteria	p__Firmicutes_A	c__Clostridia	o__Peptostreptococcales	f__Tindalliaceae	g__Tindallia
2b5162a9e80191e186c25e2471a31a7f	0	0	0	0	0	0	0	0	0	0	0	0	0	0	0	0	7.62589	0	0	Heterotrophic Bacteroidota	Heterotrophic Bacteroidota	d__Bacteria	p__Bacteroidota	c__Bacteroidia	o__Bacteroidales	f__VadinHA17	g__SR-FBR-E99
0ec983f3026acebd13724448202a7036	4.88363	0	0	0	5.95027	0	0	0	0	0	4.84281	0	0	4.54047	0	4.61531	0	4.90075	3.16517	Proteobacteria	Proteobacteria	d__Bacteria	p__Proteobacteria	c__Alphaproteobacteria	o__Rhodobacterales	f__Rhodobacteraceae
32f29ba3129badfcff4e1ab4e94d73ff	0	0	0	0	0	6.93847	0	3.77957	3.03738	0	0	0	0	0	0	0	0	0	0	Proteobacteria	Proteobacteria	d__Bacteria	p__Proteobacteria	c__Gammaproteobacteria	o__Chromatiales	f__Chromatiaceae	g__Halochromatium
5d003dc0808609faad110e798480a6c7	0	0	0	0	0	3.17792	0	0	7.32163	0	0	0	0	0	0	0	0	0	0	Heterotrophic Bacteroidota	Heterotrophic Bacteroidota	d__Bacteria	p__Bacteroidota	c__Bacteroidia	o__Flavobacteriales	f__Flavobacteriaceae	g__Psychroflexus
177e01ce2fc91e5731208079ff019355	0	0	0	0	7.14616	0	0	0	0	0	4.84281	0	3.05393	0	0	0	0	0	0	Gemmatimonadota	Gemmatimonadota	d__Bacteria	p__Gemmatimonadota	c__Gemmatimonadetes	o__Gemmatimonadales	f__GWC2-71-9	g__JACDDX01
a4e49585f910465f10aeb4f798faec90	0	0	0	0	0	6.26545	5.55457	0	5.03252	0	0	0	0	0	0	0	0	0	0	Deltaproteobacteria	Proteobacteria	d__Bacteria	p__Desulfobacterota	c__Desulfobulbia	o__Desulfobulbales	f__Desulfocapsaceae	g__Desulfopila_A
1c69641790d1503cbd0f6bdc9632f0b4	0	0	0	5.33087	2.60407	0	0	5.6845	0	6.38892	0	0	0	0	0	0	5.38566	0	0	Heterotrophic Bacteroidota	Heterotrophic Bacteroidota	d__Bacteria	p__Bacteroidota	c__Bacteroidia	o__Bacteroidales	f__VadinHA17
290266d0ef0288177575a54cbfb56d26	0	0	0	0	0	6.80098	0	5.22599	0	0	0	0	0	0	0	0	0	0	0	Proteobacteria	Proteobacteria	d__Bacteria	p__Proteobacteria	c__Alphaproteobacteria	o__Rhodobacterales	f__Rhodobacteraceae	g__Yoonia
ed9e188eff960b30e1ac074ca08370bb	7.14255	3.80171	0	0	5.78308	0	0	0	0	0	4.21126	0	0	0	0	0	0	0	0	Proteobacteria	Proteobacteria	d__Bacteria	p__Proteobacteria	c__Alphaproteobacteria	o__Sphingomonadales	f__Sphingomonadaceae	g__Sphingomonas
448686fc10092efb704ba0f934dd3ac4	0	0	0	0	7.1693	0	0	0	0	0	4.88901	0	0	0	0	0	0	0	0	Heterotrophic Bacteroidota	Heterotrophic Bacteroidota	d__Bacteria	p__Bacteroidota	c__Bacteroidia	o__Chitinophagales	f__Chitinophagaceae
cdcf16b7c5bd37921f3ca53136e8a8ee	0	0	0	0	6.77625	0	0	0	0	0	3.707	0	0	2.94838	2.82156	0	0	4.61531	4.48507	Gemmatimonadota	Gemmatimonadota	d__Bacteria	p__Gemmatimonadota	c__Gemmatimonadetes	o__Gemmatimonadales	f__Gemmatimonadaceae	g__Gemmatimonas
1e5ae350b6b80bee202046bc1e85434c	0	0	0	0	0	0	0	0	0	0	0	0	0	0	0	7.94886	0	0	0	Chloroflexota	Chloroflexota	d__Bacteria	p__Chloroflexota	c__Chloroflexia	o__Chloroflexales	f__Chloroflexaceae	g__Oscillochloris
23a1a418fcfd32d2df2b02b4f10c3edf	6.6317	4.18142	4.8523	0	6.10051	0	0	0	0	0	3.3712	0	0	0	0	0	0	0	0	Heterotrophic Bacteroidota	Heterotrophic Bacteroidota	d__Bacteria	p__Bacteroidota	c__Bacteroidia	o__Flavobacteriales	f__Flavobacteriaceae	g__Flavobacterium
1b1efa4f84a61cd8a089e2482b0b6f93	0	0	0	0	5.29957	0	0	0	0	0	0	0	0	7.16352	0	0	0	0	0	Photosynthetic_Cyanobacteriia	Photosynthetic_Cyanobacteriia	d__Bacteria	p__Cyanobacteria	c__Cyanobacteriia	o__Phormidesmiales	f__Phormidesmiaceae	g__Nodosilinea
e221c1b6fee9dec9c6ff847f08c403d4	0	0	0	0	0	2.87253	0	6.82138	6.01893	0	0	0	0	0	0	0	0	0	0	Heterotrophic Bacteroidota	Heterotrophic Bacteroidota	d__Bacteria	p__Bacteroidota	c__Rhodothermia	o__Balneolales	f__Balneolaceae	g__SW132
a0151d9395a4ceb3cb6f76d95e47eb23	0	0	0	0	0	0	0	0	0	0	0	0	0	7.57398	0	0	0	0	0	Photosynthetic_Cyanobacteriia	Photosynthetic_Cyanobacteriia	d__Bacteria	p__Cyanobacteria	c__Cyanobacteriia	o__Phormidesmiales	f__Phormidesmiaceae	g__Nodosilinea
0ad7d3f415e4d9f21b9fa8546eb08a97	0	0	0	0	0	0	0	0	0	0	0	0	0	2.60683	6.56573	0	6.66456	0	0	Deltaproteobacteria	Proteobacteria	d__Bacteria	p__Desulfobacterota	c__Desulfobulbia	o__Desulfobulbales	f__Desulfocapsaceae	g__Desulfopila
1f443f0825b60d92f8d18cd499b8b609	7.20453	4.84782	6.0521	5.28704	7.11473	0	0	0	0	0	0	4.6281	0	3.22352	0	0	0	4.55113	1.68122	Bacteria_unclassified	Bacteria_unclassified	d__Bacteria
709c7c7040f23f7845ad1befc91bf812	0	0	0	0	7.30083	0	0	0	0	0	0	0	0	3.09254	0	0	0	0	0	Heterotrophic Bacteroidota	Heterotrophic Bacteroidota	d__Bacteria	p__Bacteroidota	c__Bacteroidia	o__UBA7662	f__UBA7662	g__SYHX01
4e9c4bcfc79091ef1e145fe0ba80c90a	0	0	0	0	0	0	0	0	0	0	0	0	0	0	0	0	0	1.80191	0	AABM5-125-24	AABM5-125-24	d__Bacteria	p__AABM5-125-24	c__RPQS01	o__RPQS01	f__RPQS01	g__JACRMR01
b1038a3212d3975a5a55e0a7331e7112	0	0	0	0	0	0	0	0	0	0	0	4.88107	7.87017	0	0	0	0	0	0	Proteobacteria	Proteobacteria	d__Bacteria	p__Proteobacteria	c__Gammaproteobacteria	o__Burkholderiales	f__SG8-39	g__SCGC-AG-212-J23
6547df26af7149eed3cec1298f3ef386	0	0	0	0	0	0	0	0	0	0	0	0	0	7.56736	0	0	0	0	0	Photosynthetic_Cyanobacteriia	Photosynthetic_Cyanobacteriia	d__Bacteria	p__Cyanobacteria	c__Cyanobacteriia	o__Phormidesmiales	f__Phormidesmiaceae	g__Nodosilinea
8b3412851fd210790f46949728cafd57	0	0	0	0	0	2.32374	7.51949	0	0	0	0	0	2.84346	0	0	0	0	0	0	Chloroflexota	Chloroflexota	d__Bacteria	p__Chloroflexota	c__Anaerolineae	o__Anaerolineales	f__Anaerolineaceae	g__49-20
fbdeed6b389716aaf86afe8f626d8b06	0	0	0	0	0	0	0	0	0	0	0	0	0	0	6.59647	0	6.70128	0	0	Deltaproteobacteria	Proteobacteria	d__Bacteria	p__Desulfobacterota	c__Desulfobulbia	o__Desulfobulbales	f__Desulfocapsaceae
38a6d0b079fde190be4ab061ec697a23	0	0	0	0	0	0	0	0	0	0	0	0	0	7.55402	0	0	0	0	0	Proteobacteria	Proteobacteria	d__Bacteria	p__Proteobacteria	c__Gammaproteobacteria	o__Xanthomonadales	f__Rhodanobacteraceae
97de11f1ddc6d7fb2908a573cda686b4	0	0	0	0	7.13837	0	0	0	0	0	4.74593	0	0	0	0	0	0	0	0	Photosynthetic_Cyanobacteriia	Photosynthetic_Cyanobacteriia	d__Bacteria	p__Cyanobacteria	c__Cyanobacteriia	o__Cyanobacteriales	f__Nostocaceae	g__Nodularia
621aea7330a8be26ef49a5948b4d7db2	0	0	0	0	0	0	0	0	0	7.76877	0	0	0	0	0	0	3.98639	0	0	Heterotrophic Bacteroidota	Heterotrophic Bacteroidota	d__Bacteria	p__Bacteroidota	c__Bacteroidia	o__Cytophagales	f__Cyclobacteriaceae	g__JAAUQL01
9b755ea313324f024815890c020c70bd	0	0	0	0	0	0	0	0	0	0	0	0	0	0	4.86974	0	7.32166	0	0	Heterotrophic Bacteroidota	Heterotrophic Bacteroidota	d__Bacteria	p__Bacteroidota	c__Bacteroidia	o__Flavobacteriales	f__Flavobacteriaceae	g__Gillisia
5a6fa44801da393edc6571668b9069e1	0	0	0	0	0	0	0	0	0	8.99958	0	0	0	0	0	0	0	0	0	Bacteria_unclassified	Bacteria_unclassified	d__Bacteria
05a7d584b5a74317a337bacdf4ef6ce8	0	0	0	0	0	0	0	0	0	0	0	0	0	0	4.66204	0	7.33734	0	0	Heterotrophic Bacteroidota	Heterotrophic Bacteroidota	d__Bacteria	p__Bacteroidota	c__Bacteroidia	o__Flavobacteriales	f__Flavobacteriaceae	g__Gillisia
e86a3fff7314d3f6cd03632cb7e91c5b	0	0	0	0	5.03252	0	0	0	0	0	0	0	0	7.16352	0	0	0	0	0	Photosynthetic_Cyanobacteriia	Photosynthetic_Cyanobacteriia	d__Bacteria	p__Cyanobacteria	c__Cyanobacteriia	o__Phormidesmiales	f__Phormidesmiaceae	g__Nodosilinea
c1bb64f948656894e8d0017906958226	3.70981	0	4.8523	0	4.58193	0	0	0	0	0	0	0	0	0	0	6.22695	0	6.42678	0	Photosynthetic_Cyanobacteriia	Photosynthetic_Cyanobacteriia	d__Bacteria	p__Cyanobacteria	c__Cyanobacteriia	o__Cyanobacteriales	f__Coleofasciculaceae	g__SIO2C1
57de6f84a8debe10a5a1dc03659554b1	0	0	0	0	0	6.98861	0	0	0	0	0	0	0	0	0	0	0	0	0	Actinobacteriota	Actinobacteriota	d__Bacteria	p__Actinobacteriota	c__Actinomycetia	o__Nitriliruptorales	f__Nitriliruptoraceae	g__CSBr16-57R1
125fc69e6a01f9494821ee3bfb26eb41	0	0	0	0	0	0	0	0	0	7.84778	0	0	0	0	0	0	0	0	0	Deltaproteobacteria	Proteobacteria	d__Bacteria	p__Desulfobacterota	c__Desulfobacteria	o__Desulfobacterales	f__Desulfococcaceae
255189c13f63ba338f48f48daedff0d2	0	0	0	0	0	6.52884	5.03888	0	3.55472	0	0	0	0	0	0	0	0	0	0	Deltaproteobacteria	Proteobacteria	d__Bacteria	p__Desulfobacterota	c__Desulfobulbia	o__Desulfobulbales	f__Desulfocapsaceae	g__Desulfopila
252ccdf893848435e5af0f7bee41fed1	0	0	0	0	7.27262	0	0	0	0	0	0	0	0	0	0	0	0	0	0	Photosynthetic_Cyanobacteriia	Photosynthetic_Cyanobacteriia	d__Bacteria	p__Cyanobacteria	c__Cyanobacteriia	o__Cyanobacteriales
d8c54a90528900d4b8ce734718a2401b	0	0	0	0	7.27262	0	0	0	0	0	0	0	0	0	0	0	0	0	0	Heterotrophic Bacteroidota	Heterotrophic Bacteroidota	d__Bacteria	p__Bacteroidota	c__Bacteroidia	o__UBA7662	f__UBA7662	g__SYHX01
b215783951e90cc70cd3d1d32c54cb3c	0	0	0	0	5.8966	0	0	0	0	0	6.65169	0	0	0	0	0	3.90998	0	0	Photosynthetic_Cyanobacteriia	Photosynthetic_Cyanobacteriia	d__Bacteria	p__Cyanobacteria	c__Cyanobacteriia	o__Cyanobacteriales	f__Nostocaceae
057c25fc622ea1fa6502baf993d69b97	0	0	0	0	0	6.88653	0	0	2.90716	0	0	0	0	0	0	0	0	0	0	Proteobacteria	Proteobacteria	d__Bacteria	p__Proteobacteria	c__Gammaproteobacteria	o__Chromatiales	f__Chromatiaceae	g__Halochromatium
7966cfe65ac4e0ca60f397954e15a5f5	0	0	0	0	0	0	0	0	0	0	0	0	0	0	0	7.82667	0	0	0	Chloroflexota	Chloroflexota	d__Bacteria	p__Chloroflexota	c__Chloroflexia	o__Chloroflexales	f__Chloroflexaceae	g__Viridilinea
556924c8fdc6aed750d1601af6f8a6dc	0	0	0	0	0	0	0	0	0	0	0	0	0	0	0	7.82667	0	0	0	Heterotrophic Bacteroidota	Heterotrophic Bacteroidota	d__Bacteria	p__Bacteroidota	c__Bacteroidia
45c0dda5b255c67a8d25ef695d5d17ac	0	0	0	0	7.24385	0	0	0	0	0	0	0	0	0	0	0	0	0	0	Heterotrophic Bacteroidota	Heterotrophic Bacteroidota	d__Bacteria	p__Bacteroidota	c__Bacteroidia	o__NS11-12g	f__UKL13-3	g__CAISCU01
4e929246d716f68b587aeb301ae8d769	0	0	0	0	0	0	0	0	0	0	0	0	0	0	0	7.42812	0	5.62873	0	Heterotrophic Bacteroidota	Heterotrophic Bacteroidota	d__Bacteria	p__Bacteroidota	c__Bacteroidia	o__Flavobacteriales	f__Flavobacteriaceae	g__Flavobacterium
559b8e361ba373739152b0be681ab49a	0	0	0	0	0	0	0	0	0	0	0	0	0	0	0	0	0	7.80523	0	Proteobacteria	Proteobacteria	d__Bacteria	p__Proteobacteria	c__Gammaproteobacteria	o__Burkholderiales	f__Methylophilaceae
2a2fd1e0ae3b1ea9d6d7555e8f007594	0	0	0	0	4.34558	0	0	0	0	0	4.28094	0	0	7.02516	0	0	0	0	0	Proteobacteria	Proteobacteria	d__Bacteria	p__Proteobacteria	c__Alphaproteobacteria	o__Sphingomonadales	f__Sphingomonadaceae
10bcf1c18b4ba0b578f30d368cce4af2	0	0	0	0	0	0	0	0	0	0	0	0	0	0	0	7.79801	0	0	0	Heterotrophic Bacteroidota	Heterotrophic Bacteroidota	d__Bacteria	p__Bacteroidota	c__Bacteroidia	o__Bacteroidales	f__Paludibacteraceae	g__Paludibacter
9fdf7529876fc5e4c8bd14134ba97e65	0	0	0	0	6.74585	0	0	0	0	0	4.93384	0	0	4.19464	0	0	0	0	0	Photosynthetic_Cyanobacteriia	Photosynthetic_Cyanobacteriia	d__Bacteria	p__Cyanobacteria	c__Cyanobacteriia	o__Cyanobacteriales	f__Coleofasciculaceae	g__SIO2C1
db16ac2b93eb226a1ee4d137de1fa775	0	0	0	0	0	5.35449	0	5.22599	6.03561	0	0	0	0	0	0	0	0	0	0	Proteobacteria	Proteobacteria	d__Bacteria	p__Proteobacteria	c__Gammaproteobacteria	o__Pseudomonadales	f__Halieaceae	g__Chromatocurvus
79cd6531cc7c3ce0dda0bfc62ef3c6ba	0	0	0	0	5.78308	0	0	5.07567	0	0	0	0	0	6.18514	0	0	0	0	0	Proteobacteria	Proteobacteria	d__Bacteria	p__Proteobacteria	c__Gammaproteobacteria	o__Burkholderiales	f__Burkholderiaceae
e00dc8ce50f6b10adbf060a06c02696d	0	0	0	0	4.74752	0	0	6.46453	0	0	0	0	0	5.77197	0	0	0	0	0	Photosynthetic_Cyanobacteriia	Photosynthetic_Cyanobacteriia	d__Bacteria	p__Cyanobacteria	c__Cyanobacteriia	o__Elainellales	f__Elainellaceae
f9ec4d3cac90588134b16a966e803a14	0	0	0	0	0	0	0	0	0	7.65338	0	0	0	0	0	0	3.65386	0	0	Heterotrophic Bacteroidota	Heterotrophic Bacteroidota	d__Bacteria	p__Bacteroidota	c__Bacteroidia	o__Cytophagales	f__Cyclobacteriaceae	g__JAAUQL01
0ed0c4ab733cdff6faa84792ee6ea0f6	0	0	0	0	0	0	0	0	0	0	0	0	0	0	0	6.26914	0	8.74735	0	Bacteria_unclassified	Bacteria_unclassified	d__Bacteria
8fac814ad670907c87282b62e666c394	0	0	0	0	0	0	0	0	0	0	0	0	0	0	0	3.28954	7.03481	5.18443	0	Photosynthetic_Cyanobacteriia	Photosynthetic_Cyanobacteriia	d__Bacteria	p__Cyanobacteria	c__Cyanobacteriia	o__Cyanobacteriales	f__Nostocaceae	g__Dolichospermum
4d3a327bff43e60ba395c235a2d391a7	4.94077	7.54519	0	0	0	0	0	0	0	0	0	0	0	0	0	0	0	0	0	Proteobacteria	Proteobacteria	d__Bacteria	p__Proteobacteria	c__Alphaproteobacteria	o__Rhodospirillales	f__Rhodospirillaceae	g__SCTM01
86f2c94cb03a114ac79562a0c0591100	0	0	0	0	0	0	4.54262	5.32963	2.4237	4.00362	4.06135	5.92806	5.25788	0	0	0	0	0	0	Heterotrophic Bacteroidota	Heterotrophic Bacteroidota	d__Bacteria	p__Bacteroidota	c__Bacteroidia	o__Bacteroidales	f__JAAYUG01	g__JAAYUG01
dc88452f91efc3f268a7ba96fff9f649	5.37604	5.99579	4.92699	0	0	0	0	0	0	0	3.89471	6.26326	0	0	0	0	0	0	0	Heterotrophic Bacteroidota	Heterotrophic Bacteroidota	d__Bacteria	p__Bacteroidota	c__Bacteroidia	o__Bacteroidales	f__Prolixibacteraceae	g__Draconibacterium
ac3abd701e2a356ac0d44cae283853ff	0	0	0	4.75987	0	4.85383	3.61036	5.90428	0	0	0	0	0	0	0	0	5.16434	0	0	Heterotrophic Bacteroidota	Heterotrophic Bacteroidota	d__Bacteria	p__Bacteroidota	c__Bacteroidia	o__Bacteroidales	f__Marinilabiliaceae	g__Geofilum
6d46aa2999277637bcdb68ee024ff2fa	0	0	0	0	0	6.87896	0	0	0	0	0	0	0	0	0	0	0	0	0	Proteobacteria	Proteobacteria	d__Bacteria	p__Proteobacteria	c__Gammaproteobacteria	o__Ectothiorhodospirales	f__Ectothiorhodospiraceae	g__Ectothiorhodospira
eb9f8b0fea37cf0fbf14b01c5b6010db	0	0	0	0	5.5722	0	0	6.09569	0	0	0	0	0	5.49885	0	0	0	0	0	Photosynthetic_Cyanobacteriia	Photosynthetic_Cyanobacteriia	d__Bacteria	p__Cyanobacteria	c__Cyanobacteriia	o__Elainellales	f__Elainellaceae	g__RECH01
c9057db897cd19959ebddcc9eb99f808	0	0	0	0	0	4.44748	0	6.72055	4.96616	0	0	0	0	0	0	0	0	0	0	Heterotrophic Bacteroidota	Heterotrophic Bacteroidota	d__Bacteria	p__Bacteroidota	c__Bacteroidia
20e1edd2ef7180c06bf17d907584ca38	0	0	0	0	0	0	4.69491	0	0	5.42302	0	0	0	0	5.49578	0	5.88128	0	2.36623	Deltaproteobacteria	Proteobacteria	d__Bacteria	p__Desulfobacterota	c__Desulfobacteria	o__Desulfobacterales	f__Desulfatirhabdiaceae	g__Desulfatirhabdium
c82b92b779305c845948980927c8d2ec	0	0	0	0	0	0	0	0	7.16163	0	0	0	0	0	0	0	0	0	0	Heterotrophic Bacteroidota	Heterotrophic Bacteroidota	d__Bacteria	p__Bacteroidota	c__Bacteroidia	o__Flavobacteriales	f__Flavobacteriaceae	g__Psychroflexus
004e0d2a2781639fc2fdcf6590e403c2	0	0	0	0	0	0	0	0	0	0	0	0	0	0	0	7.29033	4.12839	4.90075	0	Campylobacterota	Campylobacterota	d__Bacteria	p__Campylobacterota	c__Campylobacteria	o__Campylobacterales	f__Sulfurimonadaceae	g__Sulfuricurvum
aa267089c71c1787a2e1d882b6ed600c	1.93786	0	0	2.32174	4.74752	0	0	0	0	3.28954	6.52077	4.23733	3.4001	3.55756	0	0	0	0	0	Actinobacteriota	Actinobacteriota	d__Bacteria	p__Actinobacteriota	c__Acidimicrobiia	o__Acidimicrobiales	f__Ilumatobacteraceae
546aeefd1fffbfee9d7d1eaebe1c3f99	0	0	0	0	0	0	0	0	0	0	0	0	0	0	0	4.4841	0	7.53652	0	Heterotrophic Bacteroidota	Heterotrophic Bacteroidota	d__Bacteria	p__Bacteroidota	c__Bacteroidia	o__Chitinophagales	f__Saprospiraceae	g__M3007
e221d93660429da9ccbef0c2f1eaf700	0	0	0	0	0	0	0	7.31264	0	0	4.13818	0	0	0	0	0	0	0	0	Photosynthetic_Cyanobacteriia	Photosynthetic_Cyanobacteriia	d__Bacteria	p__Cyanobacteria	c__Cyanobacteriia	o__Elainellales	f__Elainellaceae	g__RECH01
99d54032e7b70bb0ccb5897ff95f78f8	0	0	0	0	0	3.70943	7.20143	0	0	0	0	0	0	0	0	0	0	0	0	Chloroflexota	Chloroflexota	d__Bacteria	p__Chloroflexota	c__Anaerolineae	o__Anaerolineales	f__EnvOPS12
3742cbd2f23a973e4e98518ceda5d6d3	6.78527	4.73603	4.30455	0	5.37898	0	0	0	0	0	0	0	0	0	0	0	0	0	0	Heterotrophic Bacteroidota	Heterotrophic Bacteroidota	d__Bacteria	p__Bacteroidota	c__Bacteroidia	o__Chitinophagales	f__Chitinophagaceae	g__Phnomibacter
0c4bdb225385e3aa7450742766b59d12	0	0	0	0	0	5.07442	6.56359	0	3.93622	0	0	0	0	0	0	0	0	0	0	Deltaproteobacteria	Proteobacteria	d__Bacteria	p__Desulfobacterota	c__Desulfobacteria	o__Desulfobacterales	f__Desulfobacteraceae	g__Desulfotignum
23de16a472857cd97865c7129edf5809	0	0	0	0	0	0	0	0	0	0	3.707	7.49714	4.73105	0	0	0	0	0	0	Photosynthetic_Cyanobacteriia	Photosynthetic_Cyanobacteriia	d__Bacteria	p__Cyanobacteria	c__Cyanobacteriia	o__Cyanobacteriales	f__Oscillatoriaceae	g__Planktothricoides
9dc4c0921551e698a820ff68f20b267b	0	0	0	0	0	2.87253	7.09049	4.03686	0	0	0	0	0	0	0	0	0	0	0	Deltaproteobacteria	Proteobacteria	d__Bacteria	p__Desulfobacterota	c__Desulfobacteria	o__Desulfobacterales	f__Desulfobacteraceae	g__Desulfotignum
ab4fef3275e5850512c0034877d5951e	0	0	0	0	0	0	0	0	0	0	0	0	0	0	0	7.66137	0	0	0	Spirochaetota	Spirochaetota	d__Bacteria	p__Spirochaetota	c__Spirochaetia	o__Treponematales	f__Termitinemataceae	g__Treponema_G
730d490dc04be54bcd9241e6e6b2fe1e	0	0	0	0	0	0	0	0	0	0	0	0	0	0	0	7.66137	0	0	0	Spirochaetota	Spirochaetota	d__Bacteria	p__Spirochaetota	c__Spirochaetia	o__Treponematales	f__UBA8932	g__Rectinema
f8ac548dea5c5efa67fc9dfd2cb21220	0	0	0	0	5.63866	0	0	4.44766	0	0	0	0	0	6.25227	0	0	0	0	0	Proteobacteria	Proteobacteria	d__Bacteria	p__Proteobacteria	c__Gammaproteobacteria	o__Burkholderiales	f__Burkholderiaceae
41fd0034990b308b8d3a4e9635c8ae86	0	0	0	0	7.08259	0	0	0	0	0	0	0	0	0	0	0	0	0	0	Photosynthetic_Cyanobacteriia	Photosynthetic_Cyanobacteriia	d__Bacteria	p__Cyanobacteria	c__Cyanobacteriia	o__Cyanobacteriales
959bf9e57941408b14d0eefb3a53fd40	7.95988	5.26825	4.77373	5.74344	0	0	0	0	0	0	0	0	0	0	0	0	0	0	0	Bacteria_unclassified	Bacteria_unclassified	d__Bacteria
034d421d0a95de4046e4eb0214e5e9a9	0	0	0	0	0	0	0	0	0	0	7.39742	0	0	1.85425	0	0	0	0	0	Photosynthetic_Cyanobacteriia	Photosynthetic_Cyanobacteriia	d__Bacteria	p__Cyanobacteria	c__Cyanobacteriia	o__Cyanobacteriales
89216c9a4e8b535236ceb4a681e92afe	0	0	0	0	0	0	0	0	0	0	0	0	0	0	0	7.21615	2.60683	5.34763	0	Campylobacterota	Campylobacterota	d__Bacteria	p__Campylobacterota	c__Campylobacteria	o__Campylobacterales	f__Sulfurimonadaceae	g__Sulfuricurvum
8793bee709a6faa4d661a21c11dde15a	0	0	0	0	0	0	0	0	0	0	0	0	0	0	0	0	0	7.63726	0	Proteobacteria	Proteobacteria	d__Bacteria	p__Proteobacteria	c__Gammaproteobacteria	o__Burkholderiales	f__Methylophilaceae
fb1c80c66dd08b4b8b6ba77e73f813b3	0	0	0	0	0	0	0	0	0	0	0	0	0	0	0	7.62913	0	0	0	Heterotrophic Bacteroidota	Heterotrophic Bacteroidota	d__Bacteria	p__Bacteroidota	c__Bacteroidia	o__Bacteroidales	f__Salinivirgaceae	g__Salinivirga
cb5b0594fb0f619b8d0f57ca2c250730	0	0	4.69084	4.23733	0	0	0	5.54674	0	5.83754	0	0	0	0	0	0	5.09462	0	0	Heterotrophic Bacteroidota	Heterotrophic Bacteroidota	d__Bacteria	p__Bacteroidota	c__Bacteroidia	o__Bacteroidales	f__VadinHA17	g__SLNP01
9b90317f485a2c4ae2c7360673d0b6bf	0	0	0	0	6.86382	0	0	0	0	0	0	0	0	3.55756	0	3.12741	0	0	0	Heterotrophic Bacteroidota	Heterotrophic Bacteroidota	d__Bacteria	p__Bacteroidota	c__Bacteroidia	o__Chitinophagales	f__Chitinophagaceae	g__Phnomibacter
f5984132a36993569ef850b5c4a79f24	0	0	0	0	0	5.26681	6.53574	0	2.60407	0	0	0	0	0	0	0	0	0	0	Firmicutes	Firmicutes	d__Bacteria	p__Firmicutes_A	c__Clostridia	o__Peptostreptococcales	f__Tindalliaceae	g__Tindallia
93286f405ddbd0dcc60049eaadfd51f1	0	0	0	0	0	0	5.60813	3.57929	0	0	3.707	5.80756	4.37746	0	0	0	4.64011	0	0	Firmicutes	Firmicutes	d__Bacteria	p__Firmicutes	c__Bacilli	o__Erysipelotrichales	f__Erysipelotrichaceae	g__UBA6182
56f4ac82e176b73b74f49ef93292fbcb	0	0	0	0	5.8966	0	0	0	0	0	0	0	0	0	0	0	0	4.26299	6.27466	Gemmatimonadota	Gemmatimonadota	d__Bacteria	p__Gemmatimonadota	c__Gemmatimonadetes	o__Gemmatimonadales	f__Gemmatimonadaceae	g__JAABRT01
14c39f7b8c5b2ffcb43d73e7f3cee510	0	0	0	0	0	0	0	0	0	0	7.01889	5.56989	0	0	0	0	0	0	0	Proteobacteria	Proteobacteria	d__Bacteria	p__Proteobacteria	c__Gammaproteobacteria	o__Burkholderiales	f__Burkholderiaceae	g__Azohydromonas
8554189d6405baafd315b91fdfb96860	0	0	0	0	0	0	0	0	0	0	0	0	0	0	0	7.38041	2.60683	4.26299	0	Campylobacterota	Campylobacterota	d__Bacteria	p__Campylobacterota	c__Campylobacteria	o__Campylobacterales	f__Sulfurimonadaceae	g__Sulfuricurvum
9c0ed4dd6ae3fbe9d6ed1e0173ee9534	0	0	0	0	6.4645	0	0	0	0	0	0	0	0	2.39865	0	0	0	5.04925	4.21127	Gemmatimonadota	Gemmatimonadota	d__Bacteria	p__Gemmatimonadota	c__Gemmatimonadetes	o__Gemmatimonadales	f__Gemmatimonadaceae	g__JAABRT01
623109c69c8e19c5c858e8f37f21b282	0	0	0	0	0	5.37563	6.53574	0	0	0	0	0	0	0	0	0	0	0	0	Proteobacteria	Proteobacteria	d__Bacteria	p__Proteobacteria	c__Gammaproteobacteria	o__Halothiobacillales	f__Halothiobacillaceae	g__Guyparkeria
b93453d64c734d4d7e0ee6881900e782	0	0	0	0	0	0	0	0	0	0	0	0	0	0	0	6.24819	0	6.84647	0	Heterotrophic Bacteroidota	Heterotrophic Bacteroidota	d__Bacteria	p__Bacteroidota	c__Bacteroidia	o__Flavobacteriales	f__Flavobacteriaceae	g__Flavobacterium
037dc1c9a772870b6c6b78f84208f235	0	0	0	0	5.40455	0	0	4.11362	0	5.3858	4.58788	0	0	4.73358	0	0	0	0	0	Proteobacteria	Proteobacteria	d__Bacteria	p__Proteobacteria	c__Alphaproteobacteria	o__Acetobacterales	f__Acetobacteraceae	g__Roseococcus
b25ff512951aa511ef30d450dbaa49ce	0	0	0	0	0	0	7.18352	3.34731	0	0	0	0	0	0	0	0	0	0	0	Chloroflexota	Chloroflexota	d__Bacteria	p__Chloroflexota	c__Anaerolineae	o__Anaerolineales	f__UBA4823	g__UTCFX2
7b65acf485e09cc5a85922b261b5a601	0	0	0	0	0	0	0	0	0	7.57936	0	0	0	0	0	0	0	0	0	Deltaproteobacteria	Proteobacteria	d__Bacteria	p__Desulfobacterota	c__Syntrophia	o__Syntrophales	f__UBA5619	g__UBA5619
d6283176213c91ffbabd14c929fb1ed2	0	0	0	4.23733	2.76376	0	0	0	0	0	4.06135	7.02122	4.66665	0	0	0	0	0	0	Deltaproteobacteria	Proteobacteria	d__Bacteria	p__Desulfobacterota	c__Desulfobacteria	o__Desulfobacterales
3e1536ac3d29a27281ed523d9fa239ca	0	0	0	0	0	0	0	6.58386	5.66017	0	0	0	0	0	0	0	0	0	0	Heterotrophic Bacteroidota	Heterotrophic Bacteroidota	d__Bacteria	p__Bacteroidota	c__Rhodothermia	o__Balneolales	f__Balneolaceae
95ec11ae081b661152022dbda57d0763	0	0	0	0	0	0	0	0	0	0	0	0	0	0	0	6.38892	0	6.69894	0	Heterotrophic Bacteroidota	Heterotrophic Bacteroidota	d__Bacteria	p__Bacteroidota	c__Bacteroidia	o__Flavobacteriales	f__Flavobacteriaceae	g__Flavobacterium
ee5672026ab8c5137a082457f814b10b	0	0	0	0	2.4237	0	0	6.47999	0	0	5.51326	3.82952	3.05393	0	0	0	0	0	0	Heterotrophic Bacteroidota	Heterotrophic Bacteroidota	d__Bacteria	p__Bacteroidota	c__Bacteroidia	o__Cytophagales	f__Cyclobacteriaceae
0f7b7a9af2a46357021060e96ef785d0	0	0	0	0	0	6.45972	3.88276	2.91005	0	0	0	0	0	0	0	0	0	0	0	Proteobacteria	Proteobacteria	d__Bacteria	p__Proteobacteria	c__Alphaproteobacteria	o__Rhodobacterales	f__Rhodobacteraceae	g__Lutimaribacter
2ff4a743b59b99e2886e87f77477791c	0	0	0	0	0	0	0	6.54024	0	0	0	0	0	5.60405	0	0	3.4545	0	0	Proteobacteria	Proteobacteria	d__Bacteria	p__Proteobacteria	c__Alphaproteobacteria	o__Rhodobacterales	f__Rhodobacteraceae	g__Yoonia
24fe4c5c84e6d30200c26c51797895fb	0	0	0	0	0	0	0	0	0	0	0	4.75987	7.46808	0	0	0	0	0	0	Proteobacteria	Proteobacteria	d__Bacteria	p__Proteobacteria	c__Gammaproteobacteria	o__Burkholderiales	f__Burkholderiaceae
ec762efd5ca5f7d4c018c47b6dfa8e96	0	0	0	0	0	0	0	0	0	0	0	4.32401	0	0	4.5464	0	6.79492	0	0	Deltaproteobacteria	Proteobacteria	d__Bacteria	p__Desulfobacterota	c__Desulfobacteria	o__Desulfobacterales	f__SURF-3	g__SURF-3
2b181458caef38918d25d79d407e2e39	0	0	0	0	0	0	0	4.50641	0	6.22695	0	0	0	0	0	0	6.00264	0	0	Deltaproteobacteria	Proteobacteria	d__Bacteria	p__Desulfobacterota	c__Desulfobacteria	o__Desulfobacterales	f__Desulfobacteraceae	g__Desulfotignum
8244ca5745d512bdfe028d77b235a205	0	0	0	0	0	0	0	3.95594	0	6.69894	0	0	0	0	0	0	5.60405	0	0	Heterotrophic Bacteroidota	Heterotrophic Bacteroidota	d__Bacteria	p__Bacteroidota	c__Bacteroidia	o__Bacteroidales	f__UBA7960	g__SKVR01
5e5639e5087dea922cb309a7c9d11a7d	0	0	0	0	0	0	0	0	0	0	0	0	0	6.83958	0	0	4.90477	0	0	Proteobacteria	Proteobacteria	d__Bacteria	p__Proteobacteria	c__Gammaproteobacteria	o__Burkholderiales	f__Burkholderiaceae
aa3e08767c786670ac6f80173463f090	5.04894	5.18443	0	5.41486	0	0	0	0	0	6.11588	0	3.08116	0	0	0	0	0	0	0	Heterotrophic Bacteroidota	Heterotrophic Bacteroidota	d__Bacteria	p__Bacteroidota	c__Bacteroidia	o__Bacteroidales	f__VadinHA17	g__LD21
18bb18dfa5945187d867c4ac916bd0f7	0	0	0	0	0	5.8862	0	4.99449	4.66699	0	0	0	0	0	0	0	0	0	0	Proteobacteria	Proteobacteria	d__Bacteria	p__Proteobacteria	c__Alphaproteobacteria	o__Rhodobacterales	f__Rhodobacteraceae
510f4f26e9d7cfe0b5c2c4da6f21ef57	0	0	0	0	0	4.09922	0	6.59812	4.70779	0	0	0	0	0	0	0	0	0	0	Heterotrophic Bacteroidota	Heterotrophic Bacteroidota	d__Bacteria	p__Bacteroidota	c__Bacteroidia	o__Flavobacteriales	f__Cryomorphaceae	g__T3Sed10-241
4d8c60177e8a98c6eaf64093dfe7e697	0	0	0	0	6.97294	0	0	0	0	0	0	0	0	0	0	0	0	0	0	Heterotrophic Bacteroidota	Heterotrophic Bacteroidota	d__Bacteria	p__Bacteroidota	c__Bacteroidia	o__Chitinophagales	f__Chitinophagaceae	g__Phnomibacter
71bf6c68efd8251bd3e8cfca6cfa48cd	0	0	0	0	0	0	0	0	0	0	3.707	0	0	7.04439	0	0	0	0	0	Photosynthetic_Cyanobacteriia	Photosynthetic_Cyanobacteriia	d__Bacteria	p__Cyanobacteria	c__Cyanobacteriia	o__Cyanobacteriales	f__Cyanobacteriaceae	g__Limnothrix
a6cc0280e3527b43492927263a6eb7cc	6.64958	4.26299	3.7831	0	5.37898	0	0	0	0	0	0	0	0	0	0	0	0	0	0	Photosynthetic_Cyanobacteriia	Photosynthetic_Cyanobacteriia	d__Bacteria	p__Cyanobacteria	c__Cyanobacteriia	o__Cyanobacteriales	f__Nostocaceae	g__Nodularia
4bb974f6a60f33cfe23e34d6cc0834cd	0	0	0	0	3.63932	0	0	4.56296	0	0	4.84281	2.32174	0	6.21909	0	0	0	0	0	Proteobacteria	Proteobacteria	d__Bacteria	p__Proteobacteria	c__Alphaproteobacteria	o__Rhodobacterales	f__Rhodobacteraceae	g__Rubrimonas
af8510935ad3cd5ae44e0925b56e1b60	0	0	0	0	0	6.64918	0	0	0	0	0	0	0	0	0	0	0	0	0	Proteobacteria	Proteobacteria	d__Bacteria	p__Proteobacteria	c__Gammaproteobacteria	o__Ectothiorhodospirales	f__Ectothiorhodospiraceae	g__Ectothiorhodospira
5f77962d768ef4b469d2f725fc2d159f	0	0	0	0	0	5.57208	5.49902	0	4.62506	0	0	0	0	0	0	0	0	0	0	Proteobacteria	Proteobacteria	d__Bacteria	p__Proteobacteria	c__Gammaproteobacteria	o__Ectothiorhodospirales	f__Thioalkalivibrionaceae	g__Thioalkalivibrio_B
a114f3c66bf93d70ec46828541c78ead	0	0	0	0	0	3.4297	5.25354	4.90868	5.70228	0	0	0	0	0	0	0	0	0	0	Spirochaetota	Spirochaetota	d__Bacteria	p__Spirochaetota	c__Spirochaetia	o__DSM-27196	f__SKKC01	g__SKKC01
2edd5567a268c70283350e5ffebc073e	0	0	0	0	0	0	0	7.23236	0	0	2.54301	0	0	0	0	0	0	0	0	Heterotrophic Bacteroidota	Heterotrophic Bacteroidota	d__Bacteria	p__Bacteroidota	c__Bacteroidia	o__Bacteroidales	f__UBA7960	g__SKVR01
b892fbce2824239e4db6d20129b2ad76	0	0	0	0	0	0	0	0	0	0	0	0	0	0	0	7.51901	0	0	0	Heterotrophic Bacteroidota	Heterotrophic Bacteroidota	d__Bacteria	p__Bacteroidota	c__Bacteroidia	o__Flavobacteriales	f__Flavobacteriaceae	g__Flavobacterium
23a3d4d11924ad2668c0968726c9e359	0	0	0	0	0	0	0	0	0	0	0	0	0	0	0	7.35101	0	4.26299	0	Heterotrophic Bacteroidota	Heterotrophic Bacteroidota	d__Bacteria	p__Bacteroidota	c__Bacteroidia	o__Flavobacteriales	f__Flavobacteriaceae	g__Flavobacterium
86b6926a8d33b04c73d61879f812cc38	0	0	0	0	0	3.4297	4.11285	6.54024	4.2935	0	0	0	0	0	0	0	0	0	0	Deinococcota	Deinococcota	d__Bacteria	p__Deinococcota	c__Deinococci	o__Deinococcales	f__Trueperaceae	g__MPNL01
469728c6c469ec2afce17a8ac7bade0a	0	0	0	0	0	0	0	0	0	0	0	0	0	0	0	7.27997	0	4.67688	0	Campylobacterota	Campylobacterota	d__Bacteria	p__Campylobacterota	c__Campylobacteria	o__Campylobacterales	f__Sulfurimonadaceae	g__Sulfuricurvum
9ce1c84fbea5507a3c104906ebc05395	0	0	0	3.82952	0	0	0	0	0	0	4.79515	6.49743	3.67953	2.15337	0	0	4.68756	0	0	Deltaproteobacteria	Proteobacteria	d__Bacteria	p__Desulfobacterota	c__Desulfobacteria	o__Desulfobacterales
2b83f5991453d9aaeae8ceb37534d480	0	0	0	0	2.4237	0	0	0	0	5.75161	0	0	0	0	0	4.18142	6.25227	0	0	Heterotrophic Bacteroidota	Heterotrophic Bacteroidota	d__Bacteria	p__Bacteroidota	c__Bacteroidia	o__Bacteroidales	f__Lentimicrobiaceae	g__Lentimicrobium
ed24c7128ef5ea193a92ff71cf309232	0	0	0	0	0	0	0	7.08774	0	0	4.13818	0	0	0	0	0	0	0	0	Photosynthetic_Cyanobacteriia	Photosynthetic_Cyanobacteriia	d__Bacteria	p__Cyanobacteria	c__Cyanobacteriia	o__Elainellales	f__Elainellaceae
b9f1c61cfb322094e569b229ade4ef03	0	0	0	0	0	0	0	0	0	7.50129	0	0	0	0	0	0	0	0	0	Deltaproteobacteria	Proteobacteria	d__Bacteria	p__Desulfobacterota	c__Desulfobacteria	o__Desulfobacterales
1f8095e2e97c162e9eac57bb2e1e95bc	0	0	0	0	0	0	0	0	0	5.66041	0	0	4.66665	0	0	0	6.3321	0	0	Heterotrophic Bacteroidota	Heterotrophic Bacteroidota	d__Bacteria	p__Bacteroidota	c__Bacteroidia	o__Bacteroidales	f__Prolixibacteraceae	g__Draconibacterium
79fd3932e8eca66570907339f13a5265	0	0	4.60314	0	0	0	4.54262	0	0	0	5.51326	5.49439	5.25788	0	0	0	0	0	0	Chloroflexota	Chloroflexota	d__Bacteria	p__Chloroflexota	c__Anaerolineae	o__Anaerolineales	f__Anaerolineaceae	g__Brevefilum
3aaaa406ff0625dd8f954ddcf6c0728c	0	0	0	0	0	6.46979	3.79741	0	0	0	0	0	0	0	0	0	0	0	0	Proteobacteria	Proteobacteria	d__Bacteria	p__Proteobacteria	c__Alphaproteobacteria	o__Rhizobiales	f__Beijerinckiaceae	g__Salinarimonas
a49295defee4561947912b8f5520f5ec	7.63173	0	0	0	0	0	0	0	0	0	0	0	0	0	0	0	0	0	0	Photosynthetic_Cyanobacteriia	Photosynthetic_Cyanobacteriia	d__Bacteria	p__Cyanobacteria	c__Cyanobacteriia	o__Cyanobacteriales
43c3741aeadb09c0558884a3651ed714	0	0	0	4.75987	0	0	5.21982	0	0	0	4.06135	5.92806	4.96427	0	0	0	0	0	0	Chloroflexota	Chloroflexota	d__Bacteria	p__Chloroflexota	c__Anaerolineae	o__Anaerolineales	f__UBA4823	g__UBA6092
77e9c31f83cac1c7807ef130aa3b24a6	0	0	0	0	6.9194	0	0	0	0	0	0	0	0	0	0	0	0	0	0	Deltaproteobacteria	Proteobacteria	d__Bacteria	p__Myxococcota	c__Myxococcia	o__Myxococcales	f__Myxococcaceae
4660f06bcae0bb8b011f314873e7d1e1	0	0	0	0	0	0	0	0	6.9194	0	0	0	0	0	0	0	0	0	0	Heterotrophic Bacteroidota	Heterotrophic Bacteroidota	d__Bacteria	p__Bacteroidota	c__Bacteroidia	o__Flavobacteriales	f__Flavobacteriaceae	g__Psychroflexus
2c12b271ca1ddb0ac0a02bcb539fcc27	7.84072	5.26825	5.13115	5.86903	0	0	0	0	0	0	0	0	0	0	0	0	0	0	2.36623	Bacteria_unclassified	Bacteria_unclassified	d__Bacteria
252e965394db414586db1e2220fee34b	0	0	0	0	0	0	4.11285	0	0	0	5.60075	5.64176	5.77826	0	0	0	0	0	0	Chloroflexota	Chloroflexota	d__Bacteria	p__Chloroflexota	c__Anaerolineae	o__Anaerolineales	f__Anaerolineaceae	g__Brevefilum
8aec8238366ba5851768ceea41515b64	0	0	0	0	0	0	0	0	0	0	6.69286	5.19534	4.59938	0	0	0	0	0	0	Proteobacteria	Proteobacteria	d__Bacteria	p__Proteobacteria	c__Gammaproteobacteria	o__Burkholderiales	f__Burkholderiaceae
62fdbe845c9ba50d86f97c28c7980826	0	0	0	0	0	0	0	0	0	0	0	0	0	7.10975	0	0	0	0	0	Heterotrophic Bacteroidota	Heterotrophic Bacteroidota	d__Bacteria	p__Bacteroidota	c__Bacteroidia	o__Cytophagales	f__Cyclobacteriaceae	g__Algoriphagus
e44c8d1a216704977e2f01e42fa31613	0	0	0	0	0	0	0	0	0	0	0	0	0	6.85054	0	0	4.43378	0	0	Proteobacteria	Proteobacteria	d__Bacteria	p__Proteobacteria	c__Gammaproteobacteria	o__Burkholderiales	f__Burkholderiaceae
36f4e1b12f8da12efd9a74715a5e30b8	0	0	0	0	5.40455	0	0	0	0	0	5.42032	3.08116	0	5.35597	0	0	0	0	0	Proteobacteria	Proteobacteria	d__Bacteria	p__Proteobacteria	c__Gammaproteobacteria	o__Xanthomonadales	f__Rhodanobacteraceae
f90ee1d2c788752a824ef370d958d45c	0	0	0	0	0	3.70943	3.79741	6.41716	4.44461	0	0	0	0	0	0	0	0	0	0	Deinococcota	Deinococcota	d__Bacteria	p__Deinococcota	c__Deinococci	o__Deinococcales	f__Trueperaceae	g__JAABTL01
d46fd0021a059e5dd5a2721370cfccd4	0	0	0	4.32401	2.60407	0	0	0	0	0	0	0	0	3.55756	0	0	6.6769	0	0	Proteobacteria	Proteobacteria	d__Bacteria	p__Proteobacteria	c__Gammaproteobacteria	o__Burkholderiales	f__Thiobacillaceae	g__Thiobacillus
cba3af463091f1f87cbe98f148b273b6	0	0	0	0	4.89673	0	0	0	0	0	6.10109	0	0	5.23097	0	0	0	0	0	Proteobacteria	Proteobacteria	d__Bacteria	p__Proteobacteria	c__Gammaproteobacteria	o__Xanthomonadales	f__Rhodanobacteraceae
497328141ea987237f5bdd74ed786ae2	0	0	0	0	0	5.59037	5.58159	0	2.4237	0	0	0	0	0	2.06629	0	3.34359	0	0	Proteobacteria	Proteobacteria	d__Bacteria	p__Proteobacteria	c__Gammaproteobacteria	o__Pseudomonadales	f__Halomonadaceae	g__Halomonas
bee8024a6082c7919b204aee9718414d	0	0	0	0	0	0	0	7.22315	0	0	0	0	0	0	0	0	0	0	0	Heterotrophic Bacteroidota	Heterotrophic Bacteroidota	d__Bacteria	p__Bacteroidota	c__Bacteroidia	o__Bacteroidales
98a99202852fab5e8fb5895fd4882903	0	0	0	0	0	0	0	0	0	4.61531	0	0	0	0	0	0	0	7.22698	0	Proteobacteria	Proteobacteria	d__Bacteria	p__Proteobacteria	c__Alphaproteobacteria	o__Caulobacterales	f__Caulobacteraceae	g__Brevundimonas
36219d1d74d3739912d76188f7b35d64	0	0	0	0	0	0	0	0	0	0	0	0	0	0	0	0	0	7.456	0	Heterotrophic Bacteroidota	Heterotrophic Bacteroidota	d__Bacteria	p__Bacteroidota	c__Bacteroidia	o__Chitinophagales	f__Chitinophagaceae	g__Sediminibacterium
5d79d1c389645b56b4e9f70e5cab2c32	0	0	0	0	0	0	0	0	0	7.44676	0	0	0	0	0	0	0	0	0	Heterotrophic Bacteroidota	Heterotrophic Bacteroidota	d__Bacteria	p__Bacteroidota	c__Bacteroidia	o__Cytophagales	f__Cyclobacteriaceae
8386a953222b10d5520cd61b976efbbd	3.08356	0	4.06646	0	6.69374	0	0	0	0	0	0	0	0	0	0	0	0	0	0	Heterotrophic Bacteroidota	Heterotrophic Bacteroidota	d__Bacteria	p__Bacteroidota	c__Bacteroidia	o__Chitinophagales	f__Saprospiraceae	g__M3007
ba31c9abc368262b4fb2e5c5c0132ba9	0	0	0	0	6.87323	0	0	0	0	0	0	0	0	0	0	0	0	0	0	Photosynthetic_Cyanobacteriia	Photosynthetic_Cyanobacteriia	d__Bacteria	p__Cyanobacteria	c__Cyanobacteriia	o__Cyanobacteriales	f__Nostocaceae	g__Nodularia
029107ab58e0a54734e2f02920cec429	0	0	0	0	6.87323	0	0	0	0	0	0	0	0	0	0	0	0	0	0	Photosynthetic_Cyanobacteriia	Photosynthetic_Cyanobacteriia	d__Bacteria	p__Cyanobacteria	c__Cyanobacteriia	o__Cyanobacteriales	f__Nostocaceae
3728c45822e48fb03e21d461a860ade5	0	0	0	0	0	0	5.44132	2.72839	0	0	3.3712	5.77584	4.20897	0	0	0	4.48807	0	0	Firmicutes	Firmicutes	d__Bacteria	p__Firmicutes_B	c__Desulfotomaculia	o__Ammonifexales	f__Desulforudaceae	g__SURF-60
b6cd08f789dadf323b84df1103aebe2d	0	0	0	0	0	0	4.24867	0	0	4.90075	0	0	0	0	5.46345	0	5.70231	0	0	Deltaproteobacteria	Proteobacteria	d__Bacteria	p__Desulfobacterota	c__Desulfobacteria	o__Desulfobacterales	f__Desulfatirhabdiaceae	g__RAAP-1
d66bd6793fb72945742b625c1df00aef	0	0	0	0	5.4544	0	0	0	0	0	6.50547	0	0	0	0	0	0	0	0	Proteobacteria	Proteobacteria	d__Bacteria	p__Proteobacteria	c__Alphaproteobacteria	o__Sphingomonadales	f__Sphingomonadaceae
e0a0e46466d1cb7a77dd6c3ec0e008bb	0	0	0	0	0	0	0	0	0	5.72183	0	0	0	3.4545	4.35439	4.73603	5.12988	0	2.6124	Heterotrophic Bacteroidota	Heterotrophic Bacteroidota	d__Bacteria	p__Bacteroidota	c__Bacteroidia	o__Bacteroidales	f__Prolixibacteraceae	g__Draconibacterium
8fc72a5cb716508a32bbeed78e93381f	0	0	0	0	0	0	0	0	0	0	0	0	0	0	0	0	0	7.42812	0	Proteobacteria	Proteobacteria	d__Bacteria	p__Proteobacteria	c__Gammaproteobacteria	o__Burkholderiales	f__Burkholderiaceae
f783c8f51a8d1d61138790fa971a3c08	0	0	0	0	0	5.5348	6.05853	0	0	0	0	0	0	0	0	0	0	0	0	Proteobacteria	Proteobacteria	d__Bacteria	p__Proteobacteria	c__Gammaproteobacteria	o__Halothiobacillales	f__Halothiobacillaceae	g__Guyparkeria
9da38b5af1751c716dff25036bf4a9e5	0	0	0	0	0	0	0	0	0	4.41394	0	0	0	0	0	0	0	0	0	Armatimonadota	Armatimonadota	d__Bacteria	p__Armatimonadota	c__UBA5829
e980da46af6b4c4f4234f2062341e182	0	0	0	0	0	0	0	0	0	0	0	0	0	0	0	7.85475	0	4.84782	0	Bacteria_unclassified	Bacteria_unclassified	d__Bacteria
67e3bbba5594b3f4608b0f603ddd4278	0	0	0	0	0	0	0	0	0	0	0	0	0	3.22352	0	0	6.93533	0	0	Deltaproteobacteria	Proteobacteria	d__Bacteria	p__Desulfobacterota	c__Desulfobacteria	o__Desulfobacterales	f__Desulfococcaceae	g__Desulfococcus
8826bcf27d0f357381c0f2a376daf50e	6.14574	4.26299	0	0	5.80261	0	0	0	0	0	0	0	0	0	0	0	0	0	0	Heterotrophic Bacteroidota	Heterotrophic Bacteroidota	d__Bacteria	p__Bacteroidota	c__Bacteroidia	o__Flavobacteriales	f__Flavobacteriaceae	g__Flavobacterium
45b4c56f0eb1bd1c331c2cb7b24fe118	0	0	0	4.0473	0	4.32614	3.88276	5.63092	0	0	0	0	0	0	0	0	4.8216	0	0	Heterotrophic Bacteroidota	Heterotrophic Bacteroidota	d__Bacteria	p__Bacteroidota	c__Bacteroidia	o__Bacteroidales	f__Marinilabiliaceae	g__Geofilum
1829b50858091999d455a6e9e0bb4081	0	0	0	0	0	0	0	0	0	0	0	0	0	0	0	0	0	7.39969	0	Proteobacteria	Proteobacteria	d__Bacteria	p__Proteobacteria	c__Alphaproteobacteria	o__Micavibrionales	f__Micavibrionaceae	g__UBA1573
58f9b85256c63d12a397dbe299227c75	0	0	0	0	0	0	0	6.36821	0	0	5.88364	0	0	0	0	0	0	0	0	Heterotrophic Bacteroidota	Heterotrophic Bacteroidota	d__Bacteria	p__Bacteroidota	c__Bacteroidia	o__UBA7662	f__UBA7662	g__SYHX01
ef9780a63d8ffbf306bccd61eff6296e	0	0	0	0	0	0	0	0	6.82554	0	0	0	0	0	0	0	0	0	0	Photosynthetic_Cyanobacteriia	Photosynthetic_Cyanobacteriia	d__Bacteria	p__Cyanobacteria	c__Cyanobacteriia	o__Cyanobacteriales	f__Coleofasciculaceae	g__SIO2C1
7acf9e04c002fb57f0fd951f0b390a22	0	0	0	0	0	0	0	0	0	7.39008	0	0	0	0	0	0	0	0	0	Chloroflexota	Chloroflexota	d__Bacteria	p__Chloroflexota	c__Anaerolineae	o__Anaerolineales	f__EnvOPS12
1818dfde98991fac959ceb45a9485c11	0	0	0	0	0	0	0	0	0	0	0	0	0	0	0	0	0	7.39008	0	Proteobacteria	Proteobacteria	d__Bacteria	p__Proteobacteria	c__Alphaproteobacteria	o__Micavibrionales	f__Micavibrionaceae	g__UBA1573
d92bd299184d876b9d71e0850e5c8fb0	0	0	0	0	4.2935	0	0	0	0	3.68942	6.49002	3.26475	3.4001	0	0	0	0	0	0	Actinobacteriota	Actinobacteriota	d__Bacteria	p__Actinobacteriota	c__Acidimicrobiia	o__Acidimicrobiales	f__Ilumatobacteraceae	g__Ilumatobacter_A
ef91ab01ec5099a0ebf14361341812d8	0	0	0	0	0	6.23043	3.88276	3.07107	0	0	0	0	0	0	0	0	0	0	0	Proteobacteria	Proteobacteria	d__Bacteria	p__Proteobacteria	c__Alphaproteobacteria	o__Rhodobacterales	f__Rhodobacteraceae
5522514f02ca1760d37a41abe7166120	0	0	0	0	0	4.0494	6.76914	0	0	0	0	0	0	0	0	0	0	0	0	Chloroflexota	Chloroflexota	d__Bacteria	p__Chloroflexota	c__Anaerolineae	o__Anaerolineales	f__UBA4823	g__UTCFX2
704524bd842aedcf0c3b28305e244f9d	0	0	0	0	0	0	0	0	0	6.66756	0	0	0	3.98639	0	0	5.02152	0	0	Heterotrophic Bacteroidota	Heterotrophic Bacteroidota	d__Bacteria	p__Bacteroidota	c__Bacteroidia	o__Bacteroidales	f__Prolixibacteraceae	g__Draconibacterium
3a79f4f1597f18b63f332c7a3b979120	0	0	0	0	0	0	0	0	0	0	5.42032	0	6.96421	0	0	0	0	0	0	Deltaproteobacteria	Proteobacteria	d__Bacteria	p__Myxococcota	c__Myxococcia	o__Myxococcales	f__Myxococcaceae
55723a4479350d30100f181f56cf6509	0	0	0	0	0	0	0	0	0	0	5.28667	0	7.01923	0	0	0	0	0	0	Deltaproteobacteria	Proteobacteria	d__Bacteria	p__Myxococcota	c__Myxococcia	o__Myxococcales	f__Myxococcaceae
3593105f06c01cdeccc5969cb0d7ee80	0	0	0	0	0	0	0	0	0	0	4.79515	6.81473	5.01735	0	0	0	0	0	0	Deltaproteobacteria	Proteobacteria	d__Bacteria	p__Desulfobacterota	c__Desulfobacteria	o__Desulfobacterales	f__Desulfatirhabdiaceae	g__RAAP-1
8557978ae3b680dac0589f1cd24fc28e	0	0	0	0	0	0	0	0	0	0	0	0	0	0	0	4.34036	0	7.18315	0	Heterotrophic Bacteroidota	Heterotrophic Bacteroidota	d__Bacteria	p__Bacteroidota	c__Bacteroidia	o__Chitinophagales	f__Saprospiraceae	g__M3007
e771d17bee3dcaef4e82ceb68fb2dc2c	0	4.67688	0	0	0	0	0	0	0	0	0	0	0	0	0	5.80945	5.96328	0	0	Heterotrophic Bacteroidota	Heterotrophic Bacteroidota	d__Bacteria	p__Bacteroidota	c__Bacteroidia	o__Bacteroidales
126e056f70fd4975798ede24b6192f15	0	0	0	0	0	0	0	0	0	3.56787	0	0	0	0	0	0	0	0	0	Armatimonadota	Armatimonadota	d__Bacteria	p__Armatimonadota	c__Fimbriimonadia	o__Fimbriimonadales	f__Fimbriimonadaceae	g__55-13
fbd75577052d27d877b26d54fdbc68c9	0	0	0	0	6.80602	0	0	0	0	0	0	0	0	0	0	0	0	0	0	Deltaproteobacteria	Proteobacteria	d__Bacteria	p__Myxococcota	c__Myxococcia	o__Myxococcales	f__Myxococcaceae	g__RPRB01
51f10cda1db8c5702590ca6de012dc79	0	0	0	0	0	0	0	0	0	0	0	0	0	0	0	7.93579	0	0	0	Bacteria_unclassified	Bacteria_unclassified	d__Bacteria
f76f4439e4a8b0ddb1704ef149921f6e	0	0	0	0	0	0	7.06137	0	0	0	0	0	0	0	0	0	0	0	0	Heterotrophic Bacteroidota	Heterotrophic Bacteroidota	d__Bacteria	p__Bacteroidota	c__Bacteroidia	o__Flavobacteriales	f__Flavobacteriaceae	g__Gillisia
4f8a47274501fbfbc37b7e01c0e9ae1f	0	0	0	3.26475	6.56053	0	0	0	0	0	0	0	0	3.55756	0	0	0	0	0	Proteobacteria	Proteobacteria	d__Bacteria	p__Proteobacteria	c__Gammaproteobacteria	o__Xanthomonadales	f__Rhodanobacteraceae
2bf0e4685bf71a519bccf52f9e943379	0	0	0	0	2.21618	0	0	6.36821	0	0	0	0	0	5.16434	0	0	3.22352	0	0	Proteobacteria	Proteobacteria	d__Bacteria	p__Proteobacteria	c__Alphaproteobacteria	o__Rhodobacterales	f__Rhodobacteraceae	g__Yoonia
f4ef8f79918e49886d36bf3050720633	0	0	0	0	0	6.39777	0	3.07107	0	0	0	0	0	0	0	0	0	0	0	Proteobacteria	Proteobacteria	d__Bacteria	p__Proteobacteria	c__Alphaproteobacteria	o__Rhodobacterales	f__Rhodobacteraceae	g__Lutimaribacter
5e09fab45051fefe261fc052771e1320	0	0	0	0	0	6.23043	3.79741	2.91005	0	0	0	0	0	0	0	0	0	0	0	Proteobacteria	Proteobacteria	d__Bacteria	p__Proteobacteria	c__Alphaproteobacteria	o__Rhizobiales	f__Beijerinckiaceae	g__Salinarimonas
549b182d6c1bc3825177e016f0ac6a5b	0	0	0	0	0	0	0	0	0	0	0	0	0	0	0	2.1875	0	7.24841	2.82156	Proteobacteria	Proteobacteria	d__Bacteria	p__Proteobacteria	c__Alphaproteobacteria	o__Caulobacterales	f__Caulobacteraceae	g__Brevundimonas
c6a0f765be31e832b7f902dca6df2291	3.08356	3.56787	0	0	5.74323	0	0	0	0	0	4.58788	0	0	0	3.44229	0	4.05908	0	0	Heterotrophic Bacteroidota	Heterotrophic Bacteroidota	d__Bacteria	p__Bacteroidota	c__Bacteroidia	o__Flavobacteriales	f__PHOS-HE28	g__PHOS-HE28
cb1476e71195b5ab92e93e8cf0829469	0	0	0	0	0	0	0	0	0	0	6.96377	3.08116	3.54646	0	0	0	0	0	0	Gemmatimonadota	Gemmatimonadota	d__Bacteria	p__Gemmatimonadota	c__Gemmatimonadetes	o__Gemmatimonadales	f__Gemmatimonadaceae	g__PNKF01
9cf122c29dd67c1a3c481b76c9226f5b	0	0	0	0	0	0	0	0	0	0	0	0	0	0	0	7.19423	0	4.00362	0	Spirochaetota	Spirochaetota	d__Bacteria	p__Spirochaetota	c__Spirochaetia	o__Treponematales	f__UBA8932	g__Rectinema
9d225982971a628b55cd5b1c526cb061	0	0	0	6.62911	0	0	0	0	0	4.84782	0	0	0	0	0	0	4.9836	0	0	Chloroflexota	Chloroflexota	d__Bacteria	p__Chloroflexota	c__Anaerolineae	o__Anaerolineales	f__Anaerolineaceae	g__Ornatilinea
4deea952b2f51f97483376f17ff1c0d5	0	0	0	6.59267	0	0	0	0	0	4.18142	0	0	0	0	0	0	5.38566	0	0	Chloroflexota	Chloroflexota	d__Bacteria	p__Chloroflexota	c__Anaerolineae	o__Anaerolineales	f__Anaerolineaceae
f0495f9aae1ebdd2c4573501bd15477b	0	0	0	0	0	0	0	0	0	0	0	0	0	6.97594	0	0	0	0	0	Heterotrophic Bacteroidota	Heterotrophic Bacteroidota	d__Bacteria	p__Bacteroidota	c__Bacteroidia	o__Cytophagales	f__Cyclobacteriaceae	g__Aquiflexum_A
ab71aec0d96513dd2cf0f2f458e09d61	0	0	0	0	0	0	0	0	0	0	0	0	0	0	0	0	6.74885	4.4841	0	Photosynthetic_Cyanobacteriia	Photosynthetic_Cyanobacteriia	d__Bacteria	p__Cyanobacteria	c__Cyanobacteriia	o__Cyanobacteriales	f__Nostocaceae
1429a00b127c329fffda7483dfb88640	0	0	0	0	5.1269	0	0	0	0	0	0	0	0	4.59111	4.96377	0	0	5.30846	0	Proteobacteria	Proteobacteria	d__Bacteria	p__Proteobacteria	c__Alphaproteobacteria	o__Sphingomonadales	f__Sphingomonadaceae	g__Blastomonas
5c15a3e19f00ca1270ee3fa097046a38	0	0	0	0	0	0	0	0	6.76618	0	0	0	0	0	0	0	0	0	0	Heterotrophic Bacteroidota	Heterotrophic Bacteroidota	d__Bacteria	p__Bacteroidota	c__Bacteroidia	o__Flavobacteriales	f__Flavobacteriaceae	g__Psychroflexus
db369031428fbbfa729a35165669baec	0	0	2.66564	0	0	0	0	4.99449	0	0	4.28094	6.0661	5.06863	0	0	0	0	0	0	Heterotrophic Bacteroidota	Heterotrophic Bacteroidota	d__Bacteria	p__Bacteroidota	c__Bacteroidia	o__Bacteroidales	f__UBA7960	g__SKVR01
94f47ca7d003f9a2858caf56a02fdd89	0	0	0	0	0	0	0	7.08774	0	0	0	0	0	0	0	0	0	0	0	Heterotrophic Bacteroidota	Heterotrophic Bacteroidota	d__Bacteria	p__Bacteroidota	c__Bacteroidia	o__Bacteroidales
3a19aec085971a27f8aa90d74dc45209	0	0	0	0	0	0	0	0	0	0	0	0	0	0	0	7.32099	0	0	0	Heterotrophic Bacteroidota	Heterotrophic Bacteroidota	d__Bacteria	p__Bacteroidota	c__Bacteroidia	o__Bacteroidales	f__Paludibacteraceae	g__Paludibacter
f48b2bafc2679c0f4ab9afcdfe2b4019	0	0	0	0	0	0	0	0	0	0	0	0	0	0	0	7.32099	0	0	0	Spirochaetota	Spirochaetota	d__Bacteria	p__Spirochaetota	c__Spirochaetia	o__Treponematales	f__Termitinemataceae	g__Treponema_G
2370a6b529257ac57a8502f93ec34dbe	0	0	0	0	0	0	0	0	0	0	0	0	0	0	0	7.23774	0	3.12741	0	Spirochaetota	Spirochaetota	d__Bacteria	p__Spirochaetota	c__Spirochaetia	o__Treponematales	f__Treponemataceae	g__Treponema_B
dd3a3a13bc33276dfe07b3d4fc8c355c	0	0	0	0	0	6.25387	0	3.21579	2.4237	0	0	0	0	0	0	0	0	0	0	Actinobacteriota	Actinobacteriota	d__Bacteria	p__Actinobacteriota	c__Actinomycetia	o__Actinomycetales	f__Microbacteriaceae
5268f979f1bdbf64a4f55f8d99f0dd90	3.08356	0	0	0	0	0	0	0	0	0	0	0	0	0	3.67507	0	6.71332	0	0	Deltaproteobacteria	Proteobacteria	d__Bacteria	p__Desulfobacterota	c__Desulfobacteria	o__Desulfobacterales	f__Desulfatirhabdiaceae	g__RAAP-1
adca0d7fb879a8367ab740886e8e3e41	0	0	0	0	6.73557	0	0	0	0	0	0	0	0	0	0	0	0	0	0	Photosynthetic_Cyanobacteriia	Photosynthetic_Cyanobacteriia	d__Bacteria	p__Cyanobacteria	c__Cyanobacteriia	o__Cyanobacteriales	f__Nostocaceae	g__Nodularia
99b9f44a0f9708091f7f66b8fbddec0e	0	0	0	0	0	0	0	0	0	7.30062	0	0	0	0	0	0	0	0	0	Chloroflexota	Chloroflexota	d__Bacteria	p__Chloroflexota	c__Anaerolineae	o__Anaerolineales
47071381896e0c66c1c65698189341ca	5.10025	6.16131	4.8523	0	0	0	0	3.34731	0	0	3.98036	0	0	0	0	0	0	0	0	Heterotrophic Bacteroidota	Heterotrophic Bacteroidota	d__Bacteria	p__Bacteroidota	c__Bacteroidia	o__Bacteroidales	f__Prolixibacteraceae	g__Draconibacterium
a8ba0c6c7a4c470b7c7aa0879b0cbfa5	0	0	0	0	6.72523	0	0	0	0	0	0	0	0	0	0	0	0	0	0	Deltaproteobacteria	Proteobacteria	d__Bacteria	p__Myxococcota	c__Myxococcia	o__Myxococcales	f__Myxococcaceae
00c97eb4a632ab5d30b1d2f695ef4022	0	0	0	0	0	4.79325	0	4.67007	5.61683	0	0	0	0	0	0	0	0	0	0	Proteobacteria	Proteobacteria	d__Bacteria	p__Proteobacteria	c__Gammaproteobacteria	o__Pseudomonadales	f__Halieaceae	g__Halioglobus
b17bcaecc88a162e6415bc454f3e97b2	0	0	0	0	0	0	0	3.57929	0	6.65161	0	0	0	0	3.87604	1.26118	4.05908	0	0	Chloroflexota	Chloroflexota	d__Bacteria	p__Chloroflexota	c__Anaerolineae	o__Anaerolineales	f__Anaerolineaceae
aab065f3e00b1d02d1d81be09577ecab	0	6.11588	0	0	0	0	0	0	0	0	0	0	0	0	0	0	6.02194	0	0	Heterotrophic Bacteroidota	Heterotrophic Bacteroidota	d__Bacteria	p__Bacteroidota	c__Bacteroidia	o__Bacteroidales	f__VadinHA17	g__LD21
5daea87eccc89436023a54f70a4739c2	0	0	0	0	0	6.99564	1.90493	0	0	0	0	0	0	0	0	0	0	0	0	Bacteria_unclassified	Bacteria_unclassified	d__Bacteria
19c3468ea6b0c85c296a317d92d49fa2	0	0	0	0	0	6.40827	0	0	0	0	0	0	0	0	0	0	0	0	0	Proteobacteria	Proteobacteria	d__Bacteria	p__Proteobacteria	c__Alphaproteobacteria	o__Rhodobacterales	f__Rhodobacteraceae	g__Vannielia
482f7fab92684a2387f77989f2ec888a	0	0	0	0	0	3.35053	0	5.32963	5.87827	0	0	0	0	0	0	0	0	0	0	Spirochaetota	Spirochaetota	d__Bacteria	p__Spirochaetota	c__Spirochaetia	o__DSM-27196	f__Alkalispirochaetaceae	g__Alkalispirochaeta
074e682054a009c3bd303ea3d901a682	5.60885	0	0	0	5.61683	0	0	0	0	3.80171	0	0	0	0	0	4.34036	0	0	0	Proteobacteria	Proteobacteria	d__Bacteria	p__Proteobacteria	c__Alphaproteobacteria	o__Sphingomonadales	f__Sphingomonadaceae	g__Polymorphobacter
ff794e684e4d592a79c29de2a2a7f885	0	0	0	0	0	0	5.03888	0	0	0	5.06085	5.74344	4.59938	0	0	0	0	0	0	Heterotrophic Bacteroidota	Heterotrophic Bacteroidota	d__Bacteria	p__Bacteroidota	c__Ignavibacteria	o__Ignavibacteriales	f__Ignavibacteriaceae
fd4914215943a41e66103df2239fef6c	0	0	0	0	0	0	0	0	0	0	3.23957	0	0	0	0	7.68508	0	0	0	Bacteria_unclassified	Bacteria_unclassified	d__Bacteria
5e3ff16c3672ab07f493f6a2b63f3476	0	0	3.7831	0	3.26691	0	0	0	0	0	4.41131	6.3309	4.96427	0	0	0	0	0	0	Heterotrophic Bacteroidota	Heterotrophic Bacteroidota	d__Bacteria	p__Bacteroidota	c__Bacteroidia	o__Bacteroidales	f__UBA7960	g__SKVR01
3d39c5d725bb800c50b7046aaaeda547	0	0	0	0	0	5.04855	6.18861	0	0	0	0	0	0	0	0	0	0	0	0	Deltaproteobacteria	Proteobacteria	d__Bacteria	p__Desulfobacterota	c__Desulfobacteria	o__Desulfobacterales	f__Desulfobacteraceae	g__Desulfotignum
6ac228a17a60e1d694a89c142d8e1694	0	0	0	0	0	0	0	6.89269	0	0	0	0	0	3.34359	0	0	0	0	0	Proteobacteria	Proteobacteria	d__Bacteria	p__Proteobacteria	c__Alphaproteobacteria	o__Rhodobacterales	f__Rhodobacteraceae
dda3a4963721cc4ae0edc5358522187d	0	0	0	0	0	0	0	0	6.69374	0	0	0	0	0	0	0	0	0	0	Heterotrophic Bacteroidota	Heterotrophic Bacteroidota	d__Bacteria	p__Bacteroidota	c__Rhodothermia	o__Balneolales	f__PXAI01	g__Cyclonatronum
642bae895cf9238f1cd415d514d8421c	0	0	0	0	0	0	0	0	0	6.58603	0	0	0	0	0	0	5.41477	0	0	Heterotrophic Bacteroidota	Heterotrophic Bacteroidota	d__Bacteria	p__Bacteroidota	c__Bacteroidia
34759f1cc24348495c5b34e33d8f04b1	0	0	0	0	0	0	0	0	0	0	0	0	0	0	3.44229	0	0	0	0	Armatimonadota	Armatimonadota	d__Bacteria	p__Armatimonadota
38d8212a6e6e8d69b7ef01003200b062	0	0	0	0	0	0	0	0	0	0	0	0	0	0	0	7.12642	0	3.68942	0	Spirochaetota	Spirochaetota	d__Bacteria	p__Spirochaetota	c__Spirochaetia	o__Treponematales	f__Treponemataceae	g__Treponema_B
56f16b29baf6a3e45e4dd5e99afcc13b	0	0	0	0	5.18669	0	0	0	0	4.4841	0	0	0	4.90477	4.91749	0	0	0	0	Proteobacteria	Proteobacteria	d__Bacteria	p__Proteobacteria	c__Alphaproteobacteria	o__Sphingomonadales	f__Sphingomonadaceae	g__Sphingomonas
ad989cd1ee76008b6ef02fe1f89c84f8	0	0	0	0	0	5.49657	5.75812	0	0	0	0	0	0	0	0	0	0	0	0	Proteobacteria	Proteobacteria	d__Bacteria	p__Proteobacteria	c__Gammaproteobacteria	o__Ectothiorhodospirales	f__Thioalkalivibrionaceae	g__Thioalkalivibrio_B
e53a3a5dd0f5a81a44a716eeb3dac537	0	0	0	0	0	4.52326	6.44889	0	0	0	0	0	0	0	0	0	0	0	0	Firmicutes	Firmicutes	d__Bacteria	p__Firmicutes_A	c__Clostridia	o__Peptostreptococcales	f__Tindalliaceae	g__Tindallia
273f15f1ba6513f85fc009439e340a60	4.04979	0	0	3.82952	0	0	5.21982	0	0	0	0	5.80756	4.59938	0	0	0	0	0	0	Heterotrophic Bacteroidota	Heterotrophic Bacteroidota	d__Bacteria	p__Bacteroidota	c__Bacteroidia	o__Bacteroidales	f__VadinHA17	g__LD21
2c223715d8896bf64dd6bbcd75bbb0c9	0	0	0	0	6.67236	0	0	0	0	0	0	0	0	0	0	0	0	0	0	Photosynthetic_Cyanobacteriia	Photosynthetic_Cyanobacteriia	d__Bacteria	p__Cyanobacteria	c__Cyanobacteriia	o__Cyanobacteriales	f__Nostocaceae
856be83f2de792f444767b0f1e3a100b	0	0	0	0	0	0	0	0	0	0	0	0	0	6.8722	0	0	0	0	0	Photosynthetic_Cyanobacteriia	Photosynthetic_Cyanobacteriia	d__Bacteria	p__Cyanobacteria	c__Cyanobacteriia	o__Phormidesmiales	f__Phormidesmiaceae	g__Nodosilinea
52005f9b4c7db86ce455ce76da9214ac	0	0	0	6.37433	0	0	4.11285	0	0	0	0	0	5.77826	0	0	0	0	0	0	Heterotrophic Bacteroidota	Heterotrophic Bacteroidota	d__Bacteria	p__Bacteroidota	c__Ignavibacteria	o__Ignavibacteriales	f__Ignavibacteriaceae	g__IGN2
44efd5a27a1250b77cc950edfaaa6fd8	0	0	0	0	4.78623	0	0	0	0	0	0	0	0	6.37801	0	0	0	0	0	Proteobacteria	Proteobacteria	d__Bacteria	p__Proteobacteria	c__Alphaproteobacteria	o__Sphingomonadales	f__Sphingomonadaceae
4430f1f5308e142bd7adfbdebc9455b5	0	0	0	0	0	0	6.91718	0	0	0	0	0	0	0	0	0	0	0	0	Heterotrophic Bacteroidota	Heterotrophic Bacteroidota	d__Bacteria	p__Bacteroidota	c__Bacteroidia	o__Flavobacteriales	f__Flavobacteriaceae	g__Gillisia
e5ca43dc884b3cc0050ec8464e9d2af0	0	0	0	0	0	0	0	0	0	5.45933	0	0	0	4.31896	0	0	0	6.26914	0	Proteobacteria	Proteobacteria	d__Bacteria	p__Proteobacteria	c__Gammaproteobacteria	o__Burkholderiales	f__Burkholderiaceae
f3cc2d5136b830ea2aab9963b2e63a90	4.32653	6.66756	0	4.88107	0	0	0	0	0	0	0	0	0	0	0	0	0	0	0	Heterotrophic Bacteroidota	Heterotrophic Bacteroidota	d__Bacteria	p__Bacteroidota	c__Ignavibacteria	o__Ignavibacteriales	f__Ignavibacteriaceae
a69c5b50c0f06aed6bebdcf0a3e5d0b5	0	0	0	0	0	6.18241	0	0	3.3693	0	0	0	0	0	0	0	0	0	0	Actinobacteriota	Actinobacteriota	d__Bacteria	p__Actinobacteriota	c__Actinomycetia	o__Nitriliruptorales	f__Nitriliruptoraceae	g__Nitriliruptor
6bb2edd3aa09428b3e86c9408d36eda0	0	0	0	0	0	0	0	0	0	0	0	0	0	0	3.44229	0	0	0	0	Armatimonadota	Armatimonadota	d__Bacteria	p__Armatimonadota	c__UBA5829
59c6e47649b02be39df7ace338138428	0	0	0	0	0	4.69757	4.69491	5.63092	0	0	0	3.08116	0	0	0	0	0	0	0	Heterotrophic Bacteroidota	Heterotrophic Bacteroidota	d__Bacteria	p__Bacteroidota	c__Bacteroidia	o__Bacteroidales	f__UBA7960	g__SKVR01
911a16bc528aa0c6627c577edd520022	0	0	0	0	0	0	0	6.19222	0	0	5.70995	0	0	0	0	0	0	0	0	Heterotrophic Bacteroidota	Heterotrophic Bacteroidota	d__Bacteria	p__Bacteroidota	c__Bacteroidia	o__UBA7662	f__UBA7662	g__SYHX01
3795a4823ed68b8789daef441fd7ea71	0	0	0	0	0	0	0	0	6.65067	0	0	0	0	0	0	0	0	0	0	Heterotrophic Bacteroidota	Heterotrophic Bacteroidota	d__Bacteria	p__Bacteroidota	c__Rhodothermia	o__Balneolales	f__Balneolaceae	g__Rhodohalobacter
3a18091fccfc10997bb2af5bf7f46f5f	0	0	0	0	0	0	0	0	0	7.64534	0	0	0	0	0	0	0	0	0	Bacteria_unclassified	Bacteria_unclassified	d__Bacteria
b1916cbbf389bf841ddad159e182e9ca	0	0	0	0	3.86738	0	5.03888	3.34731	0	0	0	0	0	3.65386	0	3.56787	5.02152	0	0	Actinobacteriota	Actinobacteriota	d__Bacteria	p__Actinobacteriota	c__Acidimicrobiia	o__Acidimicrobiales	f__Ilumatobacteraceae	g__Ilumatobacter_A
fa058e2a0d0965838a5b12d1564599d8	0	0	0	0	0	3.35053	4.37321	0	6.10051	0	0	0	0	0	0	0	0	0	0	Heterotrophic Bacteroidota	Heterotrophic Bacteroidota	d__Bacteria	p__Bacteroidota	c__Bacteroidia	o__Flavobacteriales	f__Flavobacteriaceae	g__Psychroflexus
8933c6df3e96e9c0037fec4224f1591b	0	0	0	0	0	0	0	6.9157	0	0	2.29715	0	0	0	0	0	0	0	0	Proteobacteria	Proteobacteria	d__Bacteria	p__Proteobacteria	c__Alphaproteobacteria	o__Rhodobacterales	f__Rhodobacteraceae
3c2d038e3aa124876cd972c403f58212	0	0	0	0	0	0	0	0	0	0	0	0	0	0	0	0	0	0	7.07255	Photosynthetic_Cyanobacteriia	Photosynthetic_Cyanobacteriia	d__Bacteria	p__Cyanobacteria	c__Cyanobacteriia	o__Cyanobacteriales	f__Nostocaceae
8f2bde53740f577f63e1af1a37ea54eb	0	3.43533	0	0	0	0	0	0	0	0	0	0	0	0	0	0	0	0	0	Armatimonadota	Armatimonadota	d__Bacteria	p__Armatimonadota	c__Chthonomonadetes	o__Chthonomonadales	f__CAJBBX01	g__CAISOI01
4a3311a3dce9920a0f58b2e04cd9dd29	0	0	0	0	0	0	6.76914	0	2.90716	0	0	0	0	0	0	0	0	0	0	Deltaproteobacteria	Proteobacteria	d__Bacteria	p__Desulfobacterota	c__Desulfobacteria	o__Desulfobacterales	f__Desulfatibacillaceae
662718e9137fc1c0c58444d4edab374f	0	0	0	0	0	0	0	0	0	0	0	5.77584	6.68711	0	0	0	0	0	0	Heterotrophic Bacteroidota	Heterotrophic Bacteroidota	d__Bacteria	p__Bacteroidota	c__Ignavibacteria	o__Ignavibacteriales	f__Ignavibacteriaceae	g__IGN2
1004857441bbc97cfc5a267e22af9ab2	0	0	0	0	0	0	0	0	0	0	0	0	0	0	4.21127	0	6.54853	0	2.06629	Heterotrophic Bacteroidota	Heterotrophic Bacteroidota	d__Bacteria	p__Bacteroidota	c__Bacteroidia	o__Bacteroidales	f__Prolixibacteraceae	g__Draconibacterium
d4a119c4a9e5fcb94924de32f197e53e	0	0	0	0	0	0	0	0	0	0	0	0	0	0	0	7.19423	0	0	0	Chloroflexota	Chloroflexota	d__Bacteria	p__Chloroflexota	c__Chloroflexia	o__Chloroflexales	f__Chloroflexaceae
e9a5eaf549f44933253f0b3c44c3bcf0	0	0	0	0	0	0	0	4.7209	6.25131	0	0	0	0	0	0	0	0	0	0	Proteobacteria	Proteobacteria	d__Bacteria	p__Proteobacteria	c__Gammaproteobacteria	o__Xanthomonadales	f__Wenzhouxiangellaceae	g__GCA-2722315
9c96dec4ca6aebd70094e4638baffd3a	0	0	0	0	0	0	0	0	0	7.18315	0	0	0	0	0	0	0	0	0	Deltaproteobacteria	Proteobacteria	d__Bacteria	p__Desulfobacterota	c__Desulfobacteria	o__Desulfobacterales	f__Desulfobacteraceae	g__Desulfobacula
322a13d861c812f9be4d2e6cea27c094	0	0	0	0	0	0	0	0	0	6.35007	0	0	0	0	0	5.45933	3.74425	0	0	Spirochaetota	Spirochaetota	d__Bacteria	p__Spirochaetota	c__Spirochaetia	o__Treponematales	f__UBA8932	g__Rectinema
ad51326ddb5ff06c2dac66951b597241	0	0	0	0	0	0	0	0	0	0	0	0	0	0	4.28453	0	6.57512	0	0	Deltaproteobacteria	Proteobacteria	d__Bacteria	p__Desulfobacterota	c__Desulfobacteria	o__Desulfobacterales
31df47a72fdc409670e3cdb0ed087bc9	0	5.72183	0	0	0	0	0	0	0	0	0	0	0	0	0	0	6.11482	0	0	Heterotrophic Bacteroidota	Heterotrophic Bacteroidota	d__Bacteria	p__Bacteroidota	c__Bacteroidia	o__Bacteroidales	f__VadinHA17	g__LD21
58bf5bc351784e69ab524067bb92c737	0	0	0	4.40598	2.76376	0	0	0	0	0	0	0	0	4.12839	0	0	6.13271	0	0	Proteobacteria	Proteobacteria	d__Bacteria	p__Proteobacteria	c__Gammaproteobacteria	o__Burkholderiales	f__Thiobacillaceae	g__Thiobacillus
72f1a7cc87be1385cc3a8c67c3ba86fc	0	0	0	0	0	0	0	6.93835	0	0	0	0	0	0	0	0	0	0	0	Heterotrophic Bacteroidota	Heterotrophic Bacteroidota	d__Bacteria	p__Bacteroidota	c__Bacteroidia	o__Bacteroidales	f__UBA7960	g__SKVR01
738e35b1d9118eb2f6f1051274fc0a80	0	0	0	0	0	0	0	5.07567	6.1163	0	0	0	0	0	0	0	0	0	0	Proteobacteria	Proteobacteria	d__Bacteria	p__Proteobacteria	c__Gammaproteobacteria	o__Pseudomonadales	f__Alcanivoracaceae	g__Alcanivorax
0bff451ac92c9974e6cd936d0913e039	0	0	0	3.26475	1.67301	0	4.78852	0	1.28956	0	4.53129	5.41486	4.66665	0	0	0	0	0	0	Heterotrophic Bacteroidota	Heterotrophic Bacteroidota	d__Bacteria	p__Bacteroidota	c__Ignavibacteria	o__Ignavibacteriales	f__Ignavibacteriaceae	g__Ignavibacterium
d0ecc91f9b6be610725c5a9252a4af2f	0	0	0	0	0	0	0	6.49529	4.58193	0	0	0	0	0	0	0	0	0	0	Proteobacteria	Proteobacteria	d__Bacteria	p__Proteobacteria	c__Alphaproteobacteria	o__Sphingomonadales	f__Sphingomonadaceae	g__Polymorphobacter
eac173a98e364faf646215c0341fc2fa	0	0	0	0	0	0	0	0	0	0	0	5.28704	5.77826	0	4.86974	0	4.05908	0	0	Heterotrophic Bacteroidota	Heterotrophic Bacteroidota	d__Bacteria	p__Bacteroidota	c__Bacteroidia	o__Bacteroidales
562a31c046fea8fa01bba4b39eef8238	0	0	0	0	0	0	0	0	0	3.43533	0	0	0	0	0	0	0	0	0	Armatimonadota	Armatimonadota	d__Bacteria	p__Armatimonadota	c__Fimbriimonadia	o__Fimbriimonadales	f__Fimbriimonadaceae	g__UBA6659
92ecb2ed20202140f7fc99e17363ca55	0	0	0	0	0	0	0	0	0	0	0	0	0	0	0	5.14071	3.98639	6.40798	0	Photosynthetic_Cyanobacteriia	Photosynthetic_Cyanobacteriia	d__Bacteria	p__Cyanobacteria	c__Cyanobacteriia	o__Cyanobacteriales	f__Nostocaceae	g__Nodularia
3d77ab513d273d6b9365384e9e133be1	0	0	0	0	5.40455	0	0	0	0	0	4.06135	2.87051	0	4.9447	0	0	3.09254	0	0	Heterotrophic Bacteroidota	Heterotrophic Bacteroidota	d__Bacteria	p__Bacteroidota	c__Bacteroidia	o__Flavobacteriales	f__PHOS-HE28	g__PHOS-HE28
0c488b79428755a64173b70d29cd73b7	0	3.43533	0	0	5.91471	0	0	0	0	0	5.06085	0	0	0	0	0	0	0	0	Proteobacteria	Proteobacteria	d__Bacteria	p__Proteobacteria	c__Alphaproteobacteria	o__Sphingomonadales	f__Sphingomonadaceae	g__Sandarakinorhabdus
10bf88bb3d911c979dcdb0c5cdb2a409	0	0	0	0	5.4544	0	0	4.44766	0	4.00362	0	0	0	4.59111	0	0	0	0	0	Photosynthetic_Cyanobacteriia	Photosynthetic_Cyanobacteriia	d__Bacteria	p__Cyanobacteria	c__Cyanobacteriia	o__Phormidesmiales	f__Phormidesmiaceae	g__Nodosilinea
b4aace58e7f07aad8f8cb7f7d2d65057	0	0	0	0	0	0	6.82787	0	0	0	0	0	0	0	0	0	0	0	0	Deltaproteobacteria	Proteobacteria	d__Bacteria	p__Desulfobacterota	c__Desulfobacteria	o__Desulfobacterales	f__Desulfatibacillaceae	g__Desulfatibacillum
fcac4829578a9b39f1bda19a39272465	0	0	0	0	0	0	0	0	0	0	0	0	0	0	0	7.13794	0	0	0	Heterotrophic Bacteroidota	Heterotrophic Bacteroidota	d__Bacteria	p__Bacteroidota	c__Bacteroidia	o__Bacteroidales	f__Paludibacteraceae	g__Paludibacter
637649bd3fff8b14f0c1ab7348c6ac8f	0	0	3.21926	0	0	2.48251	5.28651	4.77008	3.55472	0	0	4.6281	0	0	0	0	0	0	0	Heterotrophic Bacteroidota	Heterotrophic Bacteroidota	d__Bacteria	p__Bacteroidota	c__Bacteroidia	o__Bacteroidales	f__UBA7960	g__SKVR01
be3285bb612b6e90f6a0fad9bbb07be1	0	0	0	0	6.56053	0	0	0	0	0	0	0	0	0	0	0	0	0	0	Gemmatimonadota	Gemmatimonadota	d__Bacteria	p__Gemmatimonadota	c__Gemmatimonadetes	o__Gemmatimonadales	f__Gemmatimonadaceae	g__PNKF01
32b4ac4ae64f1348e5991685d998d506	0	0	0	0	6.56053	0	0	0	0	0	0	0	0	0	0	0	0	0	0	Deltaproteobacteria	Proteobacteria	d__Bacteria	p__Myxococcota	c__Myxococcia	o__Myxococcales	f__Myxococcaceae
c92146bf0a655a019cd90cdc0e352aea	0	0	0	0	1.67301	0	0	6.03459	0	0	4.88901	3.94239	3.05393	0	0	0	0	0	0	Heterotrophic Bacteroidota	Heterotrophic Bacteroidota	d__Bacteria	p__Bacteroidota	c__Bacteroidia	o__Cytophagales	f__Cyclobacteriaceae	g__Aquiflexum
e766ca6808ed2de2ed1f220869f03357	0	0	0	0	2.4237	0	0	0	0	0	0	0	0	0	0	0	0	0	0	Armatimonadota	Armatimonadota	d__Bacteria	p__Armatimonadota	c__Fimbriimonadia	o__Fimbriimonadales	f__Fimbriimonadaceae	g__55-13
4ce61ff36a0510229f9af1a45e042f66	0	0	0	0	0	0	0	0	0	0	3.89471	0	0	6.56188	0	0	0	0	0	Photosynthetic_Cyanobacteriia	Photosynthetic_Cyanobacteriia	d__Bacteria	p__Cyanobacteria	c__Cyanobacteriia	o__Cyanobacteriales	f__Cyanobacteriaceae	g__Limnothrix
a48ec927924f370898d42f0c3605a63c	0	0	0	0	0	0	0	0	0	0	0	0	0	0	0	0	0	0	6.99363	Photosynthetic_Cyanobacteriia	Photosynthetic_Cyanobacteriia	d__Bacteria	p__Cyanobacteria	c__Cyanobacteriia	o__Cyanobacteriales	f__Nostocaceae	g__Calothrix
72967433db47ec29b2820929014a3bd5	0	0	0	0	5.68137	0	0	0	0	0	5.35499	3.26475	2.295	0	0	0	0	0	0	Photosynthetic_Cyanobacteriia	Photosynthetic_Cyanobacteriia	d__Bacteria	p__Cyanobacteria	c__Cyanobacteriia	o__PCC-6307	f__Cyanobiaceae	g__Prochlorococcus
db6e0e32d9af63ca83549976a14d32cb	0	0	0	0	0	4.55977	3.5071	5.07567	4.70779	0	0	0	0	0	0	0	0	0	0	Heterotrophic Bacteroidota	Heterotrophic Bacteroidota	d__Bacteria	p__Bacteroidota	c__Rhodothermia	o__Balneolales	f__Balneolaceae	g__Rhodohalobacter
359414ae331032ff812c4d99935a88c5	0	0	0	0	0	2.62495	4.59511	0	0	0	1.9975	0	2.295	3.34359	3.44229	0	5.57844	0	0	Firmicutes	Firmicutes	d__Bacteria	p__Firmicutes_A	c__Clostridia	o__Lachnospirales	f__Lachnospiraceae	g__Mobilitalea
207811f5c7ae6d603296f40f116c36f3	0	0	0	0	0	0	0	3.87037	0	6.915	0	0	0	0	0	0	0	0	0	Photosynthetic_Cyanobacteriia	Photosynthetic_Cyanobacteriia	d__Bacteria	p__Cyanobacteria	c__Cyanobacteriia	o__Cyanobacteriales	f__Coleofasciculaceae	g__SIO2C1
cce72719ff87c4ed525918d8f7a2aaa7	0	0	0	0	0	0	0	0	0	0	0	0	0	6.74885	0	0	0	0	0	Heterotrophic Bacteroidota	Heterotrophic Bacteroidota	d__Bacteria	p__Bacteroidota	c__Bacteroidia
cf210a33d55e14ca3c2d553c7f9455f7	0	0	0	0	0	0	0	0	0	0	0	0	0	0	0	4.90075	0	6.74479	0	Proteobacteria	Proteobacteria	d__Bacteria	p__Proteobacteria	c__Gammaproteobacteria	o__Enterobacterales	f__Alteromonadaceae	g__Pararheinheimera
5bae7b30453b691a7a011e83421cfd96	6.59527	4.41394	5.25334	0	0	0	0	0	0	0	0	0	0	0	0	0	0	0	0	Heterotrophic Bacteroidota	Heterotrophic Bacteroidota	d__Bacteria	p__Bacteroidota	c__Bacteroidia	o__Bacteroidales	f__UBA4417	g__UBA4417
0873ca3516d1eec0986707e6d786ddce	0	0	0	0	0	0	0	0	0	0	0	0	0	0	0	0	0	0	2.82156	Armatimonadota	Armatimonadota	d__Bacteria	p__Armatimonadota	c__Armatimonadia	o__Armatimonadales	f__Armatimonadaceae	g__CADCTO01
a6ccb43e2e5dbddbaf671fa897a6a919	0	0	0	0	0	0	6.79292	0	0	0	0	0	0	0	0	0	0	0	0	Chloroflexota	Chloroflexota	d__Bacteria	p__Chloroflexota	c__Anaerolineae	o__Anaerolineales	f__Anaerolineaceae	g__Brevefilum
fbb33654606773e05f00d6bc468d8aa6	0	0	0	0	0	0	0	0	0	0	0	0	0	0	2.36623	7.04306	0	0	0	Spirochaetota	Spirochaetota	d__Bacteria	p__Spirochaetota	c__UBA4802	o__UBA4802	f__UB4802	g__UBA4802
2a69fb3c5ba6c78bf4d52a6e3d6ce6e2	5.49698	6.5521	0	0	0	0	0	0	0	0	0	0	0	0	0	0	0	0	0	Heterotrophic Bacteroidota	Heterotrophic Bacteroidota	d__Bacteria	p__Bacteroidota	c__Ignavibacteria	o__Ignavibacteriales	f__Ignavibacteriaceae	g__IGN3
b583ab57164bb7a4a5d87df663184d93	0	0	0	4.55763	0	0	4.31223	0	0	0	0	0	0	2.78793	5.43039	0	4.59111	0	0	Deltaproteobacteria	Proteobacteria	d__Bacteria	p__Desulfobacterota	c__Desulfobacteria	o__Desulfobacterales	f__Desulfatirhabdiaceae	g__RAAP-1
61e6f1a7afb2727a6061f917ce0c51ec	0	0	0	0	0	0	0	4.50641	0	5.69144	0	0	0	0	0	0	5.41477	0	0	Deltaproteobacteria	Proteobacteria	d__Bacteria	p__Desulfobacterota	c__Desulfobacteria	o__Desulfobacterales	f__Desulfobacteraceae	g__Desulfotignum
f0ea3534b6e037b1221e8b6bf073fc72	0	0	0	0	0	0	0	0	0	0	3.49189	6.47761	5.46516	0	0	0	0	0	0	Heterotrophic Bacteroidota	Heterotrophic Bacteroidota	d__Bacteria	p__Bacteroidota	c__Bacteroidia	o__Bacteroidales	f__VadinHA17
5d36640274665dc03e088cab66acb882	0	0	0	0	0	0	0	0	0	0	0	0	0	0	0	0	6.72526	0	0	Heterotrophic Bacteroidota	Heterotrophic Bacteroidota	d__Bacteria	p__Bacteroidota	c__Bacteroidia	o__Cytophagales	f__Cyclobacteriaceae	g__Algoriphagus
830487bd826771583dabd15aabe99555	0	0	0	0	0	0	2.4497	0	0	0	0	0	0	0	0	0	0	0	0	Armatimonadota	Armatimonadota	d__Bacteria	p__Armatimonadota	c__UBA5829	o__UBA5829	f__UBA5829	g__DTJD01
da372c9cc8f525a88ef94c5613d97f17	0	0	0	0	4.9997	0	0	0	0	0	0	0	0	6.05979	0	0	0	0	0	Photosynthetic_Cyanobacteriia	Photosynthetic_Cyanobacteriia	d__Bacteria	p__Cyanobacteria	c__Cyanobacteriia	o__Phormidesmiales	f__Phormidesmiaceae	g__Nodosilinea
ac37509c90079cf2e7b1af276c05f0b6	0	0	0	0	0	5.94464	0	3.77957	1.97152	0	0	0	0	0	0	0	0	0	0	Actinobacteriota	Actinobacteriota	d__Bacteria	p__Actinobacteriota	c__Actinomycetia	o__Actinomycetales	f__Microbacteriaceae
f6fa2d918c8891102377cbb930cfbe30	0	0	0	0	0	0	0	0	0	0	0	0	0	0	3.77896	0	6.53505	0	0	Deltaproteobacteria	Proteobacteria	d__Bacteria	p__Desulfobacterota	c__Desulfobacteria	o__Desulfobacterales	f__SURF-3	g__SURF-3
475ddc37b6ad6bd0e6cc49cbe2d8bc3c	0	0	0	0	0	0	0	0	0	0	0	0	0	0	0	0	0	7.07937	0	Proteobacteria	Proteobacteria	d__Bacteria	p__Proteobacteria	c__Gammaproteobacteria	o__Burkholderiales	f__Burkholderiaceae
2e23af0a4623cb2cb0bab842dc174bb9	0	0	0	0	0	2.98175	3.96346	0	6.06842	0	0	0	0	0	0	0	0	0	0	Heterotrophic Bacteroidota	Heterotrophic Bacteroidota	d__Bacteria	p__Bacteroidota	c__Bacteroidia	o__Flavobacteriales	f__Flavobacteriaceae	g__Psychroflexus
31321c1f5e4d8e00f576c286bd9a4f92	0	0	0	0	0	0	0	0	0	0	0	0	0	6.70128	0	0	0	0	0	Photosynthetic_Cyanobacteriia	Photosynthetic_Cyanobacteriia	d__Bacteria	p__Cyanobacteria	c__Cyanobacteriia	o__Phormidesmiales	f__Phormidesmiaceae	g__Nodosilinea
02bf3fe319a3a887ec948d42d90a858d	0	0	0	0	5.72289	0	0	0	0	0	4.34754	0	0	0	3.16517	0	3.90998	0	0	Heterotrophic Bacteroidota	Heterotrophic Bacteroidota	d__Bacteria	p__Bacteroidota	c__Bacteroidia	o__Flavobacteriales	f__PHOS-HE28	g__PHOS-HE28
afa50f8abb41ae8796d80d25a2cdeabc	0	0	0	0	2.76376	0	0	0	0	0	0	0	0	6.57512	0	0	0	0	0	Heterotrophic Bacteroidota	Heterotrophic Bacteroidota	d__Bacteria	p__Bacteroidota	c__Bacteroidia	o__Cytophagales	f__Cyclobacteriaceae	g__Lunatimonas
b7040562fb991be6c6ed4273e7bed6f4	0	0	0	0	0	0	0	6.82138	0	0	0	0	0	0	0	0	0	0	0	Spirochaetota	Spirochaetota	d__Bacteria	p__Spirochaetota	c__Leptospirae	o__Leptospirales	f__Leptospiraceae
6856f81513aef2f1059295bbe2f61b3c	0	0	0	0	0	0	0	0	0	7.05527	0	0	0	0	0	0	0	0	0	Heterotrophic Bacteroidota	Heterotrophic Bacteroidota	d__Bacteria	p__Bacteroidota	c__Bacteroidia	o__Cytophagales	f__Cyclobacteriaceae
e2aff40386e3a6f82f31fffaa3d55cdc	0	0	0	0	0	0	0	0	0	0	0	5.28704	6.70396	0	0	0	0	0	0	Heterotrophic Bacteroidota	Heterotrophic Bacteroidota	d__Bacteria	p__Bacteroidota	c__Ignavibacteria	o__Ignavibacteriales	f__Ignavibacteriaceae	g__IGN2
b77c61d51ccabb65d9a258381f3a69cd	0	0	0	0	0	0	0	0	0	0	0	0	0	0	0	0	0	0	2.36623	Armatimonadota	Armatimonadota	d__Bacteria	p__Armatimonadota	c__Fimbriimonadia	o__Fimbriimonadales	f__Fimbriimonadaceae	g__UBA6659
5117bce8c25b165db42c0f212c52b2f5	5.41745	0	3.61813	0	5.52619	0	0	0	0	0	0	0	0	0	0	3.80171	0	0	0	Proteobacteria	Proteobacteria	d__Bacteria	p__Proteobacteria	c__Alphaproteobacteria	o__Sphingomonadales	f__Sphingomonadaceae	g__Sphingomonas
70f04b906770c562a331068ef6d5cec2	0	0	0	0	0	0	0	0	0	0	0	0	0	0	0	0	0	7.48334	0	Bacteria_unclassified	Bacteria_unclassified	d__Bacteria
4b1d02ba4d3dad3df3ff75cf35081f90	0	0	0	0	4.89673	0	0	0	0	0	5.65635	0	4.85216	0	0	0	0	0	0	Deinococcota	Deinococcota	d__Bacteria	p__Deinococcota	c__Deinococci	o__Deinococcales	f__Trueperaceae	g__MPNL01
4c82798aa3e4b1dbfd7dd99d1b33353a	0	0	0	0	4.89673	0	0	0	0	0	0	0	0	0	0	0	5.26321	5.14071	0	Proteobacteria	Proteobacteria	d__Bacteria	p__Proteobacteria	c__Alphaproteobacteria	o__Rhodobacterales	f__Rhodobacteraceae	g__Gemmobacter
04f1711858b127d2d132dfe64dc3bd38	0	0	0	0	0	3.99786	5.28651	5.45752	0	0	0	0	0	0	0	0	0	0	0	Deltaproteobacteria	Proteobacteria	d__Bacteria	p__Desulfobacterota	c__Desulfobacteria	o__Desulfobacterales	f__Desulfobacteraceae	g__Desulfotignum
77eaa4426f69dcfb12661da293c59a21	0	0	0	0	0	2.98175	0	0	6.30757	0	0	0	0	0	0	0	0	0	0	Heterotrophic Bacteroidota	Heterotrophic Bacteroidota	d__Bacteria	p__Bacteroidota	c__Rhodothermia	o__Balneolales	f__Natronogracilivirgulaceae	g__Natronogracilivirgula
6a09da700c594506756a06b17759a950	0	0	0	0	0	0	5.15003	4.32281	0	0	0	0	0	0	0	3.90609	5.16434	0	0	Actinobacteriota	Actinobacteriota	d__Bacteria	p__Actinobacteriota	c__Acidimicrobiia	o__Acidimicrobiales	f__Ilumatobacteraceae	g__Ilumatobacter
770d7af80978b5af6be9ed2e02ae21b8	0	0	0	0	0	0	0	5.03563	5.95027	0	0	0	0	0	0	0	0	0	0	Proteobacteria	Proteobacteria	d__Bacteria	p__Proteobacteria	c__Gammaproteobacteria	o__Xanthomonadales	f__Wenzhouxiangellaceae	g__GCA-2722315
0d1a7d74ef8538b522966553dc18cc96	0	0	0	0	0	0	0	0	0	6.53484	0	0	0	0	2.6124	0	4.59111	0	0	Chloroflexota	Chloroflexota	d__Bacteria	p__Chloroflexota	c__Anaerolineae	o__Anaerolineales	f__Anaerolineaceae	g__SpSt-1165
12aebcb26f7194026181f4df9f607d35	0	0	0	0	0	0	0	0	0	6.51737	0	0	0	0	0	5.26825	0	0	0	Spirochaetota	Spirochaetota	d__Bacteria	p__Spirochaetota	c__Spirochaetia	o__Treponematales	f__Termitinemataceae	g__Treponema_G
e1bdf616678e785f3a8d4d6a176221e1	0	0	0	0	0	0	0	0	0	0	0	0	0	0	0	0	6.6769	0	0	Deltaproteobacteria	Proteobacteria	d__Bacteria	p__Desulfobacterota	c__Desulfobulbia	o__Desulfobulbales	f__Desulfocapsaceae
c09ba2d0020e08d926c67d4397c9b013	0	0	0	0	0	0	0	0	0	0	0	0	0	0	0	0	0	5.83754	6.0502	Proteobacteria	Proteobacteria	d__Bacteria	p__Proteobacteria	c__Alphaproteobacteria	o__Sphingomonadales	f__Sphingomonadaceae	g__Novosphingobium
22ba80d58dea9403e77b43c2b5877ed9	0	0	0	0	6.4645	0	0	0	0	0	0	0	0	0	0	0	0	0	0	Heterotrophic Bacteroidota	Heterotrophic Bacteroidota	d__Bacteria	p__Bacteroidota	c__Bacteroidia	o__Chitinophagales	f__Saprospiraceae	g__M3007
0c225aff026ee8f810848b9f4a559095	0	0	0	0	4.96616	0	0	0	0	0	6.16055	0	0	0	0	0	0	0	0	Proteobacteria	Proteobacteria	d__Bacteria	p__Proteobacteria	c__Alphaproteobacteria	o__Sphingomonadales	f__Sphingomonadaceae	g__Sandarakinorhabdus
65983c82dd596a44aef0d66d1ed70045	0	0	0	0	0	0	0	0	0	0	0	0	0	0	0	7.03075	0	0	0	Chloroflexota	Chloroflexota	d__Bacteria	p__Chloroflexota	c__Chloroflexia	o__Chloroflexales	f__Chloroflexaceae	g__Oscillochloris
21d0ad3f717bab9ecdf0a164bccbd473	5.19791	0	0	0	0	0	0	0	0	0	0	0	0	0	0	2.488	0	6.4818	0	Heterotrophic Bacteroidota	Heterotrophic Bacteroidota	d__Bacteria	p__Bacteroidota	c__Bacteroidia	o__Cytophagales	f__Spirosomaceae	g__Emticicia
73cc90a31359a6ee28c3fe091c97bbc8	0	0	0	0	5.15709	0	0	0	0	0	3.80383	0	3.4001	5.23097	0	0	0	0	0	Proteobacteria	Proteobacteria	d__Bacteria	p__Proteobacteria	c__Alphaproteobacteria	o__Rhodobacterales	f__Rhodobacteraceae
38b666a72bf4a3f52dc11175e8cb05f5	0	0	0	0	4.66699	0	0	0	0	0	0	0	0	6.13271	0	0	0	0	0	Photosynthetic_Cyanobacteriia	Photosynthetic_Cyanobacteriia	d__Bacteria	p__Cyanobacteria	c__Cyanobacteriia	o__Phormidesmiales	f__Phormidesmiaceae	g__Nodosilinea
407511982d861b9dc3cd6b599e1b1fea	0	0	0	0	0	6.14534	0	0	0	0	0	0	0	0	0	0	0	0	0	Actinobacteriota	Actinobacteriota	d__Bacteria	p__Actinobacteriota	c__Actinomycetia	o__Nitriliruptorales	f__Nitriliruptoraceae	g__CSBr16-57R1
dc4fdfc5d35646751cef674a415db5e4	0	0	0	0	0	0	0	0	0	0	6.69286	3.42764	0	0	0	0	0	0	0	Photosynthetic_Cyanobacteriia	Photosynthetic_Cyanobacteriia	d__Bacteria	p__Cyanobacteria	c__Cyanobacteriia	o__Cyanobacteriales	f__Oscillatoriaceae	g__DSPX01
d963d049f36cf72a6bc0aa1c1e49d61c	0	0	0	0	0	0	0	0	0	0	0	0	0	0	3.77896	0	6.46574	0	0	Heterotrophic Bacteroidota	Heterotrophic Bacteroidota	d__Bacteria	p__Bacteroidota	c__Bacteroidia	o__Bacteroidales	f__UBA4417	g__UBA4417
c3a22a3bef518d96f91314b203121814	0	0	0	0	0	0	0	0	0	0	0	0	0	0	0	5.09567	0	6.5521	0	Photosynthetic_Cyanobacteriia	Photosynthetic_Cyanobacteriia	d__Bacteria	p__Cyanobacteria	c__Cyanobacteriia	o__Cyanobacteriales	f__Nostocaceae	g__Nodularia
584c931d6f0e529ba5e4269cdfdbe694	0	0	0	0	0	0	0	0	0	0	0	0	0	0	0	4.26299	0	6.77457	0	Heterotrophic Bacteroidota	Heterotrophic Bacteroidota	d__Bacteria	p__Bacteroidota	c__Bacteroidia	o__Chitinophagales	f__Saprospiraceae	g__Lewinella
560d77d221da6791e0772b70d4533e9f	0	0	0	0	0	0	0	0	0	0	0	0	0	0	0	0	0	7.01834	0	Heterotrophic Bacteroidota	Heterotrophic Bacteroidota	d__Bacteria	p__Bacteroidota	c__Bacteroidia	o__Flavobacteriales	f__Flavobacteriaceae	g__Flavobacterium
2ca2fb028b476d7672d77b7b07e73c0a	0	0	0	0	0	0	0	0	0	1.26118	0	0	0	0	0	0	0	0	0	Armatimonadota	Armatimonadota	d__Bacteria	p__Armatimonadota	c__UBA5377	o__UBA5377	f__JABUFB01	g__JABUFB01
10a62736239e7ee3a9a5930054b5665c	6.3335	5.75161	0	0	0	0	0	0	0	0	0	0	0	0	0	0	0	0	0	Proteobacteria	Proteobacteria	d__Bacteria	p__Proteobacteria	c__Gammaproteobacteria	o__Enterobacterales	f__Enterobacteriaceae	g__Citrobacter
ef040737ec884bf0db9b9c54dc8c3c76	0	0	0	3.82952	0	0	6.53574	0	0	0	0	0	0	0	0	0	0	0	0	Chloroflexota	Chloroflexota	d__Bacteria	p__Chloroflexota	c__Anaerolineae	o__Anaerolineales	f__EnvOPS12
09fc321110530e763c377d9530459c7d	0	0	0	2.62294	5.61683	0	0	0	0	0	3.80383	0	1.9089	0	0	0	4.48807	0	0	Proteobacteria	Proteobacteria	d__Bacteria	p__Proteobacteria	c__Alphaproteobacteria	o__Caulobacterales	f__Hyphomonadaceae	g__Hyphomonas
14f7fb5876fb057eda70032c7b945918	0	0	0	0	6.43948	0	0	0	0	0	0	0	0	0	0	0	0	0	0	Heterotrophic Bacteroidota	Heterotrophic Bacteroidota	d__Bacteria	p__Bacteroidota	c__Bacteroidia	o__AKYH767	f__B-17BO
bf8c08eae2c8ac2afedc4ebaff62da67	0	0	0	0	0	5.5348	0	5.15271	0	0	0	0	0	0	0	0	0	0	0	Proteobacteria	Proteobacteria	d__Bacteria	p__Proteobacteria	c__Alphaproteobacteria	o__Rhodobacterales	f__Rhodobacteraceae	g__Roseinatronobacter
d184e95d81e8306361b5aecd8c697234	0	0	0	0	0	0	6.50736	0	0	0	0	3.57415	2.295	0	0	0	0	0	0	Heterotrophic Bacteroidota	Heterotrophic Bacteroidota	d__Bacteria	p__Bacteroidota	c__Bacteroidia	o__Bacteroidales	f__UBA7960	g__SKVR01
0afefaad8fc6d745457f0846b0c2a1d2	0	0	0	0	0	0	0	0	0	0	0	0	0	6.56188	0	0	2.39865	0	0	Heterotrophic Bacteroidota	Heterotrophic Bacteroidota	d__Bacteria	p__Bacteroidota	c__Bacteroidia	o__Flavobacteriales	f__Flavobacteriaceae	g__Oceanihabitans
1ca76a3d5e468b79fcf4badd53d7adb1	0	0	0	0	0	0	0	0	0	0	0	0	0	0	2.82156	6.915	0	0	0	Spirochaetota	Spirochaetota	d__Bacteria	p__Spirochaetota	c__UBA4802	o__UBA4802	f__UBA5550	g__WRGT01
b2f3a9f42a823f6f6181e8ed5d3c2642	0	0	0	0	0	0	0	0	0	7.40923	0	0	0	0	0	0	0	0	0	Bacteria_unclassified	Bacteria_unclassified	d__Bacteria
600816d82968febfc471c53db5cb046c	0	0	0	0	3.63932	2.62495	0	2.72839	0	0	5.10092	5.1473	4.11706	0	0	0	0	0	0	Proteobacteria	Proteobacteria	d__Bacteria	p__Proteobacteria	c__Alphaproteobacteria	o__Rhodobacterales	f__Rhodobacteraceae
4588c6dbeb5c326aff9adcd9a035a38b	0	0	0	0	0	6.1201	0	0	0	0	0	0	0	0	0	0	0	0	0	Deltaproteobacteria	Proteobacteria	d__Bacteria	p__Desulfobacterota_I	c__Desulfovibrionia	o__Desulfovibrionales	f__Desulfonatronaceae	g__Desulfonatronum
349e446f6750edb8554924d5de10fa62	0	0	0	0	0	0	6.1526	0	0	0	0	0	5.34426	0	0	0	0	0	0	Chloroflexota	Chloroflexota	d__Bacteria	p__Chloroflexota	c__Anaerolineae	o__Anaerolineales	f__EnvOPS12	g__UBA12294
20a25c3d6d351cf88400ed0b9aa704ab	0	0	0	0	0	0	5.60813	0	0	0	3.60338	4.55763	4.96427	0	0	0	0	0	0	Chloroflexota	Chloroflexota	d__Bacteria	p__Chloroflexota	c__Anaerolineae	o__Anaerolineales	f__UBA4823
b4630d2b53f5e3a33003a81d43262bc4	0	0	0	0	0	0	0	0	0	0	0	0	0	0	4.42115	0	6.31648	0	0	Deltaproteobacteria	Proteobacteria	d__Bacteria	p__Desulfobacterota	c__Desulfobacteria	o__Desulfobacterales
9da1640b0ad5a9ffc5fb61538df35603	0	0	0	0	0	0	0	0	0	0	0	0	0	0	0	4.26299	0	6.74479	0	Heterotrophic Bacteroidota	Heterotrophic Bacteroidota	d__Bacteria	p__Bacteroidota	c__Bacteroidia	o__Chitinophagales	f__Saprospiraceae
5e20f8efea6a5bcc40c1d167369a14a0	0	0	0	0	0	0	0	0	0	0	0	0	0	0	0	0	0	0	6.86023	Photosynthetic_Cyanobacteriia	Photosynthetic_Cyanobacteriia	d__Bacteria	p__Cyanobacteria	c__Cyanobacteriia	o__Cyanobacteriales
d4a528dca9e987c33264d4da3699085e	4.88363	4.73603	0	3.82952	0	0	0	0	0	5.83754	0	0	0	0	0	0	0	0	0	Heterotrophic Bacteroidota	Heterotrophic Bacteroidota	d__Bacteria	p__Bacteroidota	c__Bacteroidia	o__Bacteroidales	f__VadinHA17	g__LD21
4aed429ae0813030bfd5bc8bf6a3116b	0	0	0	2.32174	6.36176	0	0	0	0	0	0	0	0	0	0	0	0	0	0	Proteobacteria	Proteobacteria	d__Bacteria	p__Proteobacteria	c__Gammaproteobacteria	o__Xanthomonadales	f__Rhodanobacteraceae
771cc21fdec69c931d2021db6b9745ca	0	0	0	0	3.26691	0	0	0	0	0	0	0	0	6.43707	0	0	0	0	0	Deltaproteobacteria	Proteobacteria	d__Bacteria	p__Myxococcota	c__Polyangia	o__Polyangiales	f__SG8-38	g__GCA-2699025
1e4a8fc1a00b376a4e5c7566e4a204e7	0	0	0	0	0	6.10732	0	0	0	0	0	0	0	0	0	0	0	0	0	Actinobacteriota	Actinobacteriota	d__Bacteria	p__Actinobacteriota	c__Actinomycetia	o__Nitriliruptorales	f__Nitriliruptoraceae	g__CSBr16-57R1
1b5584d9382f94007f784683e5cc2f11	0	0	0	0	0	4.23944	4.91888	5.45752	0	0	0	0	0	0	0	0	0	0	0	Deltaproteobacteria	Proteobacteria	d__Bacteria	p__Desulfobacterota	c__Desulfobacteria	o__Desulfobacterales	f__Desulfobacteraceae	g__Desulfotignum
5a98afc6280632c170d65f8173638304	0	0	0	0	0	0	0	0	0	0	0	0	0	0	3.56329	0	6.43707	0	0	Heterotrophic Bacteroidota	Heterotrophic Bacteroidota	d__Bacteria	p__Bacteroidota	c__Bacteroidia	o__Bacteroidales	f__UBA4417	g__UBA4417
f453f7aa9c4f8cda8fc70b8abd59b332	0	0	0	0	0	0	0	0	0	0	0	0	0	0	0	6.96759	0	0	0	Heterotrophic Bacteroidota	Heterotrophic Bacteroidota	d__Bacteria	p__Bacteroidota	c__Bacteroidia	o__Bacteroidales	f__Paludibacteraceae	g__Paludibacter
c104e6bfd6c57287016dee76b236e9fd	0	0	0	0	3.55472	0	0	0	0	0	3.23957	0	0	6.72526	0	0	0	0	0	Bacteria_unclassified	Bacteria_unclassified	d__Bacteria
be458b3a87c89101d94e417f49545785	4.4085	0	0	0	0	0	0	0	0	0	5.62881	4.69542	4.11706	0	0	0	0	0	2.36623	Heterotrophic Bacteroidota	Heterotrophic Bacteroidota	d__Bacteria	p__Bacteroidota	c__Bacteroidia	o__Cytophagales	f__Cyclobacteriaceae	g__Algoriphagus
0db111c6485c1657fd12d8fb2a872624	0	0	0	0	0	4.76203	5.68501	0	2.60407	0	0	0	0	0	0	0	0	0	0	Proteobacteria	Proteobacteria	d__Bacteria	p__Proteobacteria	c__Gammaproteobacteria	o__Pseudomonadales	f__Halomonadaceae	g__Halomonas
b74636b0396892f93e20d25c2bb24e6f	0	0	0	0	0	0	0	0	0	0	0	0	0	0	0	0	6.58823	0	0	Firmicutes	Firmicutes	d__Bacteria	p__Firmicutes_A	c__Clostridia	o__Clostridiales	f__Clostridiaceae	g__Youngiibacter
99753f6631c9ea99e20baa09fff3580c	0	0	0	0	0	0	0	0	0	0	0	0	0	0	0	0	6.58823	0	0	Heterotrophic Bacteroidota	Heterotrophic Bacteroidota	d__Bacteria	p__Bacteroidota	c__Bacteroidia	o__Cytophagales	f__Cyclobacteriaceae	g__Algoriphagus
a08dfb843fd9c6b27665a7ab19082604	0	0	4.06646	3.08116	0	0	0	0	0	0	0	6.43717	4.66665	0	0	0	0	0	0	Heterotrophic Bacteroidota	Heterotrophic Bacteroidota	d__Bacteria	p__Bacteroidota	c__Bacteroidia
8a59e6dba5e00f89286ce60b5314e981	0	0	0	0	5.09609	0	0	0	0	0	5.92976	0	0	0	0	0	0	0	0	Proteobacteria	Proteobacteria	d__Bacteria	p__Proteobacteria	c__Alphaproteobacteria	o__Sphingomonadales	f__Sphingomonadaceae	g__Erythrobacter
9d13072b6fb1738aa716dbaa5cf1b5a9	0	0	0	0	0	0	4.24867	0	0	0	0	0	0	0	5.17603	0	5.47134	0	0	Deltaproteobacteria	Proteobacteria	d__Bacteria	p__Desulfobacterota	c__Desulfobacteria	o__Desulfobacterales
cbda5d86a191a3b052bd6478822adc82	0	0	0	0	0	0	2.83943	4.50641	3.26691	0	0	5.64176	4.01913	0	0	0	0	3.43533	0	Heterotrophic Bacteroidota	Heterotrophic Bacteroidota	d__Bacteria	p__Bacteroidota	c__Bacteroidia	o__Bacteroidales	f__Prolixibacteraceae	g__Draconibacterium
c477d06d44d2489a84635c31c359810b	6.51957	5.22692	0	0	0	0	0	0	0	0	0	0	0	0	0	0	0	0	0	Heterotrophic Bacteroidota	Heterotrophic Bacteroidota	d__Bacteria	p__Bacteroidota	c__Bacteroidia	o__Bacteroidales	f__UBA4417	g__UBA4417
736c43c2704797988bc9e25c7fdd6342	4.88363	6.5521	0	0	0	0	0	0	0	0	0	0	0	0	0	0	0	0	0	Heterotrophic Bacteroidota	Heterotrophic Bacteroidota	d__Bacteria	p__Bacteroidota	c__Ignavibacteria	o__Ignavibacteriales	f__Ignavibacteriaceae	g__XYD12-FULL-36-8
2f5d121cbc41929a03ba5b1306fedcce	4.56016	6.63549	0	0	0	0	0	0	0	0	0	0	0	0	0	0	0	0	0	Heterotrophic Bacteroidota	Heterotrophic Bacteroidota	d__Bacteria	p__Bacteroidota	c__Ignavibacteria	o__Ignavibacteriales	f__Ignavibacteriaceae	g__IGN3
7ad447a9ddde5bc6f91d1cc533e59193	0	0	0	0	0	4.55977	0	4.86388	4.82397	0	0	0	0	0	0	0	0	0	0	Heterotrophic Bacteroidota	Heterotrophic Bacteroidota	d__Bacteria	p__Bacteroidota	c__Rhodothermia	o__Balneolales	f__Balneolaceae	g__SW132
8bc627daff7e21f4bad2b88d11cd31bf	0	0	0	0	0	4.32614	5.80494	3.57929	0	0	0	0	0	0	0	0	0	0	0	Firmicutes	Firmicutes	d__Bacteria	p__Firmicutes_A	c__Clostridia	o__Peptostreptococcales	f__Tindalliaceae	g__Tindallia
39ca8515ae84e52d2f1ac6b565b4fd27	0	0	0	0	0	0	0	6.69421	0	0	0	0	0	0	0	0	0	0	0	Spirochaetota	Spirochaetota	d__Bacteria	p__Spirochaetota	c__Leptospirae	o__Leptospirales	f__Leptospiraceae
b086b8d536c35d57b92fe92fb608f42a	0	0	0	0	0	0	0	4.95219	0	0	6.17985	0	0	0	0	0	0	0	0	Deltaproteobacteria	Proteobacteria	d__Bacteria	p__Myxococcota	c__Myxococcia	o__Myxococcales	f__Myxococcaceae
5b528d21f25c01f37ca7721ba685ddf9	0	0	0	0	0	0	0	0	6.36176	0	0	0	0	0	0	0	0	0	0	Heterotrophic Bacteroidota	Heterotrophic Bacteroidota	d__Bacteria	p__Bacteroidota	c__Rhodothermia	o__Balneolales	f__Balneolaceae	g__SW132
fe5b303bf46213fd060d2c0ec35027ed	0	0	0	0	0	0	0	0	0	4.55113	0	0	0	0	0	0	6.23577	0	0	Heterotrophic Bacteroidota	Heterotrophic Bacteroidota	d__Bacteria	p__Bacteroidota	c__Bacteroidia	o__Bacteroidales	f__Lentimicrobiaceae	g__Lentimicrobium
fffe553ba9fe447946afdb61778a6e9b	0	0	0	0	0	0	0	0	0	4.55113	0	0	0	5.92285	0	0	3.82943	0	0	Gemmatimonadota	Gemmatimonadota	d__Bacteria	p__Gemmatimonadota	c__Gemmatimonadetes	o__Gemmatimonadales	f__GWC2-71-9	g__JACDDX01
a010b2e8e3a6897c27c07df2adb50bae	0	0	0	0	0	0	0	0	0	0	3.3712	6.45753	4.96427	0	0	0	0	0	0	Heterotrophic Bacteroidota	Heterotrophic Bacteroidota	d__Bacteria	p__Bacteroidota	c__Bacteroidia	o__Bacteroidales	f__VadinHA17	g__SLNP01
2b5a4a70ef6217cc3bf28c8de958cece	0	0	0	0	0	0	0	0	0	0	0	5.49439	6.4282	0	0	0	0	0	0	Heterotrophic Bacteroidota	Heterotrophic Bacteroidota	d__Bacteria	p__Bacteroidota	c__Bacteroidia	o__Bacteroidales	f__VadinHA17	g__JAADHC01
f6e7f47946ce1729fd3ddc6665b119b5	0	0	0	0	0	0	0	0	0	0	0	0	0	0	0	0	0	0	6.7953	Heterotrophic Bacteroidota	Heterotrophic Bacteroidota	d__Bacteria	p__Bacteroidota	c__Bacteroidia	o__Chitinophagales	f__Saprospiraceae	g__JADKBO01
5865629f90dfd8ff82e7985ab069171e	0	0	0	4.23733	0	0	4.83324	0	0	0	0	5.49439	4.73105	0	0	0	0	0	0	Chloroflexota	Chloroflexota	d__Bacteria	p__Chloroflexota	c__Anaerolineae	o__Anaerolineales	f__UBA4823	g__UTCFX2
931c25b1241e4298dc81235e4d9c5287	0	0	0	0	6.3484	0	0	0	0	0	0	0	0	0	0	0	0	0	0	Proteobacteria	Proteobacteria	d__Bacteria	p__Proteobacteria	c__Gammaproteobacteria	o__Xanthomonadales
3b687f873e7ba4334488a10d08a43e3d	0	0	0	0	6.3484	0	0	0	0	0	0	0	0	0	0	0	0	0	0	Proteobacteria	Proteobacteria	d__Bacteria	p__Proteobacteria	c__Gammaproteobacteria	o__Xanthomonadales	f__Rhodanobacteraceae	g__Dokdonella_A
7972e181fdd6f8a2b718fbb0e766b0f8	0	0	0	0	5.95027	0	0	0	0	0	0	0	0	3.90998	3.00369	0	0	0	0	Photosynthetic_Cyanobacteriia	Photosynthetic_Cyanobacteriia	d__Bacteria	p__Cyanobacteria	c__Cyanobacteriia	o__Cyanobacteriales	f__Nostocaceae	g__Nodularia
75a67c4c0c884b823d9b3527bd287bb2	0	0	0	0	5.52619	0	0	0	0	5.52942	1.9975	0	0	0	0	0	0	0	0	Heterotrophic Bacteroidota	Heterotrophic Bacteroidota	d__Bacteria	p__Bacteroidota	c__Bacteroidia	o__Chitinophagales	f__Chitinophagaceae	g__Phnomibacter
ef5d1d107d0baeedad15fb1adee31185	0	0	0	0	5.29957	0	0	0	0	0	2.75183	0	0	0	0	0	0	5.72183	0	Proteobacteria	Proteobacteria	d__Bacteria	p__Proteobacteria	c__Gammaproteobacteria	o__Burkholderiales	f__Burkholderiaceae	g__Ideonella
685cc3b796726ea53102284b81baac4f	0	0	0	0	0	1.69361	3.79741	3.68283	2.90716	0	0	5.60626	3.80157	0	0	0	0	3.68942	0	Heterotrophic Bacteroidota	Heterotrophic Bacteroidota	d__Bacteria	p__Bacteroidota	c__Bacteroidia	o__Bacteroidales	f__Prolixibacteraceae	g__Mariniphaga
cfebee8e18ebd84e06eb3e2c29dab8a6	0	0	0	0	0	0	6.52162	0	0	0	0	2.87051	0	0	0	0	0	0	0	Heterotrophic Bacteroidota	Heterotrophic Bacteroidota	d__Bacteria	p__Bacteroidota	c__Bacteroidia
4329a8a1b892e64c95b49c6f6f23fb1c	0	0	0	0	0	0	0	0	0	0	0	0	1.36754	0	0	0	0	0	0	Armatimonadota	Armatimonadota	d__Bacteria	p__Armatimonadota	c__Chthonomonadetes	o__Chthonomonadales	f__CAJBBX01	g__CAISOI01
9bc3070fad676079865decd25bebf6be	0	0	0	0	0	0	0	0	0	0	0	0	0	0	0	0	0	6.915	0	Heterotrophic Bacteroidota	Heterotrophic Bacteroidota	d__Bacteria	p__Bacteroidota	c__Bacteroidia	o__Flavobacteriales	f__Flavobacteriaceae	g__Flavobacterium
c61fcace1cd064fa6cd92feb388a74c0	0	0	0	0	2.21618	0	0	0	0	0	0	0	0	0	0	6.81814	0	0	0	Chloroflexota	Chloroflexota	d__Bacteria	p__Chloroflexota	c__Chloroflexia	o__Chloroflexales	f__Chloroflexaceae	g__Viridilinea
562c0ddb8355e6b400e6a6ede605ba82	0	0	0	0	0	0	0	0	6.33491	0	0	0	0	0	0	0	0	0	0	Firmicutes	Firmicutes	d__Bacteria	p__Firmicutes_F	c__Halanaerobiia	o__Halobacteroidales	f__Halobacteroidaceae	g__Orenia
f300893b3b720745d2e8a07b9e21b433	0	0	0	0	0	0	0	0	0	6.31016	0	0	0	0	0	5.26825	0	0	0	Deltaproteobacteria	Proteobacteria	d__Bacteria	p__Desulfobacterota	c__Desulfobulbia	o__Desulfobulbales	f__Desulfocapsaceae	g__UBA2270
f5e3bfbb9066ab5bce00e31761b1216e	0	2.488	0	3.70735	5.40455	0	0	0	0	0	3.09474	2.62294	0	2.94838	0	0	3.22352	0	0	Proteobacteria	Proteobacteria	d__Bacteria	p__Proteobacteria	c__Gammaproteobacteria	o__Steroidobacterales	f__Steroidobacteraceae	g__ZC4RG30
32fcd6d227239cf18a744238a2c2eee8	0	0	0	0	0	6.01461	0	0	0	0	0	0	0	0	0	0	0	0	0	Proteobacteria	Proteobacteria	d__Bacteria	p__Proteobacteria	c__Alphaproteobacteria	o__Rhodobacterales	f__Rhodobacteraceae	g__Tropicibacter
4d12d44e4145b8d46f9715da582c1137	0	0	0	0	0	5.82535	0	3.57929	0	0	0	0	0	0	0	0	0	0	0	Deltaproteobacteria	Proteobacteria	d__Bacteria	p__Desulfobacterota	c__Desulfobulbia	o__Desulfobulbales	f__Desulfocapsaceae	g__Desulfopila
a8d3c3d3aa170fc9c4edf9d702f257fc	0	0	0	0	0	4.99543	5.55457	0	0	0	0	0	0	0	0	0	0	0	0	Deltaproteobacteria	Proteobacteria	d__Bacteria	p__Desulfobacterota	c__Desulfobacteria	o__Desulfobacterales	f__Desulfobacteraceae	g__Desulfotignum
7c26a5c82d527d7be081d68f3fd22756	0	0	0	0	0	0	0	0	0	0	0	0	0	0	0	4.18142	0	6.63549	0	Proteobacteria	Proteobacteria	d__Bacteria	p__Proteobacteria	c__Alphaproteobacteria	o__Micavibrionales	f__Micavibrionaceae	g__UBA1573
e84d979b660e37ceee7b008aaeb07074	0	0	0	0	3.63932	3.2668	0	0	0	0	5.28667	4.14532	4.29558	0	0	0	0	0	0	Proteobacteria	Proteobacteria	d__Bacteria	p__Proteobacteria	c__Alphaproteobacteria	o__Rhodobacterales	f__Rhodobacteraceae
4f72d330ab5f378e281e54cc3ac7d8ec	0	0	0	0	0	0	5.07685	0	0	0	2.54301	0	0	0	3.16517	0	5.47134	0	0	Chloroflexota	Chloroflexota	d__Bacteria	p__Chloroflexota	c__Anaerolineae	o__Anaerolineales	f__Anaerolineaceae	g__T78
ed9f8bb285896d8a324efb7a7ed319ba	0	0	0	0	0	0	3.61036	4.11362	0	0	0	0	0	0	0	0	5.96328	0	0	Deltaproteobacteria	Proteobacteria	d__Bacteria	p__Desulfobacterota	c__Desulfobacteria	o__Desulfobacterales	f__SURF-7	g__SURF-7
0c5950c6773145ceab349d35bb0470d4	0	0	0	0	0	0	0	0	6.30757	0	0	0	0	0	0	0	0	0	0	Heterotrophic Bacteroidota	Heterotrophic Bacteroidota	d__Bacteria	p__Bacteroidota	c__Bacteroidia	o__Flavobacteriales	f__Flavobacteriaceae	g__Psychroflexus
edd9d3fdb3168ec379067ef3ed6c072e	0	0	0	0	0	0	0	0	0	0	0	0	0	5.83852	0	0	5.02152	0	0	Heterotrophic Bacteroidota	Heterotrophic Bacteroidota	d__Bacteria	p__Bacteroidota	c__Bacteroidia	o__Flavobacteriales	f__Flavobacteriaceae	g__Gelidibacter
33a2b27e7b9e54f8990195765fef99cd	0	0	0	0	0	0	0	0	0	0	0	0	0	0	0	0	0	5.75161	5.81168	Proteobacteria	Proteobacteria	d__Bacteria	p__Proteobacteria	c__Alphaproteobacteria	o__Sphingomonadales	f__Sphingomonadaceae	g__Novosphingobium
213e9ba34121565354507edbcbc4d70f	0	0	0	0	0	0	0	0	0	0	0	0	0	0	0	0	0	0	6.7412	Heterotrophic Bacteroidota	Heterotrophic Bacteroidota	d__Bacteria	p__Bacteroidota	c__Bacteroidia	o__Chitinophagales	f__Saprospiraceae	g__JADKBO01
834846a8eaa0faa6fb4e92977c118d89	3.08356	0	2.27731	0	0	0	0	0	0	0	0	0	0	0	0	0	0	0	6.58118	Heterotrophic Bacteroidota	Heterotrophic Bacteroidota	d__Bacteria	p__Bacteroidota	c__Bacteroidia	o__Cytophagales	f__Spirosomaceae	g__Arcticibacterium
e50e812a4c986e77c622ffc074816899	0	0	0	0	0	5.79397	0	0	3.26691	0	0	0	0	0	0	0	0	0	0	Heterotrophic Bacteroidota	Heterotrophic Bacteroidota	d__Bacteria	p__Bacteroidota	c__Bacteroidia	o__Flavobacteriales	f__Flavobacteriaceae	g__Psychroflexus
12b2e1dd89aab1343dd8358835f43c2d	0	0	0	0	0	0	6.54973	0	0	0	0	0	0	0	0	0	0	0	0	Chloroflexota	Chloroflexota	d__Bacteria	p__Chloroflexota	c__Anaerolineae	o__Anaerolineales	f__Anaerolineaceae	g__UBA6170
8c31c84be0b9671d6ff43686fd5e4276	0	0	0	0	0	0	5.78172	0	0	0	0	0	5.64715	0	0	0	0	0	0	Chloroflexota	Chloroflexota	d__Bacteria	p__Chloroflexota	c__Anaerolineae	o__Anaerolineales	f__EnvOPS12	g__UBA12294
2fb09c336f3ef559a6cc1c8095b7c68f	0	0	0	0	0	0	1.90493	0	0	0	0	0	0	0	0	0	6.43707	0	0	Deltaproteobacteria	Proteobacteria	d__Bacteria	p__Desulfobacterota	c__Desulfobacteria	o__Desulfobacterales	f__Desulfatirhabdiaceae	g__RAAP-1
52762cbda66011d50bd84a70cfb1ff7a	0	0	0	0	0	0	0	6.03459	0	0	5.01969	0	0	0	0	0	0	0	0	Heterotrophic Bacteroidota	Heterotrophic Bacteroidota	d__Bacteria	p__Bacteroidota	c__Bacteroidia	o__Cytophagales	f__Cyclobacteriaceae	g__Belliella
632883e2e96c7332ebf144704def0b76	0	0	0	4.23733	0	0	3.2757	0	0	0	0	5.41486	0	0	0	0	5.12988	0	0	Deltaproteobacteria	Proteobacteria	d__Bacteria	p__Desulfobacterota	c__Desulfobacteria	o__Desulfobacterales
a50968265227b61151f1bd4ae5fb5bf3	0	0	0	0	6.27971	0	0	0	0	0	0	0	0	0	0	0	0	0	0	Heterotrophic Bacteroidota	Heterotrophic Bacteroidota	d__Bacteria	p__Bacteroidota	c__Bacteroidia	o__AKYH767	f__B-17BO	g__UBA2475
6281bfd5fd642b11dfbf25354fde882f	0	0	0	0	4.70779	0	0	0	0	0	0	0	0	4.31896	4.76946	0	0	4.18142	0	Proteobacteria	Proteobacteria	d__Bacteria	p__Proteobacteria	c__Alphaproteobacteria	o__Sphingomonadales	f__Sphingomonadaceae
670b9024e2e12cb63b44e63b4e0f31da	0	0	0	0	0	0	4.37321	0	0	0	0	5.56989	5.577	0	0	0	0	0	0	Heterotrophic Bacteroidota	Heterotrophic Bacteroidota	d__Bacteria	p__Bacteroidota	c__Bacteroidia	o__Bacteroidales	f__Prolixibacteraceae	g__Draconibacterium
e0567b5f8202f0ed9908c1a821a3d781	0	5.04925	5.52129	0	0	0	0	0	0	4.34036	0	0	0	0	0	0	4.31896	0	0	Heterotrophic Bacteroidota	Heterotrophic Bacteroidota	d__Bacteria	p__Bacteroidota	c__Bacteroidia	o__Bacteroidales	f__UBA4417	g__UBA4417
c05d4f5b46f63e73b7cf53258aad195c	0	0	0	0	5.18669	0	0	0	0	2.94461	5.45195	0	0	0	0	0	0	0	0	Heterotrophic Bacteroidota	Heterotrophic Bacteroidota	d__Bacteria	p__Bacteroidota
9bff065a3a76e5a453655ffd0cf4e636	0	0	0	0	4.00201	0	0	3.77957	0	0	4.06135	0	0	5.35597	0	0	0	0	0	Proteobacteria	Proteobacteria	d__Bacteria	p__Proteobacteria	c__Alphaproteobacteria
75ff58a9f1fbe6429cf305c79877314c	0	0	0	0	3.71931	0	0	0	0	5.45933	0	0	0	5.23097	0	0	0	0	0	Proteobacteria	Proteobacteria	d__Bacteria	p__Proteobacteria	c__Gammaproteobacteria	o__Burkholderiales	f__Burkholderiaceae	g__Hydrogenophaga
a8390dd88eb0e25c2e495b2bcc493787	0	0	0	0	0	0	6.52162	0	0	0	0	0	0	0	0	0	0	0	0	Deltaproteobacteria	Proteobacteria	d__Bacteria	p__Desulfobacterota	c__Desulfobulbia	o__Desulfobulbales	f__Desulfocapsaceae	g__Desulfopila
553069d307feaa9dfa4aaad299dfd4c9	0	0	0	0	0	0	0	0	0	0	0	0	0	5.62923	0	0	5.23097	0	0	Heterotrophic Bacteroidota	Heterotrophic Bacteroidota	d__Bacteria	p__Bacteroidota	c__Bacteroidia	o__Flavobacteriales	f__Flavobacteriaceae
11b1cdfa258b7c9ad494fbe847d81e19	0	0	0	0	0	0	0	0	0	0	0	0	0	0	0	6.83237	0	0	0	Heterotrophic Bacteroidota	Heterotrophic Bacteroidota	d__Bacteria	p__Bacteroidota	c__Ignavibacteria	o__Ignavibacteriales	f__Melioribacteraceae
49d6c09fc328e9753b2d3a02a6bd3368	0	0	0	0	0	0	0	0	0	0	0	0	0	0	0	0	6.46574	0	0	Heterotrophic Bacteroidota	Heterotrophic Bacteroidota	d__Bacteria	p__Bacteroidota	c__Bacteroidia	o__Flavobacteriales	f__Flavobacteriaceae	g__Urechidicola
05d026e2a65afe19f06ea101c4b6218e	4.23983	6.56916	0	0	0	0	0	0	0	0	0	0	0	0	0	0	0	0	0	Chloroflexota	Chloroflexota	d__Bacteria	p__Chloroflexota	c__Anaerolineae	o__Anaerolineales	f__Anaerolineaceae	g__T78
095e3a5a9c485fde1199d36ddf0ba015	0	0	0	0	0	5.94464	0	0	0	0	0	0	0	0	0	0	0	0	0	Deltaproteobacteria	Proteobacteria	d__Bacteria	p__Desulfobacterota_I	c__Desulfovibrionia	o__Desulfovibrionales	f__Desulfonatronaceae	g__Desulfonatronum
f90e9a2e26620136e6994f1ff6ebab3e	0	0	0	0	0	0	3.61036	5.03563	4.53753	0	3.80383	0	0	0	0	0	2.39865	0	0	Proteobacteria	Proteobacteria	d__Bacteria	p__Proteobacteria	c__Gammaproteobacteria	o__Pseudomonadales	f__Halieaceae
55a1670420335f24b64f1c709d551f4f	0	0	0	0	0	0	0	0	0	0	4.84281	6.0661	3.80157	1.85425	0	0	0	0	0	Deltaproteobacteria	Proteobacteria	d__Bacteria	p__Desulfobacterota	c__Desulfobacteria	o__Desulfobacterales
bae20c2027cc48217073c61d4cdf0d8a	0	0	0	0	0	0	0	0	0	0	0	5.37345	6.32344	0	0	0	0	0	0	Chloroflexota	Chloroflexota	d__Bacteria	p__Chloroflexota	c__Anaerolineae	o__Anaerolineales
05ba62c63db6772f67ce1ed39f7a5f45	0	0	0	0	0	0	0	0	0	0	0	0	0	0	0	6.69894	0	3.12741	0	Spirochaetota	Spirochaetota	d__Bacteria	p__Spirochaetota	c__Spirochaetia	o__Treponematales	f__Termitinemataceae	g__Treponema_G
ef707b231d18f6cdf63b4b942b9fd801	4.94077	0	0	0	0	0	0	0	0	0	0	0	0	0	0	2.488	0	6.26914	0	Heterotrophic Bacteroidota	Heterotrophic Bacteroidota	d__Bacteria	p__Bacteroidota	c__Bacteroidia	o__Cytophagales	f__Spirosomaceae
9f5f790cc12b2ba7ae05cfd9610204a5	0	0	0	0	6.13193	0	0	0	0	0	0	0	0	0	2.82156	0	0	0	0	Heterotrophic Bacteroidota	Heterotrophic Bacteroidota	d__Bacteria	p__Bacteroidota	c__Bacteroidia	o__Chitinophagales	f__Chitinophagaceae	g__Phnomibacter
87a6e1d469e4abb899493a2612175fd5	0	0	0	0	5.72289	0	0	0	0	0	0	0	0	4.64011	0	0	0	0	0	Proteobacteria	Proteobacteria	d__Bacteria	p__Proteobacteria	c__Alphaproteobacteria	o__Rhodobacterales	f__Rhodobacteraceae	g__DSPG01
70260fdd987c4bdc370b19e15b85315f	0	0	0	0	0	0	0	0	0	0	3.707	6.3309	4.59938	0	0	0	0	0	0	Heterotrophic Bacteroidota	Heterotrophic Bacteroidota	d__Bacteria	p__Bacteroidota	c__Bacteroidia	o__Bacteroidales	f__VadinHA17
1238c9a273829da8f6e7b052b2b6a666	0	5.04925	0	0	0	0	0	0	0	4.4841	0	0	0	0	0	0	5.35597	0	0	Heterotrophic Bacteroidota	Heterotrophic Bacteroidota	d__Bacteria	p__Bacteroidota	c__Bacteroidia	o__Bacteroidales	f__GCA-2748055	g__GCA-2748055
6e098f30f85f883a148a98bbb9d79924	0	0	0	0	6.22236	0	0	0	0	0	0	0	0	0	0	0	0	0	0	Heterotrophic Bacteroidota	Heterotrophic Bacteroidota	d__Bacteria	p__Bacteroidota	c__Bacteroidia	o__Chitinophagales	f__Saprospiraceae	g__M3007
05963e461db1d83f5516997cdcd92dad	0	0	0	0	5.06464	0	0	0	0	0	5.68339	0	0	0	0	0	0	0	0	Photosynthetic_Cyanobacteriia	Photosynthetic_Cyanobacteriia	d__Bacteria	p__Cyanobacteria	c__Cyanobacteriia	o__PCC-6307	f__Cyanobiaceae
581d09ada0c6980718fc65424f9f8da5	0	0	0	0	0	0	0	0	6.22236	0	0	0	0	0	0	0	0	0	0	Heterotrophic Bacteroidota	Heterotrophic Bacteroidota	d__Bacteria	p__Bacteroidota	c__Rhodothermia	o__Balneolales	f__Balneolaceae	g__SW132
820dd878e772b089f4d95bb18e6f0038	0	0	0	0	0	0	0	0	0	0	5.73604	4.6281	4.45512	0	0	0	0	0	2.06629	Heterotrophic Bacteroidota	Heterotrophic Bacteroidota	d__Bacteria	p__Bacteroidota	c__Bacteroidia	o__Cytophagales	f__Cyclobacteriaceae	g__Algoriphagus
79f43aa91c9a3c8b2581e0a1d6aace06	0	0	0	0	0	0	0	0	0	0	0	0	0	0	0	6.40798	0	4.61531	0	Campylobacterota	Campylobacterota	d__Bacteria	p__Campylobacterota	c__Campylobacteria	o__Campylobacterales	f__Sulfurimonadaceae	g__Sulfurimonas
6484904b1477c97ccbbc5b0e7e80d292	0	0	0	0	0	0	0	0	0	0	0	0	0	0	0	0	0	0	6.65609	Proteobacteria	Proteobacteria	d__Bacteria	p__Proteobacteria	c__Alphaproteobacteria	o__Rhodobacterales	f__Rhodobacteraceae
e3ce7ccb73ad24501e84d94b5e7c527b	0	0	0	0	6.20766	0	0	0	0	0	0	0	0	0	0	0	0	0	0	Heterotrophic Bacteroidota	Heterotrophic Bacteroidota	d__Bacteria	p__Bacteroidota	c__Bacteroidia	o__Chitinophagales	f__Saprospiraceae	g__Haliscomenobacter
3a94897f05519e76866e27bff683be03	0	0	0	0	0	2.62495	6.30817	0	0	0	0	0	0	0	0	0	0	0	0	Chloroflexota	Chloroflexota	d__Bacteria	p__Chloroflexota	c__Anaerolineae	o__Anaerolineales	f__Anaerolineaceae	g__Brevefilum
f4b99873ee44a7bfd1c338e1b8bdb969	0	0	0	0	0	0	0	0	0	0	3.60338	6.24001	4.79282	0	0	0	0	0	0	Acidobacteriota	Acidobacteriota	d__Bacteria	p__Acidobacteriota	c__Thermoanaerobaculia	o__Thermoanaerobaculales	f__FEB-10	g__JAADFN01
0f2e0c6ece6dfcff85df48369990dac6	0	0	0	0	0	0	0	0	0	0	0	0	0	0	0	6.77457	0	0	0	Heterotrophic Bacteroidota	Heterotrophic Bacteroidota	d__Bacteria	p__Bacteroidota	c__Bacteroidia	o__Bacteroidales	f__Paludibacteraceae	g__Paludibacter
a697c188c3c8c21efc7b7efd7c3aec86	0	0	0	2.62294	5.52619	0	0	0	0	0	3.3712	0	0	0	0	0	4.05908	0	0	Proteobacteria	Proteobacteria	d__Bacteria	p__Proteobacteria	c__Alphaproteobacteria	o__Caulobacterales	f__Hyphomonadaceae	g__Hyphomonas
e31275ab703741980d1bd20684f26b3a	0	0	0	0	6.19282	0	0	0	0	0	0	0	0	0	0	0	0	0	0	Heterotrophic Bacteroidota	Heterotrophic Bacteroidota	d__Bacteria	p__Bacteroidota	c__Kapabacteria	o__Kapabacteriales
f437c19407c433f5ce7a0827649506b4	0	0	0	0	5.35298	0	0	0	0	0	5.32122	0	0	0	0	0	0	0	0	Proteobacteria	Proteobacteria	d__Bacteria	p__Proteobacteria	c__Alphaproteobacteria	o__Sphingomonadales	f__Sphingomonadaceae	g__Sandarakinorhabdus
abff29a9702c74a63de2e9791401e713	0	0	0	0	0	5.8862	0	0	0	0	0	0	0	0	0	0	0	0	0	Actinobacteriota	Actinobacteriota	d__Bacteria	p__Actinobacteriota	c__Actinomycetia	o__Nitriliruptorales	f__Nitriliruptoraceae	g__Nitriliruptor
de2df8525e905bfc17867315f727a0ae	0	0	0	0	0	5.02222	0	5.32963	0	0	0	0	0	0	0	0	0	0	0	Proteobacteria	Proteobacteria	d__Bacteria	p__Proteobacteria	c__Alphaproteobacteria	o__Rhodobacterales	f__Rhodobacteraceae	g__Roseinatronobacter
5cde8577921240681b223db0d05d0e9f	0	0	0	0	0	2.87253	0	3.07107	0	0	0	0	0	0	0	0	0	6.40798	0	Proteobacteria	Proteobacteria	d__Bacteria	p__Proteobacteria	c__Alphaproteobacteria	o__Rhodobacterales	f__Rhodobacteraceae	g__Muriiphilus
86068d40933f41fd934e2430ed9571b3	0	0	0	0	0	0	0	0	6.19282	0	0	0	0	0	0	0	0	0	0	Heterotrophic Bacteroidota	Heterotrophic Bacteroidota	d__Bacteria	p__Bacteroidota	c__Rhodothermia	o__Balneolales	f__Balneolaceae	g__SW132
4583af49e02caca567873620a84ffa6e	0	0	0	0	0	0	0	0	0	0	6.49002	0	2.295	0	0	0	0	0	0	Gemmatimonadota	Gemmatimonadota	d__Bacteria	p__Gemmatimonadota	c__Gemmatimonadetes	o__Gemmatimonadales	f__Gemmatimonadaceae	g__PNKF01
16c78b7edc1d846e86069775778c4b96	0	0	0	0	0	0	0	0	0	0	0	0	0	0	0	3.43533	0	6.6027	0	Proteobacteria	Proteobacteria	d__Bacteria	p__Proteobacteria	c__Alphaproteobacteria	o__Sphingomonadales	f__Sphingomonadaceae	g__Novosphingobium
64e270ea5c985034396ec7ef3050d2e2	4.48624	0	0	0	0	0	0	0	0	0	0	0	0	0	0	4.09516	0	5.78081	3.56329	Heterotrophic Bacteroidota	Heterotrophic Bacteroidota	d__Bacteria	p__Bacteroidota	c__Bacteroidia	o__Chitinophagales	f__Chitinophagaceae	g__Sediminibacterium
c9fb01890582448053abba750029f8ce	3.83199	5.72183	0	0	0	0	0	0	0	0	0	0	0	0	0	0	4.9447	0	0	Chloroflexota	Chloroflexota	d__Bacteria	p__Chloroflexota	c__Anaerolineae	o__Anaerolineales	f__EnvOPS12	g__OLB14
65d8618a0b779b764fbc2803cb12747e	0	0	0	0	4.18361	0	0	0	0	0	6.10109	0	0	0	0	0	0	0	0	Proteobacteria	Proteobacteria	d__Bacteria	p__Proteobacteria	c__Alphaproteobacteria	o__Sphingomonadales	f__Sphingomonadaceae	g__Sandarakinorhabdus
147d56b165a759d4115f6287c6e9a620	0	0	0	0	0	5.51581	0	4.25627	0	0	0	0	0	0	0	0	0	0	0	Deltaproteobacteria	Proteobacteria	d__Bacteria	p__Desulfobacterota	c__Desulfobulbia	o__Desulfobulbales	f__Desulfocapsaceae	g__Desulfopila_A
6bd9478d9e72316570cbc0eefa9d4744	0	0	0	0	0	4.32614	4.1823	5.03563	0	0	0	3.08116	0	0	0	0	0	0	0	Heterotrophic Bacteroidota	Heterotrophic Bacteroidota	d__Bacteria	p__Bacteroidota	c__Bacteroidia
9bc7a3f88ebc6ce25eb29b73913d29d6	0	0	0	0	0	0	0	0	6.17783	0	0	0	0	0	0	0	0	0	0	Heterotrophic Bacteroidota	Heterotrophic Bacteroidota	d__Bacteria	p__Bacteroidota	c__Bacteroidia	o__Flavobacteriales	f__Flavobacteriaceae	g__Psychroflexus
d8e7f203d2a22cc7c44f7222f000d29a	0	0	0	0	0	0	0	0	0	3.90609	0	0	0	5.92285	0	0	2.60683	2.488	0	Gemmatimonadota	Gemmatimonadota	d__Bacteria	p__Gemmatimonadota	c__Gemmatimonadetes	o__Gemmatimonadales	f__GWC2-71-9
06b2b37e400e8653a380bc09967d5930	0	0	0	0	0	0	0	0	0	0	5.90688	0	5.30169	0	0	0	0	0	0	Deinococcota	Deinococcota	d__Bacteria	p__Deinococcota	c__Deinococci	o__Deinococcales	f__Trueperaceae	g__JAABTL01
afa3c4b9c76660606440af21a71942f8	0	0	0	0	0	0	0	0	0	0	0	0	0	0	0	0	6.37801	0	0	Heterotrophic Bacteroidota	Heterotrophic Bacteroidota	d__Bacteria	p__Bacteroidota	c__Bacteroidia	o__Flavobacteriales	f__Flavobacteriaceae	g__Lutibacter
60d8815351abeff3fa1db16be80b884f	0	0	0	0	0	0	0	0	0	0	0	0	0	0	0	0	0	6.74479	0	Photosynthetic_Cyanobacteriia	Photosynthetic_Cyanobacteriia	d__Bacteria	p__Cyanobacteria	c__Cyanobacteriia
69d0c5694cff1eacfe1b8469b354a5f9	0	0	0	0	0	0	0	0	0	0	0	0	0	0	0	0	0	0	6.61161	Heterotrophic Bacteroidota	Heterotrophic Bacteroidota	d__Bacteria	p__Bacteroidota	c__Bacteroidia	o__Flavobacteriales	f__Flavobacteriaceae	g__Flavobacterium
9e03153f06633593b5e27b5191eb9e66	0	0	0	0	0	0	0	0	0	0	0	0	0	0	0	0	0	0	6.61161	Heterotrophic Bacteroidota	Heterotrophic Bacteroidota	d__Bacteria	p__Bacteroidota	c__Bacteroidia	o__Flavobacteriales	f__Flavobacteriaceae	g__Flavobacterium
b547f6d7f7b91894b416adbfc5343441	0	0	0	0	0	3.2668	0	3.77957	5.59469	0	0	0	0	0	0	0	0	0	0	Proteobacteria	Proteobacteria	d__Bacteria	p__Proteobacteria	c__Alphaproteobacteria	o__Rhodobacterales	f__Rhodobacteraceae
f57b41efece6a1404c53a556ee14be50	0	0	0	0	0	0	0	4.90868	0	0	5.90688	0	0	0	0	0	0	0	0	Deltaproteobacteria	Proteobacteria	d__Bacteria	p__Myxococcota	c__Myxococcia	o__Myxococcales	f__Myxococcaceae
1e77b7ce2703d97b7b19d555a1101b30	0	0	0	0	0	0	0	0	0	0	3.09474	5.77584	5.61249	0	0	0	0	0	0	Acidobacteriota	Acidobacteriota	d__Bacteria	p__Acidobacteriota	c__Thermoanaerobaculia	o__Thermoanaerobaculales	f__FEB-10	g__JAADFK01
882a36e41788ae96d53afed3a1f1ffca	5.57248	2.73478	0	0	0	0	0	0	0	5.75161	0	0	0	0	0	0	0	0	0	Proteobacteria	Proteobacteria	d__Bacteria	p__Proteobacteria	c__Gammaproteobacteria	o__Burkholderiales	f__Burkholderiaceae
b04d6e9b5514902a2da31f4e3d17a184	2.3241	0	3.7831	0	3.63932	0	0	0	0	0	0	0	0	0	0	4.55113	4.90477	3.12741	0	Proteobacteria	Proteobacteria	d__Bacteria	p__Proteobacteria	c__Gammaproteobacteria	o__Xanthomonadales	f__Rhodanobacteraceae	g__Dokdonella_A
2b7db20603c968bb4612ca22fd1a9978	0	6.0206	0	0	0	0	0	0	0	0	0	0	0	0	0	0	4.90477	0	0	Chloroflexota	Chloroflexota	d__Bacteria	p__Chloroflexota	c__Anaerolineae	o__Anaerolineales	f__EnvOPS12	g__OLB14
c183ed18d182ecbe5d1b066dbf7f7348	0	5.26825	0	0	0	0	0	0	0	4.18142	0	0	0	0	0	3.28954	4.8216	0	0	Heterotrophic Bacteroidota	Heterotrophic Bacteroidota	d__Bacteria	p__Bacteroidota	c__Bacteroidia	o__Bacteroidales	f__UBA4417	g__UBA4417
f08e1cf4ff66343e2d1a218a83ee0883	0	0	0	0	4.06503	0	0	0	0	0	0	0	0	2.60683	0	0	4.68756	0	5.09468	Proteobacteria	Proteobacteria	d__Bacteria	p__Proteobacteria	c__Gammaproteobacteria	o__Burkholderiales	f__Burkholderiaceae
ec73e4a3a5acc6896e2093ab53758f43	0	0	0	0	0	1.93749	0	3.4679	0	0	0	0	0	0	0	0	0	6.40798	0	Proteobacteria	Proteobacteria	d__Bacteria	p__Proteobacteria	c__Alphaproteobacteria	o__Rhodobacterales	f__Rhodobacteraceae
6a5117f5eb35606af6f0df5fd53f9b28	0	0	0	0	0	0	0	0	0	5.75161	0	0	0	0	0	0	5.26321	0	0	Chloroflexota	Chloroflexota	d__Bacteria	p__Chloroflexota	c__Anaerolineae	o__Anaerolineales	f__EnvOPS12	g__UBA8950
d3bd3790872f523a09f3b5d5f68b8b96	0	0	0	0	0	0	0	0	0	0	0	0	0	0	0	6.71438	0	0	0	Proteobacteria	Proteobacteria	d__Bacteria	p__Proteobacteria	c__Gammaproteobacteria
7830863e99c140288066efc03d4c7a75	0	0	0	0	0	0	0	0	0	0	0	0	0	0	0	6.71438	0	0	0	Chloroflexota	Chloroflexota	d__Bacteria	p__Chloroflexota	c__Chloroflexia	o__Chloroflexales	f__Chloroflexaceae	g__Viridilinea
3723888b8bc35890494a97d8003bac0d	0	0	0	0	6.7148	0	0	0	0	0	0	0	0	0	0	0	0	0	0	Bacteria_unclassified	Bacteria_unclassified	d__Bacteria
9efb6bb51f8ade62ca634826af4c6bb9	0	0	0	0	6.13193	0	0	0	0	0	0	0	0	0	0	0	0	0	0	Gemmatimonadota	Gemmatimonadota	d__Bacteria	p__Gemmatimonadota	c__Gemmatimonadetes	o__Gemmatimonadales	f__Gemmatimonadaceae	g__PNKF01
76246341c4975bd7ddd5c199b512bcf9	0	0	0	0	6.13193	0	0	0	0	0	0	0	0	0	0	0	0	0	0	Proteobacteria	Proteobacteria	d__Bacteria	p__Proteobacteria	c__Gammaproteobacteria	o__Burkholderiales	f__Burkholderiaceae	g__Pelomonas
0e7bef88a18fbed1eefafe0bbc9938dd	0	0	0	0	6.13193	0	0	0	0	0	0	0	0	0	0	0	0	0	0	Heterotrophic Bacteroidota	Heterotrophic Bacteroidota	d__Bacteria	p__Bacteroidota	c__Kapabacteria	o__Kapabacteriales	f__UBA2268
c9c81106f40985467f6ee0bc2b0db601	0	0	0	0	4.9997	0	0	0	0	0	3.49189	0	0	0	3.87604	0	0	4.67688	0	Proteobacteria	Proteobacteria	d__Bacteria	p__Proteobacteria	c__Alphaproteobacteria
6d515b4a1dfdb0144cc0a5b31c016502	0	0	0	0	4.74752	0	0	0	0	0	0	0	0	5.60405	0	0	0	0	0	Photosynthetic_Cyanobacteriia	Photosynthetic_Cyanobacteriia	d__Bacteria	p__Cyanobacteria	c__Cyanobacteriia	o__Elainellales	f__Elainellaceae	g__RECH01
17e082e7e087fa2e805f5d9a7b08d682	0	0	0	0	4.70779	0	0	0	0	0	0	0	0	5.62923	0	0	0	0	0	Photosynthetic_Cyanobacteriia	Photosynthetic_Cyanobacteriia	d__Bacteria	p__Cyanobacteria	c__Cyanobacteriia	o__Elainellales	f__Elainellaceae
9caec39278b1923c33ebc21f2f822983	0	0	0	0	4.66699	0	0	0	0	0	4.13818	0	0	4.86375	0	0	2.39865	0	0	Heterotrophic Bacteroidota	Heterotrophic Bacteroidota	d__Bacteria	p__Bacteroidota	c__Bacteroidia	o__Flavobacteriales	f__PHOS-HE28	g__PHOS-HE28
940daa7f47ec8a6fd87277fdb31316af	0	0	0	0	0	5.82535	0	0	0	0	0	0	0	0	0	0	0	0	0	Actinobacteriota	Actinobacteriota	d__Bacteria	p__Actinobacteriota	c__Actinomycetia	o__Nitriliruptorales	f__Nitriliruptoraceae	g__CSBr16-57R1
e831b782e6c7017d6d9e4e9db74b9f53	0	0	0	0	0	0	6.388	0	0	0	0	0	0	0	0	0	0	0	0	Deltaproteobacteria	Proteobacteria	d__Bacteria	p__Desulfobacterota	c__Desulfobulbia	o__Desulfobulbales	f__Desulfocapsaceae	g__Desulforhopalus
977a77c3d37fbcf42c59ee027e2c2b30	0	0	0	0	0	0	0	2.91005	0	0	0	0	0	6.20221	0	0	0	0	0	Heterotrophic Bacteroidota	Heterotrophic Bacteroidota	d__Bacteria	p__Bacteroidota	c__Bacteroidia	o__Cytophagales	f__Cyclobacteriaceae	g__Marivirga
d210d70965f2ad7427c94aeb01b95170	0	0	0	0	0	0	0	0	0	6.09263	0	0	0	0	0	3.80171	0	4.34036	0	Proteobacteria	Proteobacteria	d__Bacteria	p__Proteobacteria	c__Alphaproteobacteria	o__Caulobacterales	f__Hyphomonadaceae	g__Hyphomonas
03befd2388856da124478773e4d1f998	0	0	0	0	0	0	0	0	0	5.78081	3.80383	3.94239	4.20897	0	0	0	0	0	0	Chloroflexota	Chloroflexota	d__Bacteria	p__Chloroflexota	c__Anaerolineae	o__Anaerolineales	f__Anaerolineaceae
82283ad4a4568834a32f776443b2b9d8	0	0	0	0	0	0	0	0	0	5.14071	0	0	0	0	0	0	5.70231	0	0	Chloroflexota	Chloroflexota	d__Bacteria	p__Chloroflexota	c__Anaerolineae	o__Anaerolineales	f__Anaerolineaceae	g__UBA6170
7cd9535a30e02ae0c2f1531fcd9806d7	0	0	0	0	0	0	0	0	0	0	6.03914	4.88107	0	0	0	0	0	0	0	Proteobacteria	Proteobacteria	d__Bacteria	p__Proteobacteria	c__Gammaproteobacteria	o__Chromatiales	f__Chromatiaceae	g__Thiocapsa
091f0039f9699e2b582c467fb547c98d	0	0	0	0	0	0	0	0	0	0	0	0	0	0	5.46345	0	5.38566	0	0	Actinobacteriota	Actinobacteriota	d__Bacteria	p__Actinobacteriota	c__Actinomycetia	o__Actinomycetales	f__Micrococcaceae
c5b9bde4b6736323b4ca82e6086e1d12	0	0	0	0	0	0	0	0	0	0	0	0	0	0	0	6.69894	0	0	0	Chloroflexota	Chloroflexota	d__Bacteria	p__Chloroflexota	c__Chloroflexia	o__Chloroflexales	f__Chloroflexaceae
6c857cb65076fef8cb1357fd3b3aef1a	0	0	0	0	0	0	0	0	0	0	0	0	0	0	0	0	6.3321	0	0	Firmicutes	Firmicutes	d__Bacteria	p__Firmicutes_A	c__Clostridia	o__Saccharofermentanales	f__UBA5734	g__UBA5734
183c85d84dce290cf3c471bec69d5c3f	0	0	0	0	0	0	0	0	0	0	0	0	0	0	0	0	0	6.69894	0	Proteobacteria	Proteobacteria	d__Bacteria	p__Proteobacteria	c__Gammaproteobacteria	o__Burkholderiales	f__Gallionellaceae
550d9bc4e7be292731702c2f3d3d679c	0	2.73478	0	0	0	0	0	0	0	0	0	0	0	0	0	0	6.21909	0	0	Chloroflexota	Chloroflexota	d__Bacteria	p__Chloroflexota	c__Anaerolineae	o__Anaerolineales	f__Anaerolineaceae
237a8af201b8f8cb2c518f302aa0dd75	0	0	0	4.55763	0	0	0	0	0	0	0	6.0661	4.37746	0	0	0	0	0	0	Heterotrophic Bacteroidota	Heterotrophic Bacteroidota	d__Bacteria	p__Bacteroidota	c__Bacteroidia	o__Bacteroidales	f__VadinHA17	g__LD21
2166c0db3e111762ffbc4c41b052c511	0	0	0	0	0	0	0	0	0	0	0	5.28704	6.16304	0	0	0	0	0	0	Chloroflexota	Chloroflexota	d__Bacteria	p__Chloroflexota	c__Anaerolineae	o__Anaerolineales
7d0c4a6884d05ef5cc2dd77248eff192	0	0	0	0	0	0	0	0	0	0	0	0	0	0	0	0	0	7.26952	0	Bacteria_unclassified	Bacteria_unclassified	d__Bacteria
832fb7930df2a04a9ccee164a9f27047	0	0	0	6.37433	0	0	0	0	0	0	0	4.40598	2.84346	0	0	0	0	0	0	Acidobacteriota	Acidobacteriota	d__Bacteria	p__Acidobacteriota	c__Aminicenantia	o__UBA2199	f__UBA2199	g__UBA2199
11489a3d402c946436f887b1d0b55813	0	0	0	0	6.10051	0	0	0	0	0	0	0	0	0	0	0	0	0	0	Heterotrophic Bacteroidota	Heterotrophic Bacteroidota	d__Bacteria	p__Bacteroidota
e789fee18138b3d8917128db908c4b7b	0	0	0	0	0	0	0	0	0	0	0	0	0	0	0	0	0	0	7.08349	Bacteria_unclassified	Bacteria_unclassified	d__Bacteria
1cfac27b1556ed873f9488b70d514e12	0	0	0	0	5.5722	0	0	0	0	4.84782	0	0	0	0	0.227424	0	0	0	0	Proteobacteria	Proteobacteria	d__Bacteria	p__Proteobacteria	c__Alphaproteobacteria	o__Sphingomonadales	f__Sphingomonadaceae	g__Polymorphobacter
e07dbb4e44d23cefd920d1ab01f4de3c	0	0	0	0	6.47686	0	0	0	0	0	0	0	0	0	0	0	0	0	0	Bacteria_unclassified	Bacteria_unclassified	d__Bacteria
728126699bdf95ab0f1c2ba2b9f15732	0	0	0	0	0	2.14421	6.24104	0	0	0	0	0	0	0	0	0	0	0	0	Firmicutes	Firmicutes	d__Bacteria	p__Firmicutes_D	c__Dethiobacteria	o__DTU022	f__UBA8154	g__SKMY01
e3911d38f836889bcca72a9b1b5f93d4	0	0	0	0	0	0	0	0	0	5.66041	3.49189	4.48371	4.11706	0	0	0	0	0	0	Chloroflexota	Chloroflexota	d__Bacteria	p__Chloroflexota	c__Anaerolineae	o__Anaerolineales	f__Anaerolineaceae	g__SpSt-1165
45dec5485af4dfc61b00bb9997b5415d	0	0	0	0	0	0	0	0	0	0	0	0	0	0	0	6.22695	0	4.67688	0	Campylobacterota	Campylobacterota	d__Bacteria	p__Campylobacterota	c__Campylobacteria	o__Campylobacterales	f__Sulfurimonadaceae
feb775892e365d2dc0cfb4b38a94d819	0	0	0	0	3.79519	0	0	4.77008	0	0	4.41131	0	0	4.05908	0	0	0	0	0	Proteobacteria	Proteobacteria	d__Bacteria	p__Proteobacteria	c__Alphaproteobacteria	o__Rhodobacterales	f__Rhodobacteraceae
c733f56a6fdc5e02127c541f7a4784f8	0	0	0	0	0	0	0	0	6.08455	0	0	0	0	0	0	0	0	0	0	Firmicutes	Firmicutes	d__Bacteria	p__Firmicutes_F	c__Halanaerobiia	o__Halobacteroidales	f__Halobacteroidaceae	g__Halonatronum
4eb29dae17b109ca69af123fac7e8c9d	0	0	0	0	0	0	0	0	0	0	0	0	0	0	0	6.65161	0	0	0	Heterotrophic Bacteroidota	Heterotrophic Bacteroidota	d__Bacteria	p__Bacteroidota	c__Ignavibacteria	o__Ignavibacteriales
174a21d41a840a43571cb2e4b84138af	0	0	0	0	0	0	0	0	0	0	0	0	0	0	0	0	0	6.65161	0	Proteobacteria	Proteobacteria	d__Bacteria	p__Proteobacteria	c__Alphaproteobacteria	o__Micavibrionales	f__Micavibrionaceae	g__UBA1573
8a25a312dca00bba7e74d935d1da1758	0	0	0	0	0	0	0	0	0	0	0	0	0	0	0	0	0	0	6.51837	Proteobacteria	Proteobacteria	d__Bacteria	p__Proteobacteria	c__Alphaproteobacteria
acdd322d02392dc0d705c6778c8c9aff	0	0	0	0	0	0	5.93714	0	0	2.488	0	3.57415	2.84346	0	0	0	0	0	0	Firmicutes	Firmicutes	d__Bacteria	p__Firmicutes_D	c__Dethiobacteria	o__DTU022	f__UBA8154	g__SKMY01
50430b97c518bf7de35e20e38e27f347	0	0	0	0	0	0	0	3.57929	5.84093	0	0	0	0	0	0	0	0	0	0	Proteobacteria	Proteobacteria	d__Bacteria	p__Proteobacteria	c__Gammaproteobacteria	o__Pseudomonadales
ff01c08bd5f982ff74d6ac78a5b7a7a6	0	0	0	0	0	0	0	0	0	0	6.23629	3.70735	0	0	0	0	0	0	0	Photosynthetic_Cyanobacteriia	Photosynthetic_Cyanobacteriia	d__Bacteria	p__Cyanobacteria	c__Cyanobacteriia	o__Cyanobacteriales
808d1256d7980c3c699eaaaa6bc0ad4f	0	0	0	0	0	0	0	0	0	0	0	0	0	6.26858	0	0	0	0	0	Heterotrophic Bacteroidota	Heterotrophic Bacteroidota	d__Bacteria	p__Bacteroidota	c__Bacteroidia	o__Flavobacteriales	f__UA16	g__RI-182
fcf9a418f0d52612a19374acffdea929	0	0	0	0	0	0	0	0	0	0	0	0	0	3.74425	0	0	0	6.35007	0	Proteobacteria	Proteobacteria	d__Bacteria	p__Proteobacteria	c__Gammaproteobacteria	o__Burkholderiales	f__Burkholderiaceae	g__Hydrogenophaga
6bfa4a38556740d9373e256694facd8d	0	0	0	0	0	0	0	0	0	0	0	0	0	0	0	0	0	6.63549	0	Proteobacteria	Proteobacteria	d__Bacteria	p__Proteobacteria	c__Alphaproteobacteria	o__Micavibrionales	f__Micavibrionaceae	g__UBA1573
257446bf917bb549c94e47386f50d91d	3.70981	6.42678	0	0	0	0	0	0	0	0	0	0	0	0	0	0	0	0	0	Chloroflexota	Chloroflexota	d__Bacteria	p__Chloroflexota	c__Anaerolineae	o__Anaerolineales	f__Anaerolineaceae	g__49-20
1789bb0d8addb3373523932bd5a670d8	0	0	0	4.55763	0	0	0	0	0	0	3.09474	5.80756	4.01913	0	0	0	0	0	0	Heterotrophic Bacteroidota	Heterotrophic Bacteroidota	d__Bacteria	p__Bacteroidota	c__Bacteroidia	o__Bacteroidales	f__VadinHA17	g__LD21
4618ff74ddc8e3eb75f3c4e0b6bd0c58	0	0	0	0	5.35298	0	0	0	0	0	0	0	0	0	0	0	0	4.95189	2.36623	Proteobacteria	Proteobacteria	d__Bacteria	p__Proteobacteria	c__Alphaproteobacteria	o__Acetobacterales	f__Acetobacteraceae	g__Roseomonas_B
208d9b07437fbc76fb5777a229ed016d	0	0	0	0	3.86738	0	0	0	0	5.72183	0	0	0	4.12839	0	0	0	0	0	Heterotrophic Bacteroidota	Heterotrophic Bacteroidota	d__Bacteria	p__Bacteroidota	c__Bacteroidia	o__Flavobacteriales
a930fde499b289ea7fe479e5a61c9b3b	0	0	0	0	0	0	4.83324	0	0	0	0	3.42764	0	0	0	0	5.32568	0	0	Heterotrophic Bacteroidota	Heterotrophic Bacteroidota	d__Bacteria	p__Bacteroidota	c__Bacteroidia	o__Flavobacteriales	f__Flavobacteriaceae	g__Gillisia
de7f48f0ad5d63fcc81b5270cad141c1	0	0	0	0	0	0	0	0	0	0	0	0	0	0	0	5.18443	5.55238	0	0	Heterotrophic Bacteroidota	Heterotrophic Bacteroidota	d__Bacteria	p__Bacteroidota	c__Bacteroidia	o__Bacteroidales	f__VadinHA17
47c8ebaeb70077090cf677adc0782fc8	0	3.90609	0	0	0	0	0	0	0	0	0	3.57415	5.74655	0	4.21127	0	0	0	0	Heterotrophic Bacteroidota	Heterotrophic Bacteroidota	d__Bacteria	p__Bacteroidota	c__UBA10030	o__UBA10030	f__UBA10030	g__UBA6688
35ada6591fd40a8c1e56198a66b4a0d8	0	0	0	5.67643	0	0	3.70685	0	0	0	0	0	5.16623	0	0	0	0	0	0	Heterotrophic Bacteroidota	Heterotrophic Bacteroidota	d__Bacteria	p__Bacteroidota	c__Ignavibacteria	o__Ignavibacteriales	f__Ignavibacteriaceae	g__IGN2
ec99ac1271bc8d7cd04f07c4f4c6eab7	0	0	0	0	2.21618	5.22097	4.11285	0	0	0	0	0	0	0	0	0	0	0	0	Deltaproteobacteria	Proteobacteria	d__Bacteria	p__Desulfobacterota	c__Desulfobulbia	o__Desulfobulbales	f__Desulfobulbaceae	g__Desulfobulbus
bc230644d1ac431974df4eb1420a16ea	0	0	0	0	0	0	0	0	6.03561	0	0	0	0	0	0	0	0	0	0	Proteobacteria	Proteobacteria	d__Bacteria	p__Proteobacteria	c__Gammaproteobacteria	o__DSM-100275	f__DSM-100275	g__Inmirania
9063fed0e1e8a8705b56062a2b2bc49b	0	0	0	0	0	0	0	0	0	6.0206	0	0	0	0	0	2.73478	0	4.61531	0	Proteobacteria	Proteobacteria	d__Bacteria	p__Proteobacteria	c__Alphaproteobacteria	o__Caulobacterales	f__Hyphomonadaceae	g__Hyphomonas
1785223b685c80278df990202b0e1d38	0	5.52942	0	5.89884	0	0	4.31223	0	0	0	0	0	0	0	0	0	0	0	0	Bacteria_unclassified	Bacteria_unclassified	d__Bacteria
732ae83dc6a2faba0a1e67c9f1056a46	0	0	0	0	0	0	0	0	0	0	0	0	0	0	0	2.94461	0	6.4818	0	Proteobacteria	Proteobacteria	d__Bacteria	p__Proteobacteria	c__Gammaproteobacteria	o__DSM-16500	f__DSM-16500
78b3186070e102f6f2888404e953ad50	0	0	0	0	0	0	0	0	0	0	0	0	0	0	0	0	6.23577	0	0	Deltaproteobacteria	Proteobacteria	d__Bacteria	p__Desulfobacterota	c__Desulfobacteria	o__Desulfobacterales	f__Desulfosarcinaceae	g__Desulfatitalea
da921b3a898056375f2b9162594e2223	0	0	0	0	0	0	0	0	0	0	0	0	0	0	0	0	0	0	6.46944	Photosynthetic_Cyanobacteriia	Photosynthetic_Cyanobacteriia	d__Bacteria	p__Cyanobacteria	c__Cyanobacteriia	o__PCC-9006	f__Prochlorotrichaceae	g__JAAUQQ01
4088c870e176f0d8171da1f3621f8424	3.26717	0	0	0	0	0	4.74244	0	0	0	0	5.53262	3.54646	0	0	0	0	0	0	Heterotrophic Bacteroidota	Heterotrophic Bacteroidota	d__Bacteria	p__Bacteroidota	c__Bacteroidia	o__Bacteroidales	f__VadinHA17	g__LD21
fca2d11897dbbf9b7f66ab4326867056	0	0	0	0	3.55472	0	0	0	0	0	5.2151	0	0	3.90998	0	0	0	3.90609	0	Proteobacteria	Proteobacteria	d__Bacteria	p__Proteobacteria	c__Gammaproteobacteria	o__Xanthomonadales	f__Xanthomonadaceae
e9d4531bb398073c57c7d5a5a171d6a9	0	0	0	0	0	5.7125	0	0	0	0	0	0	0	0	0	0	0	0	0	Heterotrophic Bacteroidota	Heterotrophic Bacteroidota	d__Bacteria	p__Bacteroidota	c__Bacteroidia	o__Cytophagales	f__Cyclobacteriaceae	g__Belliella
ed68745812a1ef6c0df4fb3ef79843a8	0	0	0	0	0	0	0	0	0	6.58603	0	0	0	0	0	0	0	0	0	Spirochaetota	Spirochaetota	d__Bacteria	p__Spirochaetota	c__UBA4802	o__UBA4802	f__UBA5550	g__WRGT01
8542097fd2bd8c3dfb8359b7742a3626	0	0	0	0	0	0	0	0	0	0	0	5.33087	5.98309	0	0	0	0	0	0	Heterotrophic Bacteroidota	Heterotrophic Bacteroidota	d__Bacteria	p__Bacteroidota	c__Bacteroidia	o__Bacteroidales	f__VadinHA17	g__LD21
b2e5f945e6eebf83b4d78c0c17ff8f8c	0	0	0	0	0	0	0	0	0	0	0	0	0	1.47005	0	0	0	5.3858	5.49578	Heterotrophic Bacteroidota	Heterotrophic Bacteroidota	d__Bacteria	p__Bacteroidota	c__Bacteroidia	o__Cytophagales	f__Spirosomaceae	g__Jiulongibacter
ce0440f3c012a5603ac6d12d71ee5568	0	0	0	0	0	0	0	0	0	0	0	0	0	0	0	4.4841	5.81667	0	0	Spirochaetota	Spirochaetota	d__Bacteria	p__Spirochaetota	c__Spirochaetia	o__Treponematales	f__Termitinemataceae	g__Treponema_G
ec5f65f4fcb0f8fd83df53c9f4541bb5	0	0	0	0	0	0	0	0	0	0	0	0	0	0	0	0	6.21909	0	0	Deltaproteobacteria	Proteobacteria	d__Bacteria	p__Desulfobacterota	c__Desulfobulbia	o__Desulfobulbales	f__Desulfocapsaceae	g__Desulfopila
ab91b17c667180d20626a638e603fbf3	0	0	0	0	5.32651	0	0	4.18664	0	3.68942	0	0	0	0	0	0	0	0	0	Photosynthetic_Cyanobacteriia	Photosynthetic_Cyanobacteriia	d__Bacteria	p__Cyanobacteria	c__Cyanobacteriia	o__Phormidesmiales	f__Phormidesmiaceae	g__Nodosilinea
75d2d7b2fba0f8659d9ab8f8c196662f	0	0	0	0	0	5.69565	0	0	0	0	0	0	0	0	0	0	0	0	0	Actinobacteriota	Actinobacteriota	d__Bacteria	p__Actinobacteriota	c__Actinomycetia	o__Nitriliruptorales	f__Nitriliruptoraceae	g__Nitriliruptor
f7a12873280151e65c0d5d4929affc80	0	0	0	0	0	0	4.48824	0	0	0	0	0	0	0	0	0	5.67835	0	0	Heterotrophic Bacteroidota	Heterotrophic Bacteroidota	d__Bacteria	p__Bacteroidota	c__Bacteroidia	o__Flavobacteriales	f__Flavobacteriaceae	g__Gillisia
8e9934a6c92643bfd78347c0d4f262d4	0	0	0	0	0	0	0	2.91005	0	0	0	0	0	6.02194	0	0	0.931397	0	0	Heterotrophic Bacteroidota	Heterotrophic Bacteroidota	d__Bacteria	p__Bacteroidota	c__Bacteroidia	o__Cytophagales	f__Cyclobacteriaceae	g__Marivirga
4459148f7aa617a0b77bcbd6d110e9a3	0	0	0	0	0	0	0	0	6.00206	0	0	0	0	0	0	0	0	0	0	Heterotrophic Bacteroidota	Heterotrophic Bacteroidota	d__Bacteria	p__Bacteroidota	c__Bacteroidia	o__Chitinophagales	f__Saprospiraceae	g__Lewinella_A
b18ed9472464fbb136e55c55a467ce71	0	0	0	0	0	0	0	0	0	0	0	0	0	0	0	6.56916	0	0	0	Chloroflexota	Chloroflexota	d__Bacteria	p__Chloroflexota	c__Chloroflexia	o__Chloroflexales	f__Chloroflexaceae	g__Viridilinea
57586c23a339404adb412f64302493a3	0	0	0	0	0	0	0	0	0	0	0	0	0	0	0	6.56916	0	0	0	Chloroflexota	Chloroflexota	d__Bacteria	p__Chloroflexota	c__Chloroflexia	o__Chloroflexales	f__Chloroflexaceae	g__Oscillochloris
76b9d510584a13d8e57f616fd189130b	0	3.28954	3.43229	0	4.00201	0	0	0	0	0	0	0	0	4.05908	0	0	4.54047	0	0	Photosynthetic_Cyanobacteriia	Photosynthetic_Cyanobacteriia	d__Bacteria	p__Cyanobacteria	c__Cyanobacteriia	o__Cyanobacteriales	f__Nostocaceae
a9015494fe887a3ad9cfaafe7fdaebbc	0	0	3.93151	0	0	1.93749	4.48824	4.18664	4.1255	0	0	0	0	0	0	0	0	0	0	Heterotrophic Bacteroidota	Heterotrophic Bacteroidota	d__Bacteria	p__Bacteroidota	c__Bacteroidia
916308cbaed8b4921627b738976cf00c	0	0	0	0	5.985	0	0	0	0	0	0	0	0	0	0	0	0	0	0	Heterotrophic Bacteroidota	Heterotrophic Bacteroidota	d__Bacteria	p__Bacteroidota	c__Bacteroidia	o__Chitinophagales	f__Saprospiraceae	g__M3007
a2a9e076b081dddd829fb1d115b4d759	0	0	0	0	0	5.67861	0	0	0	0	0	0	0	0	0	0	0	0	0	Heterotrophic Bacteroidota	Heterotrophic Bacteroidota	d__Bacteria	p__Bacteroidota	c__Bacteroidia	o__Flavobacteriales	f__Flavobacteriaceae	g__Psychroflexus
1330b9e40c1d920a4bfc5468f41ed86a	0	0	0	0	0	5.55356	2.6581	0	0	0	0	0	0	0	0	0	0	0	0	Deltaproteobacteria	Proteobacteria	d__Bacteria	p__Desulfobacterota_I	c__Desulfovibrionia	o__Desulfovibrionales	f__Desulfonatronovibrionaceae	g__Desulfonatronovibrio
1d53fb0a382ac4e1993af2d7325d7127	0	0	0	0	0	0	0	0	5.985	0	0	0	0	0	0	0	0	0	0	Heterotrophic Bacteroidota	Heterotrophic Bacteroidota	d__Bacteria	p__Bacteroidota	c__Bacteroidia	o__Flavobacteriales	f__Flavobacteriaceae	g__Psychroflexus
0bc1166a2b3dd9b7defee1b4f5d24a8c	0	0	0	0	0	0	0	0	0	0	0	0	0	6.18514	0	0	0	0	0	Heterotrophic Bacteroidota	Heterotrophic Bacteroidota	d__Bacteria	p__Bacteroidota	c__Bacteroidia	o__Flavobacteriales	f__UA16	g__UA16
4d87648435a1fe459b2a148279b8bce3	0	0	0	0	0	0	0	0	0	0	0	0	0	6.18514	0	0	0	0	0	Photosynthetic_Cyanobacteriia	Photosynthetic_Cyanobacteriia	d__Bacteria	p__Cyanobacteria	c__Cyanobacteriia	o__Phormidesmiales	f__Phormidesmiaceae	g__Halomicronema
096b36032e9151ed54dddbf64f8e6646	0	0	0	0	0	0	0	0	0	0	0	0	0	0	5.1359	0	5.38566	0	0	Actinobacteriota	Actinobacteriota	d__Bacteria	p__Actinobacteriota	c__Actinomycetia	o__Actinomycetales	f__Micrococcaceae	g__Pseudarthrobacter
7f1b3583412889d519fac0ac6504782f	0	0	0	0	0	0	0	0	0	0	0	0	0	0	0	0	6.18514	0	0	Deltaproteobacteria	Proteobacteria	d__Bacteria	p__Desulfobacterota	c__Desulfobacteria	o__Desulfobacterales	f__Desulfosarcinaceae	g__Desulfatitalea
a01dd8b85b7e9efe2a91adfb30a88dd7	0	0	0	0	0	0	0	0	0	0	0	0	0	0	0	5.30846	0	6.38892	0	Bacteria_unclassified	Bacteria_unclassified	d__Bacteria
d95d82127513910a8092a771eeccdf76	4.04979	0	0	0	0	0	0	0	0	0	0	0	0	0	0	3.12741	0	5.83754	3.31034	Heterotrophic Bacteroidota	Heterotrophic Bacteroidota	d__Bacteria	p__Bacteroidota	c__Bacteroidia	o__Chitinophagales	f__Chitinophagaceae	g__Sediminibacterium
5058f8020800d6ab09f7008e6309188c	0	0	0	6.47761	0	0	0	0	0	0	0	0	0	0	0	0	3.22352	0	0	Acidobacteriota	Acidobacteriota	d__Bacteria	p__Acidobacteriota	c__Aminicenantia	o__UBA2199	f__UBA2199	g__UBA2199
22b10b3a09bcdd40d24a8cb4774150bb	0	0	0	0	3.3693	0	0	4.81771	0	0	4.58788	0	0	3.55756	0	0	0	0	0	Proteobacteria	Proteobacteria	d__Bacteria	p__Proteobacteria	c__Alphaproteobacteria	o__Rhodobacterales	f__Rhodobacteraceae
38f54ed34dae3b13bbd39a4cd8b5bb62	0	0	0	0	0	2.14421	0	3.77957	0	0	5.88364	0	0	0	0	0	0	0	0	Photosynthetic_Cyanobacteriia	Photosynthetic_Cyanobacteriia	d__Bacteria	p__Cyanobacteria	c__Cyanobacteriia	o__Cyanobacteriales	f__Microcoleaceae	g__Limnospira
f66d51d74b78fda8affce858e507c0aa	0	0	0	0	0	0	0	0	0	0	4.74593	4.55763	2.84346	4.64011	0	0	0	0	0	Heterotrophic Bacteroidota	Heterotrophic Bacteroidota	d__Bacteria	p__Bacteroidota	c__Bacteroidia	o__Cytophagales	f__Cyclobacteriaceae	g__Lunatimonas
cdac76e8e3d1762f6e3e35b77e3cebbc	0	0	0	0	0	0	0	0	0	0	0	0	0	6.16787	0	0	0	0	0	Heterotrophic Bacteroidota	Heterotrophic Bacteroidota	d__Bacteria	p__Bacteroidota	c__Bacteroidia	o__Flavobacteriales	f__Flavobacteriaceae	g__Winogradskyella
1d5466cd4e08b4887a7e5587d41cb22e	0	0	0	0	0	0	0	0	0	0	0	0	0	0	0	5.97056	0	4.84782	0	Proteobacteria	Proteobacteria	d__Bacteria	p__Proteobacteria	c__Gammaproteobacteria	o__Burkholderiales	f__Burkholderiaceae
2817d787d1cb50eec1fa8d7f0ffbc02c	0	0	0	0	0	0	3.396	0	0	0	0	0	0	0	0	0	0	0	0	Atribacterota	Atribacterota	d__Bacteria	p__Atribacterota	c__JS1	o__SB-45	f__34-128	g__34-128
62b95f53600608a5a1ffd322c5c84c9a	0	0	0	0	4.00201	0	0	0	0	0	5.10092	3.08116	0	3.90998	0	0	0	0	0	Proteobacteria	Proteobacteria	d__Bacteria	p__Proteobacteria	c__Gammaproteobacteria	o__Burkholderiales
3c6ea20bd711354c463a22c17ef78341	0	0	0	0	0	3.08319	0	6.01365	0	0	0	0	0	0	0	0	0	0	0	Proteobacteria	Proteobacteria	d__Bacteria	p__Proteobacteria	c__Gammaproteobacteria	o__Xanthomonadales	f__Wenzhouxiangellaceae	g__Wenzhouxiangella
7c112617680718051900d78936acadc8	0	0	0	0	0	0	5.80494	3.34731	0	0	3.09474	0	0	0	0	0	0	0	0	Firmicutes	Firmicutes	d__Bacteria	p__Firmicutes_A	c__Clostridia	o__Peptostreptococcales	f__Tindalliaceae	g__Tindallia
bfb08023ec3eb866e1707e3aee2bc864	0	0	0	0	0	0	0	4.18664	0	0	0	5.67643	4.59938	0	0	0	0	0	0	Heterotrophic Bacteroidota	Heterotrophic Bacteroidota	d__Bacteria	p__Bacteroidota	c__Bacteroidia
25d08634b95e0e7c2c8b851326c547dd	0	0	0	0	0	0	0	0	0	6.51737	0	0	0	0	0	0	0	0	0	Deltaproteobacteria	Proteobacteria	d__Bacteria	p__Desulfobacterota	c__Syntrophia	o__Syntrophales	f__UBA5619	g__UBA5619
457dfa17ea59518d7e56b5ef8ba69cd8	0	0	0	0	0	0	0	0	0	0	0	0	0	6.1504	0	0	0	0	0	Heterotrophic Bacteroidota	Heterotrophic Bacteroidota	d__Bacteria	p__Bacteroidota	c__Bacteroidia	o__Flavobacteriales	f__Cryomorphaceae
22c1116d27904fe556adafff7c63f452	0	0	0	0	5.93259	0	0	0	0	0	0	0	0	0	0	0	0	0	0	Photosynthetic_Cyanobacteriia	Photosynthetic_Cyanobacteriia	d__Bacteria	p__Cyanobacteria	c__Cyanobacteriia	o__Cyanobacteriales	f__Nostocaceae	g__Dolichospermum
9cfc489f37aaf373261bc81cba7da55b	0	0	0	0	0	0	0	0	0	0	0	0	0	0	3.56329	0	0	0	0	Atribacterota	Atribacterota	d__Bacteria	p__Atribacterota	c__JS1	o__SB-45	f__34-128	g__34-128
3512240aea7b5925052885709a542629	0	0	0	0	5.09609	0	0	0	0	0	0	0	0	4.90477	0	0	0	0	0	Heterotrophic Bacteroidota	Heterotrophic Bacteroidota	d__Bacteria	p__Bacteroidota	c__Bacteroidia	o__Chitinophagales	f__Saprospiraceae	g__Lewinella_A
7e6272dcad3301043a5394b591814d98	0	0	0	0	2.21618	0	0	0	0	0	0	0	0	6.02194	0	0	0	0	0	Heterotrophic Bacteroidota	Heterotrophic Bacteroidota	d__Bacteria	p__Bacteroidota	c__Bacteroidia	o__Cytophagales	f__Cyclobacteriaceae	g__Lunatimonas
7c888fbbcf36efed081a170e5f79c080	0	0	0	0	0	0	0	0	0	0	0	0	0	0	0	0	6.13271	0	0	Heterotrophic Bacteroidota	Heterotrophic Bacteroidota	d__Bacteria	p__Bacteroidota	c__Bacteroidia	o__Bacteroidales
165215e8b66269f435905b0bfa7bc0ba	0	0	0	0	0	5.60844	0	0	0	0	0	0	0	0	0	0	0	0	0	Proteobacteria	Proteobacteria	d__Bacteria	p__Proteobacteria	c__Gammaproteobacteria	o__Pseudomonadales	f__Nitrincolaceae	g__Nitrincola
d6d58dc8dd06d66df342849a8ed9acae	0	0	0	0	0	0	6.17072	0	0	0	0	0	0	0	0	0	0	0	0	Chloroflexota	Chloroflexota	d__Bacteria	p__Chloroflexota	c__Anaerolineae	o__Anaerolineales	f__Anaerolineaceae	g__UBA6170
ed05f80651bd3b3bb58a567fd6265697	0	0	0	0	0	0	0	0	0	0	0	0	0	0	0	0	0	6.4818	0	Actinobacteriota	Actinobacteriota	d__Bacteria	p__Actinobacteriota	c__Actinomycetia	o__Actinomycetales	f__Microbacteriaceae
3231d21b2105074c3051185be910030e	0	0	0	0	0	0	0	0	0	0	0	0	0	0	0	0	0	6.4818	0	Proteobacteria	Proteobacteria	d__Bacteria	p__Proteobacteria	c__Gammaproteobacteria	o__Burkholderiales	f__Burkholderiaceae
eb49fdce0a92d2092efe2d21197dc679	0	0	0	6.47761	0	0	0	0	0	0	0	4.6281	0	0	0	0	0	0	0	Bacteria_unclassified	Bacteria_unclassified	d__Bacteria
48ca5b4f7cb58d4a146837de341a2604	4.76242	3.43533	0	0	4.39591	0	0	0	0	0	3.3712	0	0	1.47005	0	0	0	0	2.36623	Proteobacteria	Proteobacteria	d__Bacteria	p__Proteobacteria	c__Alphaproteobacteria	o__Rhodobacterales	f__Rhodobacteraceae
4105eab7ff1748069a9bf108aa74361d	4.14782	0	0	5.45516	4.39591	0	0	0	0	0	0	0	0	0	0	0	0	0	0	Proteobacteria	Proteobacteria	d__Bacteria	p__Proteobacteria	c__Alphaproteobacteria	o__Sphingomonadales	f__Sphingomonadaceae	g__Erythrobacter
4f06ccd33deeb91db35ca2cea246301b	0	0	0	0	4.96616	0	0	0	0	3.80171	0	0	0	4.37746	0	0	0	0	0	Heterotrophic Bacteroidota	Heterotrophic Bacteroidota	d__Bacteria	p__Bacteroidota	c__Bacteroidia	o__Chitinophagales	f__Saprospiraceae
064246c313fd65d4e354abcabf900764	6.37692	4.00362	0	0	2.76376	0	0	0	0	0	0	0	0	0	0	0	0	0	0	Bacteria_unclassified	Bacteria_unclassified	d__Bacteria
6ffa85dc01ded84a30d1dde69ee2501f	0	0	0	0	0	0	0	0	0	5.49479	0	0	0	0	0	0	5.02152	0	0	Chloroflexota	Chloroflexota	d__Bacteria	p__Chloroflexota	c__Anaerolineae	o__Anaerolineales	f__EnvOPS12	g__UBA5195
4b113a29ac203021ce4d250c1a3d65f7	0	0	0	0	0	0	0	0	0	0	0	0	0	0	0	0	6.0967	0	0	Firmicutes	Firmicutes	d__Bacteria	p__Firmicutes_A	c__Clostridia	o__Saccharofermentanales	f__Saccharofermentanaceae	g__Saccharofermentans
ebabac98270b804d79ba1fcdf34dd7b1	4.82424	0	0	0	3.63932	0	0	0	0	0	5.178	0	0	0	0	0	0	0	0	Heterotrophic Bacteroidota	Heterotrophic Bacteroidota	d__Bacteria	p__Bacteroidota	c__Bacteroidia	o__Chitinophagales	f__Saprospiraceae	g__OLB9
c1be84a3ba74836ce8ce1bf42e9ddd20	0	0	0	0	0	0	3.00011	0	0	0	0	0	0	0	0	0	0	0	0	Atribacterota	Atribacterota	d__Bacteria	p__Atribacterota	c__JS1	o__SB-45	f__34-128
9599ce391a51a4ad9105c70c9aa64452	0	0	0	0	5.87827	0	0	0	0	0	0	0	0	0	0	0	0	0	0	Heterotrophic Bacteroidota	Heterotrophic Bacteroidota	d__Bacteria	p__Bacteroidota	c__Bacteroidia	o__Chitinophagales	f__Saprospiraceae	g__Haliscomenobacter
213ec0ef843de45b3db9302876229bed	0	0	0	0	4.34558	0	0	0	0	4.67688	0	0	0	4.54047	0	0	0	0	0	Proteobacteria	Proteobacteria	d__Bacteria	p__Proteobacteria	c__Gammaproteobacteria	o__Burkholderiales	f__Burkholderiaceae
2e2ac95b69eccab6172b25ce2ad3138c	0	0	0	0	0	5.22097	0	3.95594	0	0	0	0	0	0	0	0	0	0	0	Heterotrophic Bacteroidota	Heterotrophic Bacteroidota	d__Bacteria	p__Bacteroidota	c__Bacteroidia	o__Flavobacteriales	f__Flavobacteriaceae	g__Psychroflexus
4736672138649e5c8055a7dc0b89fc8d	0	0	0	0	0	0	5.11388	0	0	0	0	0	5.54064	0	0	0	0	0	0	Heterotrophic Bacteroidota	Heterotrophic Bacteroidota	d__Bacteria	p__Bacteroidota	c__Bacteroidia	o__Bacteroidales	f__Prolixibacteraceae	g__Draconibacterium
bc081fd5755bbd67f77b747646d7398d	0	0	0	0	0	0	0	0	0	0	4.34754	0	0	5.60405	0	0	0	0	0	Proteobacteria	Proteobacteria	d__Bacteria	p__Proteobacteria	c__Gammaproteobacteria	o__Xanthomonadales	f__Rhodanobacteraceae	g__Dokdonella_A
f16f6f82af029f2bfcd71492d14ac860	0	0	0	0	0	0	0	0	0	0	1.61272	0	0	6.02194	0	0	0	0	0	Deltaproteobacteria	Proteobacteria	d__Bacteria	p__Myxococcota_A	c__UBA796	o__UBA796	f__GCA-2862545	g__REDI01
80a2c12088aeee7f0250d8ed55ae27b3	0	0	0	0	0	0	0	0	0	0	0	0	0	6.07836	0	0	0	0	0	Photosynthetic_Cyanobacteriia	Photosynthetic_Cyanobacteriia	d__Bacteria	p__Cyanobacteria	c__Cyanobacteriia	o__Phormidesmiales	f__Phormidesmiaceae
a773aab3e52c50f3ac384a8327782749	0	0	0	0	0	0	0	0	0	0	0	0	0	0	0	6.44535	0	0	0	Proteobacteria	Proteobacteria	d__Bacteria	p__Proteobacteria	c__Gammaproteobacteria	o__Chromatiales	f__Chromatiaceae
11deef4f661a0fb85d50b7ccb607f466	0	0	0	0	0	0	0	0	0	0	0	0	0	0	0	6.44535	0	0	0	Chloroflexota	Chloroflexota	d__Bacteria	p__Chloroflexota	c__Chloroflexia	o__Chloroflexales	f__Chloroflexaceae	g__Viridilinea
9a063f452902589a5e281fcf55ed48b1	0	0	0	0	0	0	0	0	0	0	0	0	0	0	0	0	6.07836	0	0	Firmicutes	Firmicutes	d__Bacteria	p__Firmicutes_A	c__Clostridia	o__Clostridiales	f__Clostridiaceae
069eed7b7838a4bcafd7953570b159e7	0	0	0	0	0	0	0	0	0	0	0	0	0	0	0	0	0	6.44535	0	Proteobacteria	Proteobacteria	d__Bacteria	p__Proteobacteria	c__Gammaproteobacteria	o__Burkholderiales	f__Burkholderiaceae
d3abc69d0fc0f2f35fdd5625763ed494	0	0	0	0	0	0	0	0	0	0	0	0	0	0	0	0	0	0	6.31204	Photosynthetic_Cyanobacteriia	Photosynthetic_Cyanobacteriia	d__Bacteria	p__Cyanobacteria	c__Cyanobacteriia	o__PCC-6307	f__Cyanobiaceae
ef8c7d7af1fe22d090a7d422d4115c5c	0	0	0	2.87051	0	0	0	0	0	0	0	0	0	0	0	0	0	0	0	Atribacterota	Atribacterota	d__Bacteria	p__Atribacterota	c__JS1	o__SB-45	f__34-128	g__34-128
e5a501b4d0706773feca455d8ca0ad69	0	0	6.08604	0	0	0	0	0	0	0	0	0	0	0	0	0	0	0	0	Bdellovibrionota	Bdellovibrionota	d__Bacteria	p__Bdellovibrionota	c__Oligoflexia	o__Silvanigrellales	f__Silvanigrellaceae	g__Silvanigrella
28d367276fe3f7a679296a107d55856d	0	0	0	0	0	5.09985	0	0	3.93622	0	0	0	0	0	0	0	0	0	0	Proteobacteria	Proteobacteria	d__Bacteria	p__Proteobacteria	c__Alphaproteobacteria	o__Rhodobacterales	f__Rhodobacteraceae	g__Yoonia
d17e9eeef8e1453f406fc5c2897b8436	0	0	0	0	0	0	2.4497	0	0	0	0	0	0	0	0	3.68942	0.0215746	6.0206	0	Proteobacteria	Proteobacteria	d__Bacteria	p__Proteobacteria	c__Gammaproteobacteria	o__Burkholderiales	f__Burkholderiaceae	g__Rhodoferax
a786a1199eac74620c2fba1aecd44dfe	0	0	0	0	5.78308	0	0	0	0	0	2.93361	2.87051	2.295	0	0	0	0	0	0	Bacteria_unclassified	Bacteria_unclassified	d__Bacteria
5d34e19966cc03d8e5984534514ad805	0	0	0	0	0	0	0	0	0	0	0	0	0	0	0	6.42678	0	0	0	Heterotrophic Bacteroidota	Heterotrophic Bacteroidota	d__Bacteria	p__Bacteroidota	c__Bacteroidia	o__Bacteroidales
0163b7365b1dd37fca48f77947c9aeeb	0	0	0	0	0	0	0	0	0	0	0	0	0	0	0	0	0	6.42678	0	Proteobacteria	Proteobacteria	d__Bacteria	p__Proteobacteria	c__Alphaproteobacteria	o__Micavibrionales	f__Micavibrionaceae	g__UBA1573
091be557509d6ca7ef34f4fe9b8da14c	0	0	0	0	0	0	0	0	0	0	0	0	0	0	0	0	0	5.30846	5.36201	Heterotrophic Bacteroidota	Heterotrophic Bacteroidota	d__Bacteria	p__Bacteroidota	c__Bacteroidia	o__Cytophagales	f__Spirosomaceae	g__Arcticibacterium
0420dd6c1d360efb808a710fee3dec4a	5.28961	0	0	0	0	0	0	0	0	5.59635	0	0	0	0	0	0	0	0	0	Proteobacteria	Proteobacteria	d__Bacteria	p__Proteobacteria	c__Gammaproteobacteria	o__Burkholderiales	f__Burkholderiaceae
31fd267d7cad40f2f8aff36e25230e0b	2.87291	0	1.73375	0	0	0	0	0	0	0	0	0	0	0	0	0	0	0	6.11487	Heterotrophic Bacteroidota	Heterotrophic Bacteroidota	d__Bacteria	p__Bacteroidota	c__Bacteroidia	o__Cytophagales	f__Spirosomaceae	g__Leadbetterella
4cac495a541f3c5975798ccb125b289c	0	0	0	0	0	0	6.09688	0	0	0	0	0	0	0	0	0	0	0	0	Gemmatimonadota	Gemmatimonadota	d__Bacteria	p__Gemmatimonadota	c__Gemmatimonadetes	o__Gemmatimonadales	f__Gemmatimonadaceae	g__UBA4720
eb5b465d1da98eaeebb7c110d38ec395	0	0	0	0	0	0	5.87251	0	0	0	0	3.70735	0	0	0	0	0	0	0	Firmicutes	Firmicutes	d__Bacteria	p__Firmicutes_B	c__Desulfitobacteriia	o__Desulfitobacteriales
00cea7bfa325fd2177277a0d460cc9ff	0	0	0	0	0	0	5.78172	0	0	0	0	4.14532	0	0	0	0	0	0	0	Deltaproteobacteria	Proteobacteria	d__Bacteria	p__Desulfobacterota	c__Desulfobacteria	o__Desulfobacterales	f__Desulfobacteraceae	g__Desulfotignum
2366cf3cbd8521b00099d79bdc5fc5e8	0	0	0	0	0	0	0	0	0	0	0	0	0	0	0	0	0	5.56326	0	Bdellovibrionota	Bdellovibrionota	d__Bacteria	p__Bdellovibrionota	c__Oligoflexia	o__Oligoflexales	f__Oligoflexaceae	g__Oligoflexus
ad7fb4675a4744ace99bbac274de26af	0	0	0	0	0	0	3.70685	0	0	0	0	4.0473	5.83972	0	0	0	0	0	0	Heterotrophic Bacteroidota	Heterotrophic Bacteroidota	d__Bacteria	p__Bacteroidota	c__Bacteroidia	o__Bacteroidales	f__VadinHA17	g__LD21
31730fb0a9cac0ad224068af137957c5	0	0	0	0	0	0	0	0	0	5.80945	0	0	0	0	0	4.79296	0	0	0	Deltaproteobacteria	Proteobacteria	d__Bacteria	p__Desulfobacterota	c__Desulfobulbia	o__Desulfobulbales	f__Desulfocapsaceae	g__Desulforhopalus
c69c0c0c0ea5b6fa3890573a30e2787a	0	0	0	0	0	0	0	0	0	4.84782	0	0	0	0	0	0	5.41477	0	0	Chloroflexota	Chloroflexota	d__Bacteria	p__Chloroflexota	c__Anaerolineae	o__Anaerolineales	f__Anaerolineaceae
80dd0edcf2ab73c150823eed14b72511	0	0	0	0	0	0	0	0	0	0	0	0	0	5.74911	0	0	3.55756	0	0	Gemmatimonadota	Gemmatimonadota	d__Bacteria	p__Gemmatimonadota	c__Gemmatimonadetes	o__Gemmatimonadales	f__GWC2-71-9	g__Palsa-1233
34a7efc3d04f62ba76b4e77c80fd70e3	0	0	0	0	0	0	0	0	0	0	0	0	0	0	0	6.40798	0	0	0	Proteobacteria	Proteobacteria	d__Bacteria	p__Proteobacteria	c__Gammaproteobacteria	o__UBA6186	f__UBA6186	g__UBA6186
0389bccf54736f09167e3cbf70058760	4.99583	5.34763	0	0	0	0	0	0	0	0	0	0	0	0	0	0	3.34359	0	0	Chloroflexota	Chloroflexota	d__Bacteria	p__Chloroflexota	c__Anaerolineae	o__Anaerolineales	f__Anaerolineaceae	g__Leptolinea
a284385d48037af69098f4080a2a13d3	4.82424	4.26299	0	0	4.39591	0	0	0	0	0	0	0	0	0	0	0	0	0	2.6124	Proteobacteria	Proteobacteria	d__Bacteria	p__Proteobacteria	c__Alphaproteobacteria	o__Rhodobacterales	f__Rhodobacteraceae
b1526720a2195d442cc1c23539c05397	0	0	0	0	0	0	0	0	0	0	0	0	0	0	0	0	0	5.09567	0	Bdellovibrionota	Bdellovibrionota	d__Bacteria	p__Bdellovibrionota	c__Bdellovibrionia	o__Bdellovibrionales	f__UBA6776	g__JADJVA01
88f7a5d5f0a478c830840ebf7dc44b83	0	3.80171	4.51003	3.08116	0	0	0	0	0	0	0	0	0	0	5.36201	0	0	0	0	Proteobacteria	Proteobacteria	d__Bacteria	p__Proteobacteria	c__Alphaproteobacteria	o__Sphingomonadales	f__Sphingomonadaceae	g__Polymorphobacter
c2ca1173a759d59239b84983382221ea	0	0	0	0	0	0	0	0	0	0	0	0	0	0	0	0	0	5.04925	0	Bdellovibrionota	Bdellovibrionota	d__Bacteria	p__Bdellovibrionota	c__Oligoflexia	o__Silvanigrellales	f__Silvanigrellaceae	g__Silvanigrella
9c26adf7b45c04c7a94597e6665ac497	0	0	0	0	5.82189	0	0	0	0	0	0	0	0	0	0	0	0	0	0	Proteobacteria	Proteobacteria	d__Bacteria	p__Proteobacteria	c__Gammaproteobacteria	o__Burkholderiales	f__Burkholderiaceae
574536113a8ba898a85aeda2102dd2f6	0	0	0	0	5.09609	0	0	0	0	0	4.79515	0	0	0	0	0	0	0	0	Heterotrophic Bacteroidota	Heterotrophic Bacteroidota	d__Bacteria	p__Bacteroidota
16eb42b37fcd59541f84325e972837f0	0	0	0	0	0	5.41704	3.70685	0	2.21618	0	0	0	0	0	0	0	0	0	0	Bacteria_unclassified	Bacteria_unclassified	d__Bacteria
a9cce0492e72dad9be7c63058b75a495	0	0	0	0	0	5.51581	0	0	0	0	0	0	0	0	0	0	0	0	0	Deltaproteobacteria	Proteobacteria	d__Bacteria	p__Desulfobacterota_I	c__Desulfovibrionia	o__Desulfovibrionales	f__Desulfonatronaceae	g__Desulfonatronum
7709039d551fc76535d0f11dfd329a17	0	0	0	0	0	5.51581	0	0	0	0	0	0	0	0	0	0	0	0	0	Proteobacteria	Proteobacteria	d__Bacteria	p__Proteobacteria	c__Alphaproteobacteria	o__Rhodobacterales	f__Rhodobacteraceae	g__Tropicibacter
c1c89bd0120af1206e028de9612f45f0	0	0	0	0	0	0	0	0	0	0	0	0	0	6.02194	0	0	0	0	0	Heterotrophic Bacteroidota	Heterotrophic Bacteroidota	d__Bacteria	p__Bacteroidota	c__Bacteroidia	o__Flavobacteriales	f__Cryomorphaceae	g__T3Sed10-241
dafe4cd0faebef235f7602b585ca3afe	0	0	0	0	0	0	0	0	0	0	0	0	0	0	0	0	6.02194	0	0	Chloroflexota	Chloroflexota	d__Bacteria	p__Chloroflexota	c__Anaerolineae	o__Anaerolineales	f__Anaerolineaceae
4507c69151b75550593bd3e9d060ab9c	0	0	0	0	0	0	0	0	0	0	0	0	0	0	0	0	0	6.38892	0	Heterotrophic Bacteroidota	Heterotrophic Bacteroidota	d__Bacteria	p__Bacteroidota	c__Bacteroidia	o__Cytophagales	f__Spirosomaceae	g__Arcicella
01505c85c3b1503d5dc558c08dc55f0f	0	0	0	0	0	0	0	0	0	0	0	0	0	0	0	0	0	6.38892	0	Proteobacteria	Proteobacteria	d__Bacteria	p__Proteobacteria	c__Gammaproteobacteria	o__Burkholderiales	f__Burkholderiaceae	g__Limnobacter
c992627497a1b609317bb230e7f1cfbd	0	0	0	0	0	0	0	0	0	0	0	0	0	0	0	0	0	6.38892	0	Proteobacteria	Proteobacteria	d__Bacteria	p__Proteobacteria	c__Gammaproteobacteria
26b7a673e289f6360c4042fa12481021	6.04209	2.1875	4.69084	0	0	0	0	0	0	0	0	0	0	0	0	0	0	0	0	Heterotrophic Bacteroidota	Heterotrophic Bacteroidota	d__Bacteria	p__Bacteroidota	c__Bacteroidia	o__Chitinophagales	f__Chitinophagaceae	g__Phnomibacter
1d5e6aeb662eab77b6ba81e19f08be9c	0	2.94461	0	0	3.86738	0	0	0	0	0	4.53129	0	0	0	0	0	0	4.67688	0	Proteobacteria	Proteobacteria	d__Bacteria	p__Proteobacteria	c__Gammaproteobacteria	o__Xanthomonadales	f__Xanthomonadaceae	g__Silanimonas
8fa486596661eb35e3eecb1d56c89636	0	0	0	0	5.80261	0	0	0	0	0	0	0	0	0	0	0	0	0	0	Heterotrophic Bacteroidota	Heterotrophic Bacteroidota	d__Bacteria	p__Bacteroidota	c__Bacteroidia	o__Chitinophagales	f__Saprospiraceae	g__M3007
543ffa212b95d879a498a9a439568853	0	0	0	0	4.9997	0	0	0	0	4.79296	0	0	0	0	0	2.73478	0	0	0	Photosynthetic_Cyanobacteriia	Photosynthetic_Cyanobacteriia	d__Bacteria	p__Cyanobacteria	c__Cyanobacteriia	o__Cyanobacteriales	f__Nostocaceae	g__Nodularia
6f92bda7675adb58a1c651d3f3801d50	0	0	0	0	0	5.49657	0	0	0	0	0	0	0	0	0	0	0	0	0	Heterotrophic Bacteroidota	Heterotrophic Bacteroidota	d__Bacteria	p__Bacteroidota	c__Bacteroidia	o__Cytophagales	f__Cyclobacteriaceae	g__Belliella
261bd943b98dd142058abf870955b56c	0	0	0	0	0	0	0	0	0	0	1.9975	6.39558	4.11706	0	0	0	0	0	0	Bacteria_unclassified	Bacteria_unclassified	d__Bacteria
667616e3e8ea1836f2db8ed7ddf0f1a8	0	0	0	0	0	0	0	4.18664	0	0	4.97738	3.82952	3.54646	0	0	0	0	0	0	Heterotrophic Bacteroidota	Heterotrophic Bacteroidota	d__Bacteria	p__Bacteroidota	c__Bacteroidia	o__Cytophagales	f__Cyclobacteriaceae	g__Algoriphagus
fa4bad715fbae4499222d8f160dbd766	0	0	0	0	0	0	0	0	0	0	0	0	0	0	0	0	0	0	6.41882	Bacteria_unclassified	Bacteria_unclassified	d__Bacteria
68ce23070084b80923c782cf16e3b078	0	0	0	0	0	0	0	0	0	0	0	0	0	0	0	0	0	5.00136	0	Bdellovibrionota	Bdellovibrionota	d__Bacteria	p__Bdellovibrionota	c__Bdellovibrionia	o__Bdellovibrionales
cd5464060df34945c200404f9b83e975	0	0	0	0	0	0	0	0	0	0	0	0	0	6.00264	0	0	0	0	0	Proteobacteria	Proteobacteria	d__Bacteria	p__Proteobacteria	c__Gammaproteobacteria	o__Burkholderiales	f__Burkholderiaceae
391b8795e0c91e38632fb50f25ef5c79	0	0	0	0	0	0	0	0	0	0	0	0	0	5.19802	0	0	0	5.09567	0	Proteobacteria	Proteobacteria	d__Bacteria	p__Proteobacteria	c__Alphaproteobacteria	o__Sphingomonadales	f__Sphingomonadaceae	g__Erythrobacter
a331a83dd202ed564bf810b55400db4c	0	0	0	0	0	0	0	0	0	0	0	0	0	0	0	6.36962	0	0	0	Heterotrophic Bacteroidota	Heterotrophic Bacteroidota	d__Bacteria	p__Bacteroidota	c__Bacteroidia	o__Bacteroidales
f28cfc7526b3185862b28f0571e05e8d	0	0	0	0	0	0	0	0	0	0	0	0	0	0	0	0	6.00264	0	0	Heterotrophic Bacteroidota	Heterotrophic Bacteroidota	d__Bacteria	p__Bacteroidota	c__Bacteroidia	o__Bacteroidales	f__Prolixibacteraceae	g__Draconibacterium
c2a1d57646ef13ac86f2cd0bb700110f	0	0	0	0	0	0	0	0	0	0	0	0	0	0	0	0	0	6.36962	0	Photosynthetic_Cyanobacteriia	Photosynthetic_Cyanobacteriia	d__Bacteria	p__Cyanobacteria	c__Cyanobacteriia	o__Cyanobacteriales	f__Nostocaceae	g__Brasilonema
ecb3df40a5cedde35b70cecad5743e7f	6.61359	0	0	0	0	0	0	0	0	0	0	0	0	0	0	0	0	0	0	Bacteria_unclassified	Bacteria_unclassified	d__Bacteria
b6eae96ea3208878f10f049dbb03472d	0	0	0	3.08116	0	1.69361	5.78172	0	0	0	0	0	0	0	0	0	0	0	0	Chloroflexota	Chloroflexota	d__Bacteria	p__Chloroflexota	c__Anaerolineae	o__Anaerolineales	f__Anaerolineaceae
3d4616cb682b40ff1057c69e8ce80453	0	0	0	0	0	0	0	0	0	6.46369	0	0	0	0	0	0	0	0	0	Bacteria_unclassified	Bacteria_unclassified	d__Bacteria
0ffeb4cbf62197519195114d1dcd3916	0	0	0	0	0	4.79325	2.6581	0	3.93622	0	0	0	0	0	0	0	0	0	0	Proteobacteria	Proteobacteria	d__Bacteria	p__Proteobacteria	c__Alphaproteobacteria	o__Rhodobacterales	f__Rhodobacteraceae	g__Yoonia
4adf164a71422a15d77d27dc62a6cf23	0	0	0	0	0	0	5.73415	0	0	0	0	4.0473	0	0	0	0	0	0	0	Deltaproteobacteria	Proteobacteria	d__Bacteria	p__Desulfobacterota	c__Desulfobacteria	o__Desulfobacterales	f__Desulfobacteraceae	g__Desulfotignum
1d6497f4e1e77d7fc7c91bbe71ca4996	0	0	0	0	0	0	3.79741	4.50641	4.34558	0	0	2.87051	0	0	0	0	0	0	0	Proteobacteria	Proteobacteria	d__Bacteria	p__Proteobacteria	c__Gammaproteobacteria	o__Pseudomonadales	f__Halieaceae	g__Halioglobus
e40cc1f911b5be6e5efc2901d2a35508	0	0	0	0	0	0	0	5.48786	4.23956	0	0	0	0	0	0	0	0	0	0	Proteobacteria	Proteobacteria	d__Bacteria	p__Proteobacteria	c__Alphaproteobacteria	o__Sphingomonadales	f__Sphingomonadaceae	g__Sphingomonas
02446c6a20de8d8d78831133043b4140	0	0	0	0	0	0	0	4.25627	0	0	0	2.87051	4.85216	0	0	0	4.25809	0	0	Heterotrophic Bacteroidota	Heterotrophic Bacteroidota	d__Bacteria	p__Bacteroidota	c__Ignavibacteria	o__Ignavibacteriales	f__Melioribacteraceae
6a1ffc3c60f0efab56dc0434f277d24a	0	0	0	0	0	0	0	0	0	6.35007	0	0	0	0	0	0	0	0	0	Heterotrophic Bacteroidota	Heterotrophic Bacteroidota	d__Bacteria	p__Bacteroidota	c__Bacteroidia	o__Bacteroidales	f__VadinHA17	g__LD21
6d81683ca32642b033372928a78c72ff	0	0	0	0	0	0	0	0	0	6.35007	0	0	0	0	0	0	0	0	0	Spirochaetota	Spirochaetota	d__Bacteria	p__Spirochaetota	c__Spirochaetia	o__DSM-16054	f__Sediminispirochaetaceae	g__Sediminispirochaeta
e8be7173fa18ca7ac03bc1631921657a	0	0	0	0	0	0	0	0	0	0	0	0	0	0	0	0	0	4.95189	0	Bdellovibrionota	Bdellovibrionota	d__Bacteria	p__Bdellovibrionota	c__Oligoflexia	o__Silvanigrellales	f__Silvanigrellaceae	g__Silvanigrella
c0b5af5de3a8c634da4bf89e515dade5	0	0	0	0	0	0	0	0	0	0	0	0	0	0	0	0	5.98309	0	0	Heterotrophic Bacteroidota	Heterotrophic Bacteroidota	d__Bacteria	p__Bacteroidota	c__Bacteroidia	o__Bacteroidales
54312b5fb8c296460518ce6c447be503	0	0	0	0	0	0	0	0	0	0	0	0	0	0	0	6.42678	0	0	0	Bacteria_unclassified	Bacteria_unclassified	d__Bacteria
da3b50d07ad4fb09f3967bf2f1a273ed	0	0	0	0	0	0	3.1445	0	0	0	0	0	0	0	0	3.12741	0	5.91878	0	Proteobacteria	Proteobacteria	d__Bacteria	p__Proteobacteria	c__Gammaproteobacteria	o__Burkholderiales	f__Burkholderiaceae
bc88e1f6f3904bea27387cb821386271	0	0	0	0	0	0	0	0	0	6.33025	0	0	0	0	0	0	0	0	0	Chloroflexota	Chloroflexota	d__Bacteria	p__Chloroflexota	c__Anaerolineae	o__Anaerolineales	f__EnvOPS12	g__OLB14
89f95eff5a5385d19c0bb797f50a189d	0	0	0	0	0	0	0	0	0	6.33025	0	0	0	0	0	0	0	0	0	Heterotrophic Bacteroidota	Heterotrophic Bacteroidota	d__Bacteria	p__Bacteroidota	c__Bacteroidia	o__Bacteroidales	f__VadinHA17	g__JAADHC01
c508f2c3646db50e248b182bb7418465	0	0	0	0	0	0	0	0	0	0	6.12118	0	0	0	0	0	0	0	0	Proteobacteria	Proteobacteria	d__Bacteria	p__Proteobacteria	c__Gammaproteobacteria	o__Xanthomonadales	f__Rhodanobacteraceae
3cf4374543bdf240e3306a0e567ad400	0	0	0	0	0	0	0	0	0	0	4.58788	0	0	5.32568	0	0	0	0	0	Proteobacteria	Proteobacteria	d__Bacteria	p__Proteobacteria	c__Gammaproteobacteria	o__Xanthomonadales
82bbe1896ed58b7b2fa3310dc4d76314	0	0	0	0	0	0	0	0	0	0	0	0	0	5.96328	0	0	0	0	0	Proteobacteria	Proteobacteria	d__Bacteria	p__Proteobacteria	c__Gammaproteobacteria	o__Burkholderiales	f__Burkholderiaceae
e6e76fd671aa1799c4e32e7357ee3406	0	0	0	0	0	0	0	0	0	0	0	0	0	0	0	6.33025	0	0	0	Campylobacterota	Campylobacterota	d__Bacteria	p__Campylobacterota	c__Campylobacteria	o__Campylobacterales	f__Sulfurimonadaceae	g__Sulfuricurvum
2237a115e3f181de4cddc5422b49c3f2	0	0	0	0	0	0	0	0	0	0	0	0	0	0	0	6.33025	0	0	0	Proteobacteria	Proteobacteria	d__Bacteria	p__Proteobacteria	c__Gammaproteobacteria
4fdb684d7da1871823a82e61bcbb85d8	0	0	0	0	0	0	0	0	0	0	0	0	0	0	0	0	0	4.90075	0	Bdellovibrionota	Bdellovibrionota	d__Bacteria	p__Bdellovibrionota	c__Bacteriovoracia	o__Bacteriovoracales	f__Bacteriovoracaceae
46966717236c16121175446b936e34a0	0	0	2.96921	0	2.4237	0	5.55457	0	0	0	2.75183	0	0	0	0	0	0	0	0	Firmicutes	Firmicutes	d__Bacteria	p__Firmicutes_A	c__Clostridia	o__Peptostreptococcales	f__Tindalliaceae	g__Tindallia
f17d9bdc728eb25383cad17ecb669af1	0	0	0	0	5.74323	0	0	0	0	0	0	0	0	0	0	0	0	0	0	Heterotrophic Bacteroidota	Heterotrophic Bacteroidota	d__Bacteria	p__Bacteroidota	c__Bacteroidia	o__Chitinophagales	f__Saprospiraceae	g__M3007
f4a9c0b912decf13657a78074def09e5	0	0	0	0	3.26691	0	0	4.32281	0	0	0	0	0	5.12988	0	0	0	0	0	Bacteria_unclassified	Bacteria_unclassified	d__Bacteria
2350bc3583b6dd027c80f0efd1da484d	0	0	0	0	0	5.43733	0	0	0	0	0	0	0	0	0	0	0	0	0	Proteobacteria	Proteobacteria	d__Bacteria	p__Proteobacteria	c__Alphaproteobacteria	o__Rhodobacterales	f__Rhodobacteraceae	g__Roseinatronobacter
2ad8cac0956ed0c5727db6f3c85bcb38	0	0	0	0	0	5.26681	0	2.91005	0	0	0	0	0	0	0	0	0	0	0	Heterotrophic Bacteroidota	Heterotrophic Bacteroidota	d__Bacteria	p__Bacteroidota	c__Bacteroidia
33a031b0e56f3a81dd3131093a4603da	0	0	0	0	0	2.75418	5.75812	0	0	0	0	0	0	0	0	0	0	0	0	Firmicutes	Firmicutes	d__Bacteria	p__Firmicutes_D	c__Dethiobacteria	o__Dethiobacterales	f__Dethiobacteraceae	g__Dethiobacter
4dd082e8d98269e3fc64773a106f42b8	0	0	0	0	0	0	0	0	0	5.99579	0	0	0	2.78793	0	0	0	0	2.6124	Proteobacteria	Proteobacteria	d__Bacteria	p__Proteobacteria	c__Gammaproteobacteria	o__Xanthomonadales	f__Rhodanobacteraceae
1e0f029812044a034ec0a280d6a4ea0c	0	0	0	0	0	0	0	0	0	3.56787	0	0	0	0	3.67507	3.28954	5.05851	0	0	Acidobacteriota	Acidobacteriota	d__Bacteria	p__Acidobacteriota	c__Aminicenantia	o__UBA2199	f__UBA2199
1523f3eb70e7a14bd97b999bb2e2ce15	0	0	0	0	0	0	0	0	0	0	3.707	0	6.11381	0	0	0	0	0	0	Proteobacteria	Proteobacteria	d__Bacteria	p__Proteobacteria	c__Alphaproteobacteria
743d6d1e0018d78e359988effa4c9c4b	0	0	0	0	0	0	0	0	0	0	0	0	0	5.9432	0	0	0	0	0	Heterotrophic Bacteroidota	Heterotrophic Bacteroidota	d__Bacteria	p__Bacteroidota	c__Bacteroidia	o__Chitinophagales	f__Saprospiraceae	g__Lewinella_A
c31d2a0c61bc0ce9c961db571b8f3206	0	0	0	0	0	0	0	0	0	0	0	0	0	5.81667	0	0	0	2.73478	0	Photosynthetic_Cyanobacteriia	Photosynthetic_Cyanobacteriia	d__Bacteria	p__Cyanobacteria	c__Cyanobacteriia	o__Phormidesmiales	f__Phormidesmiaceae	g__Nodosilinea
8558764bdd8d1a9f6ba673bbe43b0e2d	0	0	0	0	0	0	0	0	0	0	0	0	0	0	0	3.56787	5.70231	0	0	Spirochaetota	Spirochaetota	d__Bacteria	p__Spirochaetota	c__Spirochaetia	o__Treponematales	f__UBA8932	g__Rectinema
948a8ec45f3d721fee7081716a542cc8	5.81015	4.73603	0	0	0	0	0	0	0	0	0	0	0	0	0	0	0	0	0	Proteobacteria	Proteobacteria	d__Bacteria	p__Proteobacteria	c__Gammaproteobacteria	o__Enterobacterales	f__Enterobacteriaceae
b4d166eaccbce65a20a1d6fc249073de	0	6.28979	0	0	0	0	0	0	0	0	0	0	0	0	0	0	0	0	0	Proteobacteria	Proteobacteria	d__Bacteria	p__Proteobacteria	c__Gammaproteobacteria	o__Burkholderiales	f__Burkholderiaceae
ae6112c0b5e4dde124104d6bb9951c92	0	0	0	0	3.46495	0	0	0	0	5.30846	0	0	0	3.82943	0	0	1.47005	0	0	Heterotrophic Bacteroidota	Heterotrophic Bacteroidota	d__Bacteria	p__Bacteroidota	c__Bacteroidia	o__Flavobacteriales	f__Cryomorphaceae	g__T3Sed10-241
eaf71674a6e24e6c492d4f898c90024d	0	0	0	0	0	4.48584	0	0	4.62506	0	0	0	0	0	0	0	0	0	0	Heterotrophic Bacteroidota	Heterotrophic Bacteroidota	d__Bacteria	p__Bacteroidota	c__Bacteroidia	o__Flavobacteriales	f__Flavobacteriaceae	g__Psychroflexus
f1127fc46777bee319bc4d1488675474	0	0	0	0	0	0	5.60813	3.34731	0	0	0	3.42764	0	0	0	0	0	0	0	Bacteria_unclassified	Bacteria_unclassified	d__Bacteria
188551213b670f39c5f7bc3f17ae213f	0	0	0	0	0	0	0	0	0	6.28979	0	0	0	0	0	0	0	0	0	Proteobacteria	Proteobacteria	d__Bacteria	p__Proteobacteria	c__Gammaproteobacteria	o__Burkholderiales	f__Burkholderiaceae
af42594e67f757f352e286e222b0f5c7	0	0	0	0	0	0	0	0	0	6.28979	0	0	0	0	0	0	0	0	0	Chloroflexota	Chloroflexota	d__Bacteria	p__Chloroflexota	c__Chloroflexia	o__Chloroflexales	f__Chloroflexaceae
b933c1a1181507571845c07ebfd4dd4f	0	0	0	0	0	0	0	0	0	6.0206	0	0	0	0	0	0	3.34359	0	0	Proteobacteria	Proteobacteria	d__Bacteria	p__Proteobacteria	c__Gammaproteobacteria	o__Burkholderiales	f__Thiobacillaceae	g__PFJX01
9256c2c1489de2668b2cd454fc2b9ae2	0	0	0	0	0	0	0	0	0	5.72183	4.41131	0	0	0	0	0	0	0	0	Heterotrophic Bacteroidota	Heterotrophic Bacteroidota	d__Bacteria	p__Bacteroidota	c__Bacteroidia	o__Cytophagales	f__Cyclobacteriaceae	g__PWU20
a4de9895fb9a3611817835fe7dc19af0	0	0	0	0	0	0	0	0	0	0	5.68339	0	4.29558	0	0	0	0	0	0	Heterotrophic Bacteroidota	Heterotrophic Bacteroidota	d__Bacteria	p__Bacteroidota	c__Bacteroidia	o__Chitinophagales	f__Chitinophagaceae
d3b94d535adb17abf251b70f4e952909	0	0	0	0	0	0	0	0	0	0	0	0	0	0	0	0	0	6.28979	0	Proteobacteria	Proteobacteria	d__Bacteria	p__Proteobacteria	c__Gammaproteobacteria	o__Burkholderiales	f__Burkholderiaceae	g__Limnobacter
b49c7cb92d53d0853facf47666999d47	0	0	0	0	3.03738	0	0	0	0	0	0	0	0	0	0	0	0	4.09516	0	Bdellovibrionota	Bdellovibrionota	d__Bacteria	p__Bdellovibrionota	c__Bdellovibrionia	o__Bdellovibrionales	f__Bdellovibrionaceae	g__21-14-0-10-47-8
a11ac6eda13092ca4b645a6bccb5293e	0	0	0	0	0	5.39648	0	0	0	0	0	0	0	0	0	0	0	0	0	Proteobacteria	Proteobacteria	d__Bacteria	p__Proteobacteria	c__Gammaproteobacteria	o__Pseudomonadales	f__Nitrincolaceae	g__Nitrincola
2d3c48f8f9a9d87912e25f0e93dfa058	0	0	0	0	0	4.09922	5.18533	0	0	0	0	0	0	0	0	0	0	0	0	Firmicutes	Firmicutes	d__Bacteria	p__Firmicutes_A	c__Clostridia	o__Peptostreptococcales
4e377a27f87cb2d242001c0d04f9fbda	0	0	0	0	0	0	5.95808	0	0	0	0	0	0	0	0	0	0	0	0	Heterotrophic Bacteroidota	Heterotrophic Bacteroidota	d__Bacteria	p__Bacteroidota	c__Bacteroidia	o__Bacteroidales	f__UBA7960
488d05a88dbd51c971c432d2c5c415a5	0	0	0	0	3.71931	0	0	0	0	0	0	0	0	0	0	0	0	0	3.00369	Bdellovibrionota	Bdellovibrionota	d__Bacteria	p__Bdellovibrionota	c__Bdellovibrionia	o__Bdellovibrionales	f__Bdellovibrionaceae
18cb235695327ee897d367975a1df3e8	0	0	0	0	0	0	0	0	0	0	0	0	0	5.90221	0	0	0	0	0	Heterotrophic Bacteroidota	Heterotrophic Bacteroidota	d__Bacteria	p__Bacteroidota	c__Bacteroidia
177d79317ed790c9406f52a37e1c79a4	0	0	0	0	0	0	0	0	0	0	0	0	0	0	0	6.26914	0	0	0	Spirochaetota	Spirochaetota	d__Bacteria	p__Spirochaetota	c__Spirochaetia	o__Treponematales	f__UBA8932
6a18df4cf51e9564c08f7b3ba9b4275b	0	0	0	0	0	0	0	0	0	0	0	0	0	0	0	6.26914	0	0	0	Heterotrophic Bacteroidota	Heterotrophic Bacteroidota	d__Bacteria	p__Bacteroidota	c__Bacteroidia	o__Bacteroidales	f__Paludibacteraceae	g__Paludibacter
53da5a95966899a82f8036c77ed8aa6b	0	0	0	0	0	0	0	0	0	0	0	0	0	0	0	0	5.90221	0	0	Proteobacteria	Proteobacteria	d__Bacteria	p__Proteobacteria	c__Gammaproteobacteria	o__Xanthomonadales	f__Rhodanobacteraceae	g__Rhodanobacter
452be70955068dc15c74d93a613900c5	0	0	0	0	0	0	0	0	0	0	0	0	0	0	0	0	5.90221	0	0	Heterotrophic Bacteroidota	Heterotrophic Bacteroidota	d__Bacteria	p__Bacteroidota	c__Bacteroidia	o__Flavobacteriales	f__Flavobacteriaceae	g__Aequorivita
8aa5ac042e3158860102ce6e40bf514c	6.39817	0	0	0	0	0	0	0	0	0	0	0	0	0	0	0	0	0	0	Heterotrophic Bacteroidota	Heterotrophic Bacteroidota	d__Bacteria	p__Bacteroidota	c__Bacteroidia	o__Flavobacteriales	f__Flavobacteriaceae	g__Flavobacterium
ae6a162eb91c1fab105c14f0c0d9de23	0	0	0	0	0	5.04855	0	3.68283	0	0	0	0	0	0	0	0	0	0	0	Proteobacteria	Proteobacteria	d__Bacteria	p__Proteobacteria	c__Alphaproteobacteria	o__Rhodobacterales	f__Rhodobacteraceae
7be7cec35261dc48ba58a894b28f89de	0	0	0	0	0	4.14743	0	3.95594	4.06503	0	0	0	0	0	0	0	0	0	0	Heterotrophic Bacteroidota	Heterotrophic Bacteroidota	d__Bacteria	p__Bacteroidota	c__Bacteroidia	o__Flavobacteriales	f__Flavobacteriaceae	g__Psychroflexus
cd54d5dd24d9a27a27054a89b786fda9	0	0	0	0	0	0	3.2757	0	4.66699	0	0	4.82169	0	0	0	0	0	0	0	Heterotrophic Bacteroidota	Heterotrophic Bacteroidota	d__Bacteria	p__Bacteroidota	c__Bacteroidia	o__Bacteroidales	f__GWF2-33-38	g__GWF2-33-38
6c60fae0b168e21b58f03a06a2671fdf	0	0	0	0	0	0	3.2757	5.76143	0	0	0	0	0	0	0	0	0	0	0	Firmicutes	Firmicutes	d__Bacteria	p__Firmicutes_A	c__Clostridia	o__Peptostreptococcales	f__Tindalliaceae	g__Tindallia
331d32b4184bb393f6cb0e932ecad31d	0	0	0	0	0	0	0	4.67007	0	3.12741	0	0	0	4.8216	0	0	0	0	0	Proteobacteria	Proteobacteria	d__Bacteria	p__Proteobacteria	c__Alphaproteobacteria	o__Rhodobacterales	f__Rhodobacteraceae	g__Yoonia
0c1d2343d19212adee5985ae635eee54	0	0	0	0	0	0	0	0	5.68137	0	0	0	0	0	0	0	0	0	0	Heterotrophic Bacteroidota	Heterotrophic Bacteroidota	d__Bacteria	p__Bacteroidota	c__Bacteroidia
fc223dbcbba6b6c1b7c6cb19f319c0e1	0	0	0	0	0	0	0	0	0	0	0	0	0	0	0	0	0	4.79296	0	Bdellovibrionota	Bdellovibrionota	d__Bacteria	p__Bdellovibrionota	c__Bacteriovoracia	o__Bacteriovoracales	f__Bacteriovoracaceae
dbc57694a1f154b945e6b5f24f2b8e53	0	5.52942	0	0	0	0	3.396	0	0	0	0	4.0473	0	0	0	0	0	0	0	Chloroflexota	Chloroflexota	d__Bacteria	p__Chloroflexota	c__Anaerolineae	o__Anaerolineales	f__EnvOPS12	g__UBA7227
2560f0dd853eccba616ff41540af6143	0	2.488	0	0	0	0	0	0	0	0	0	0	0	0	0	0	5.67835	0	1.68122	Chloroflexota	Chloroflexota	d__Bacteria	p__Chloroflexota	c__Anaerolineae	o__Anaerolineales	f__EnvOPS12
42f5666014e36497467bd71a8bc750d6	0	1.80191	2.27731	0	5.03252	0	0	0	0	0	0	0	0	0	0	0	3.90998	0	0	Gemmatimonadota	Gemmatimonadota	d__Bacteria	p__Gemmatimonadota	c__Gemmatimonadetes	o__Gemmatimonadales	f__GWC2-71-9	g__JACDDX01
6cf4cd64b207da9085c37d6dc3e81a37	0	0	0	0	0	0	0	2.51968	0	0	0	0	0	0	0	5.66041	0	4.61531	0	Bacteria_unclassified	Bacteria_unclassified	d__Bacteria
39e6f6cdd13bafa989652a21fe193b4e	0	0	0	0	3.3693	0	0	0	0	0	0	0	0	5.26321	0	0	2.94838	0	0	Proteobacteria	Proteobacteria	d__Bacteria	p__Proteobacteria	c__Alphaproteobacteria	o__Rhodobacterales	f__Rhodobacteraceae
2d27155fe79b8fc73c475d7caac35c48	0	0	0	0	0	0	0	0	0	6.22695	0	0	0	0	0	0	0	0	0	Heterotrophic Bacteroidota	Heterotrophic Bacteroidota	d__Bacteria	p__Bacteroidota	c__Bacteroidia	o__Bacteroidales
62018d6273a536a0a27fddc53cca06b1	0	0	0	0	0	0	0	0	0	0	0	0	0	5.86005	0	0	0	0	0	Proteobacteria	Proteobacteria	d__Bacteria	p__Proteobacteria	c__Gammaproteobacteria	o__Xanthomonadales	f__Xanthomonadaceae	g__Arenimonas
051d39d4b86c5bedd43f059c4c5774ac	0	0	0	0	0	0	0	0	0	0	0	0	0	0	0	0	0	6.22695	0	Heterotrophic Bacteroidota	Heterotrophic Bacteroidota	d__Bacteria	p__Bacteroidota	c__Bacteroidia	o__Cytophagales	f__Spirosomaceae	g__Emticicia
fdf5ab432d98599eb224ab4695c14cfa	0	3.90609	0	0	0	0	0	0	0	5.3858	0	0	0	0	0	0	3.65386	0	0	Heterotrophic Bacteroidota	Heterotrophic Bacteroidota	d__Bacteria	p__Bacteroidota	c__Bacteroidia	o__Bacteroidales	f__JAAYUG01	g__JAAYUG01
cb2ed9b4d5d5eb884a0f9d14cc47fd8a	0	0	0	3.57415	4.89673	0	0	0	0	0	0	0	0	2.60683	0	0	3.09254	0	0	Proteobacteria	Proteobacteria	d__Bacteria	p__Proteobacteria	c__Gammaproteobacteria	o__Steroidobacterales	f__Steroidobacteraceae	g__UBA964
652dc245e65b1a4e3c2b4e0ac4c0dfb8	0	0	0	0	0	0	4.74244	0	0	0	0	0	0	0	0	0	4.9447	0	0	Heterotrophic Bacteroidota	Heterotrophic Bacteroidota	d__Bacteria	p__Bacteroidota	c__Bacteroidia	o__Flavobacteriales	f__Flavobacteriaceae	g__Lutibacter
778a7b830acd5f3bee6764d1ed78f185	0	0	5.25334	0	0	0	0	0	0	0	0	0	0	0	0	0	0	0	0	Bdellovibrionota	Bdellovibrionota	d__Bacteria	p__Bdellovibrionota	c__Oligoflexia	o__Silvanigrellales	f__Silvanigrellaceae	g__Silvanigrella
1665c461f70c6061482ee751e64125f5	0	0	0	0	0	0	0	5.97087	0	0	0	0	0	0	0	0	0	0	0	Proteobacteria	Proteobacteria	d__Bacteria	p__Proteobacteria	c__Gammaproteobacteria	o__Chromatiales	f__Chromatiaceae
b6f73c574533f010b87a852e320cc375	0	0	0	0	0	0	0	0	0	6.20539	0	0	0	0	0	0	0	0	0	Proteobacteria	Proteobacteria	d__Bacteria	p__Proteobacteria	c__Gammaproteobacteria	o__Xanthomonadales	f__Rhodanobacteraceae
ac9a7c829fe0bff85fb9bfc81164d0f6	0	0	0	0	0	0	0	0	0	0	4.53129	0	0	0	0	0	0	0	0	Bdellovibrionota	Bdellovibrionota	d__Bacteria	p__Bdellovibrionota	c__Bdellovibrionia	o__Bdellovibrionales	f__Bdellovibrionaceae	g__Ga0074137
5faa5d0de9d56b22a520288b6f2fef09	0	0	0	0	0	0	0	0	0	0	0	0	0	0	0	0	0	4.73603	0	Bdellovibrionota	Bdellovibrionota	d__Bacteria	p__Bdellovibrionota	c__Bacteriovoracia	o__Bacteriovoracales	f__Bacteriovoracaceae	g__Bacteriovorax
888ba64d577d099006d866e2d7b2846f	0	0	0	0	0	0	0	0	0	0	0	0	0	0	0	0	0	4.67688	0	Bdellovibrionota	Bdellovibrionota	d__Bacteria	p__Bdellovibrionota	c__Bdellovibrionia	o__Bdellovibrionales	f__Bdellovibrionaceae
e88587388103863c1b01c0f0e50d3f69	0	0	0	0	5.61683	0	0	0	0	0	0	0	0	0	0	0	0	0	0	Heterotrophic Bacteroidota	Heterotrophic Bacteroidota	d__Bacteria	p__Bacteroidota	c__Bacteroidia	o__Chitinophagales	f__Saprospiraceae	g__M3007
f283ee89bd3b68bd262a8a771a98a350	0	0	0	0	5.61683	0	0	0	0	0	0	0	0	0	0	0	0	0	0	Heterotrophic Bacteroidota	Heterotrophic Bacteroidota	d__Bacteria	p__Bacteroidota	c__Bacteroidia	o__NS11-12g	f__UKL13-3	g__UKL13-3
c9a33fd0b3702948e885eed17998b06a	0	0	0	0	0	5.31129	0	0	0	0	0	0	0	0	0	0	0	0	0	Proteobacteria	Proteobacteria	d__Bacteria	p__Proteobacteria	c__Alphaproteobacteria	o__Rhodobacterales	f__Rhodobacteraceae	g__Roseinatronobacter
84a61e4f8edceec37339e0880410c5ff	0	0	0	0	0	5.31129	0	0	0	0	0	0	0	0	0	0	0	0	0	Heterotrophic Bacteroidota	Heterotrophic Bacteroidota	d__Bacteria	p__Bacteroidota	c__Bacteroidia	o__Flavobacteriales	f__Flavobacteriaceae	g__Psychroflexus
13916c0f936236e1947f8ffcd5291fd5	2.62532	5.59635	0	4.88107	0	0	0	0	0	0	0	0	0	0	0	0	0	0	0	Bacteria_unclassified	Bacteria_unclassified	d__Bacteria
fc61c05c805f7d48c3fc8701b8d5b830	0	0	0	0	0	0	0	0	5.61683	0	0	0	0	0	0	0	0	0	0	Proteobacteria	Proteobacteria	d__Bacteria	p__Proteobacteria	c__Alphaproteobacteria	o__Rhodobacterales	f__Rhodobacteraceae	g__Tropicibacter
493e1326ca51144ae3c4d0a4e9587979	0	0	0	0	0	0	0	0	0	6.18352	0	0	0	0	0	0	0	0	0	Chloroflexota	Chloroflexota	d__Bacteria	p__Chloroflexota	c__Chloroflexia	o__Chloroflexales	f__Chloroflexaceae	g__JAAURD01
ad1e6d941f46048fc56aab4acd06d2fc	0	0	0	0	0	0	0	0	0	5.45933	4.58788	0	0	0	0	0	0	0	0	Heterotrophic Bacteroidota	Heterotrophic Bacteroidota	d__Bacteria	p__Bacteroidota	c__Bacteroidia	o__Cytophagales	f__Cyclobacteriaceae	g__UBA2336
020c589193b4eed6c89f4762458af2b5	0	0	0	0	0	0	0	0	0	4.61531	0	0	0	5.19802	0	0	0	0	0	Proteobacteria	Proteobacteria	d__Bacteria	p__Proteobacteria	c__Alphaproteobacteria	o__Sphingomonadales	f__Sphingomonadaceae
62d39c6d9f8a17e65f1496b699fd348f	0	0	0	0	0	0	0	0	0	0	0	0	0	5.02152	0	0	0	4.90075	0	Proteobacteria	Proteobacteria	d__Bacteria	p__Proteobacteria	c__Alphaproteobacteria	o__Sphingomonadales	f__Sphingomonadaceae	g__Erythrobacter
795d1bdc771a212a32b9361754d0c055	0	0	0	0	0	0	0	0	0	0	0	0	0	0	0	0	5.81667	0	0	Heterotrophic Bacteroidota	Heterotrophic Bacteroidota	d__Bacteria	p__Bacteroidota	c__Bacteroidia	o__Bacteroidales	f__UBA4417	g__UBA4417
50295e6e97c50623660bb46adae99450	0	0	0	0	0	0	0	0	0	0	0	0	0	0	0	0	5.81667	0	0	Deltaproteobacteria	Proteobacteria	d__Bacteria	p__Desulfobacterota_I	c__Desulfovibrionia	o__Desulfovibrionales	f__Desulfomicrobiaceae	g__Desulfomicrobium
56e6f43dfb2dd833473e1f59fd4e99c0	0	0	0	0	0	0	0	0	0	0	0	0	0	0	0	0	0	6.18352	0	Proteobacteria	Proteobacteria	d__Bacteria	p__Proteobacteria	c__Gammaproteobacteria	o__Burkholderiales	f__Burkholderiaceae
c1eb924d7e9fab8c3e1b1a51624734ad	4.94077	0	5.19348	0	0	0	0	0	0	0	0	0	0	0	0	0	0	0	3.96717	Proteobacteria	Proteobacteria	d__Bacteria	p__Proteobacteria	c__Gammaproteobacteria	o__Burkholderiales	f__Burkholderiaceae	g__Hydrogenophaga
d61485e050b24cf87f6a79ada11e886b	4.94077	3.12741	0	0	0	0	0	0	0	0	4.88901	0	0	0	0	0	0	0	0	Heterotrophic Bacteroidota	Heterotrophic Bacteroidota	d__Bacteria	p__Bacteroidota	c__Bacteroidia	o__Chitinophagales	f__Saprospiraceae	g__OLB9
577d494afbb1f0511048ce5aeb81d798	0	0	0	0	0	0	0	0	0	0	0	0	0	0	0	0	0	4.61531	0	Bdellovibrionota	Bdellovibrionota	d__Bacteria	p__Bdellovibrionota	c__Bdellovibrionia	o__Bdellovibrionales	f__Bdellovibrionaceae
3378d10a5a9ef25f62bde733ca75a119	0	0	0	0	0	0	0	0	0	0	0	0	0	3.98639	0	0	0.931397	0	0	Bdellovibrionota	Bdellovibrionota	d__Bacteria	p__Bdellovibrionota	c__Bdellovibrionia_A	o__UBA1018	f__UBA1018
acc0169e6ea08860507cecab0702de8d	0	0	0	0	5.59469	0	0	0	0	0	0	0	0	0	0	0	0	0	0	Heterotrophic Bacteroidota	Heterotrophic Bacteroidota	d__Bacteria	p__Bacteroidota	c__Bacteroidia	o__Cytophagales	f__Cyclobacteriaceae	g__ELB16-189
21f95693db1f2b669b90f98b5a695f2e	0	0	0	0	5.59469	0	0	0	0	0	0	0	0	0	0	0	0	0	0	Heterotrophic Bacteroidota	Heterotrophic Bacteroidota	d__Bacteria	p__Bacteroidota	c__Bacteroidia	o__Cytophagales	f__Cyclobacteriaceae	g__ELB16-189
5cbe00ee2116e3c8e18b98ec939a19cc	0	0	0	0	0	5.28921	0	0	0	0	0	0	0	0	0	0	0	0	0	Heterotrophic Bacteroidota	Heterotrophic Bacteroidota	d__Bacteria	p__Bacteroidota	c__Bacteroidia	o__Flavobacteriales	f__Flavobacteriaceae	g__Psychroflexus
5f1b7b16dec79413d1b0842cc9c56c50	0	0	0	0	0	4.44748	4.64583	0	0	0	0	0	0	0	0	0	0	0	0	Firmicutes	Firmicutes	d__Bacteria	p__Firmicutes_A	c__Clostridia	o__Peptostreptococcales	f__T1SED10-28	g__Isachenkonia
225e714506ce6c5ad82652e463ce7ff4	0	0	0	0	0	2.32374	0	3.34731	0	0	5.45195	0	0	0	0	0	0	0	0	Photosynthetic_Cyanobacteriia	Photosynthetic_Cyanobacteriia	d__Bacteria	p__Cyanobacteria	c__Cyanobacteriia	o__Cyanobacteriales	f__Microcoleaceae	g__Limnospira
bef13538745cd073d255a10a4119859a	0	0	0	0	0	0	0	0	0	0	0	0	0	0	0	0	0	4.4841	0	Bdellovibrionota	Bdellovibrionota	d__Bacteria	p__Bdellovibrionota	c__Bdellovibrionia	o__Bdellovibrionales	f__Bdellovibrionaceae
00ef82c957d318aecc92cd637a79e7fe	0	0	0	0	0	0	0	0	0	6.16131	0	0	0	0	0	0	0	0	0	Photosynthetic_Cyanobacteriia	Photosynthetic_Cyanobacteriia	d__Bacteria	p__Cyanobacteria	c__Cyanobacteriia	o__Cyanobacteriales	f__Coleofasciculaceae	g__SIO2C1
d0fe5744a1b0bd578f0f262874477bf8	0	0	0	0	0	0	0	0	0	0	5.48292	4.40598	0	0	0	0	0	0	0	Photosynthetic_Cyanobacteriia	Photosynthetic_Cyanobacteriia	d__Bacteria	p__Cyanobacteria	c__Cyanobacteriia	o__Cyanobacteriales	f__Nostocaceae	g__Nodularia
0777c53d0805de302833b1ae282dbaf0	0	0	0	0	0	0	0	0	0	0	0	0	0	5.57844	0	0	0	3.28954	0	Photosynthetic_Cyanobacteriia	Photosynthetic_Cyanobacteriia	d__Bacteria	p__Cyanobacteria	c__Cyanobacteriia	o__Phormidesmiales	f__Phormidesmiaceae	g__Nodosilinea
5185df0136bbfeb8c319a8406409bb0f	0	0	0	0	0	0	0	0	0	0	0	0	0	0	0	0	0	4.4841	0	Bdellovibrionota	Bdellovibrionota	d__Bacteria	p__Bdellovibrionota	c__Bdellovibrionia	o__Bdellovibrionales	f__Bdellovibrionaceae	g__Bdellovibrio
ea29d98da45f253aa513a19946998be6	0	0	0	5.71031	0	0	4.1823	0	0	0	0	0	0	0	0	0	0	0	0	Acidobacteriota	Acidobacteriota	d__Bacteria	p__Acidobacteriota	c__Aminicenantia	o__UBA2199	f__UBA2199	g__UBA2199
69fffaf0cfca946b03651db1980ca7f1	0	0	0	0	5.5722	0	0	0	0	0	0	0	0	0	0	0	0	0	0	Gemmatimonadota	Gemmatimonadota	d__Bacteria	p__Gemmatimonadota	c__Gemmatimonadetes	o__Gemmatimonadales	f__Gemmatimonadaceae	g__JAABRT01
94eb180b2c71d482eb06a7c786382a48	0	0	0	0	5.5722	0	0	0	0	0	0	0	0	0	0	0	0	0	0	Acidobacteriota	Acidobacteriota	d__Bacteria	p__Acidobacteriota	c__Acidobacteriae	o__Bryobacterales	f__Bryobacteraceae
8d21d08b4e0fd08cfa3e70c8d1b4b14b	0	0	0	0	0	0	0	0	0	0	0	0	0	4.05908	0	0	0	0	0	Bdellovibrionota	Bdellovibrionota	d__Bacteria	p__Bdellovibrionota	c__Bdellovibrionia	o__Bdellovibrionales
eefa096353a93a325a441eeae138de41	0	0	0	0	0	4.63024	0	0	4.06503	0	0	0	0	0	0	0	0	0	0	Actinobacteriota	Actinobacteriota	d__Bacteria	p__Actinobacteriota	c__Acidimicrobiia	o__Acidimicrobiales	f__Ilumatobacteraceae
2cbaadd1e409e65fa10fb30e4bac6505	0	0	0	0	0	0	0	0	0	0	5.68339	3.57415	0	0	0	0	0	0	0	Proteobacteria	Proteobacteria	d__Bacteria	p__Proteobacteria	c__Gammaproteobacteria	o__Xanthomonadales	f__Rhodanobacteraceae
a9147f9d1b5faa602aea6e99068a8d9e	0	0	0	0	0	0	0	0	0	0	3.09474	5.49439	4.37746	0	0	0	0	0	0	Deltaproteobacteria	Proteobacteria	d__Bacteria	p__Desulfobacterota	c__DSM-4660	o__Desulfatiglandales	f__Desulfatiglandaceae	g__UBA5623
f29c87c1bda8334d184162c420cd0b7a	0	0	0	0	0	5.47708	0	0	0	0	0	0	0	0	0	0	0	0	0	Bacteria_unclassified	Bacteria_unclassified	d__Bacteria
17a4b39697f093a807bf544393c61e2e	0	0	0	0	0	0	0	0	0	0	0	5.24189	5.25788	0	0	0	0	0	0	Heterotrophic Bacteroidota	Heterotrophic Bacteroidota	d__Bacteria	p__Bacteroidota	c__Bacteroidia	o__Bacteroidales
aec775e1f341b7f24158d9cdf03aab9d	0	0	0	0	0	0	0	0	0	0	0	5.1473	5.34426	0	0	0	0	0	0	Heterotrophic Bacteroidota	Heterotrophic Bacteroidota	d__Bacteria	p__Bacteroidota	c__Bacteroidia	o__Bacteroidales	f__JAGOPY01	g__JAGOPY01
bedb94cec7f5aa57811a768a2e3db077	0	0	0	0	0	0	0	0	0	0	0	2.87051	5.54064	0	4.21127	0	0	0	0	Heterotrophic Bacteroidota	Heterotrophic Bacteroidota	d__Bacteria	p__Bacteroidota	c__Ignavibacteria	o__Ignavibacteriales	f__Ignavibacteriaceae
944e1928e631870c6d28252220dcbb53	0	0	0	0	0	0	0	0	0	0	0	0	0	5.77197	0	0	0	0	0	Deltaproteobacteria	Proteobacteria	d__Bacteria	p__Myxococcota_A	c__UBA796	o__UBA796	f__GCA-2862545	g__CAIUDO01
c4816204befc0e886fe88eca197c0602	0	0	0	0	0	0	0	0	0	0	0	0	0	0	0	6.13877	0	0	0	Heterotrophic Bacteroidota	Heterotrophic Bacteroidota	d__Bacteria	p__Bacteroidota	c__Bacteroidia	o__Bacteroidales	f__Paludibacteraceae	g__Paludibacter
9ba15930d831dce378007153346b1f09	0	0	0	0	0	0	0	0	0	0	0	0	0	0	0	0	5.77197	0	0	Heterotrophic Bacteroidota	Heterotrophic Bacteroidota	d__Bacteria	p__Bacteroidota	c__Bacteroidia
824e1d1fee674d768e01c595a8d17ccd	0	0	0	0	0	0	0	0	0	0	0	0	0	0	0	0	0	6.35007	0	Bacteria_unclassified	Bacteria_unclassified	d__Bacteria
6356e495d535c3670817698fc8cb6e0b	0	0	0	0	0	0	0	0	0	0	0	0	0	0	0	0	0	6.13877	0	Proteobacteria	Proteobacteria	d__Bacteria	p__Proteobacteria	c__Gammaproteobacteria	o__Burkholderiales	f__Gallionellaceae	g__Ferriphaselus
bf1bbf53d8bc40f3b217ec08f1c0e3d2	6.01501	0	3.93151	0	0	0	0	0	0	0	0	0	0	0	0	0	0	0	0	Heterotrophic Bacteroidota	Heterotrophic Bacteroidota	d__Bacteria	p__Bacteroidota	c__Bacteroidia	o__Flavobacteriales	f__Flavobacteriaceae	g__Flavobacterium
3036edef5a1625e7b5f6a88435bce464	0	5.04925	0	0	0	0	0	0	0	0	0	0	0	0	0	0	4.37746	0	3.00369	Heterotrophic Bacteroidota	Heterotrophic Bacteroidota	d__Bacteria	p__Bacteroidota	c__Bacteroidia	o__Bacteroidales	f__VadinHA17	g__LD21
8b6702a737c204d2ad15aead28052b35	0	4.41394	0	0	0	0	0	0	0	0	0	2.32174	5.54064	0	0	0	0	0	0	Heterotrophic Bacteroidota	Heterotrophic Bacteroidota	d__Bacteria	p__Bacteroidota	c__UBA10030	o__UBA10030	f__UBA10030	g__UBA9647
ca10299c4bc0ffde531eb759697066bd	0	0	0	0	3.3693	0	0	0	0	0	0	0	0	0	0	0	0	0	5.61855	Heterotrophic Bacteroidota	Heterotrophic Bacteroidota	d__Bacteria	p__Bacteroidota	c__Bacteroidia	o__Flavobacteriales
d35dff897acb8275492790cc2b9b0f7a	0	0	0	0	0	5.24406	0	0	0	0	0	0	0	0	0	0	0	0	0	Heterotrophic Bacteroidota	Heterotrophic Bacteroidota	d__Bacteria	p__Bacteroidota	c__Bacteroidia	o__Flavobacteriales	f__Flavobacteriaceae	g__Psychroflexus
2fceab8fbc96231e1bf02ace6e4a2770	0	0	0	0	0	0	5.65982	0	0	0	0	2.87051	0	0	0	0	0	0	0	Firmicutes	Firmicutes	d__Bacteria	p__Firmicutes_H	c__UBA994	o__UBA994	f__UBA994	g__UBA994
29111d24d235d438f1dcc96708d7b4b8	0	0	0	0	2.60407	0	0	4.56296	0	0	0	0	0	5.02152	0	0	0	0	0	Bacteria_unclassified	Bacteria_unclassified	d__Bacteria
ff54f84dfc7c8b363db507678437268e	0	0	0	0	0	0	0	5.48786	0	0	0	0	0	4.25809	0	0	0	0	0	Bacteria_unclassified	Bacteria_unclassified	d__Bacteria
7e1dd8487f37b4d2d571a88d53f7b8f0	0	0	0	0	0	0	0	0	0	0	5.90688	0	0	0	0	0	0	0	0	Deinococcota	Deinococcota	d__Bacteria	p__Deinococcota	c__Deinococci	o__Deinococcales	f__Trueperaceae	g__MPNL01
9bca4be95a36216185675ab853a7751a	0	0	0	0	0	0	0	0	0	0	0	0	0	0	0	6.11588	0	0	0	Campylobacterota	Campylobacterota	d__Bacteria	p__Campylobacterota	c__Campylobacteria	o__Campylobacterales	f__Sulfurimonadaceae	g__Sulfuricurvum
ea06f5380fef1bea28e2e5965637000a	0	0	0	0	0	0	0	0	0	0	0	0	0	0	0	6.045	1.47005	0	0	Firmicutes	Firmicutes	d__Bacteria	p__Firmicutes	c__Bacilli	o__Izemoplasmatales	f__UBA5603	g__UBA12489
93fa6304dc6d62bc30eba0b825b0d3f5	0	0	0	0	0	0	0	0	0	0	0	0	0	0	0	3.80171	0	5.78081	0	Actinobacteriota	Actinobacteriota	d__Bacteria	p__Actinobacteriota	c__Actinomycetia	o__Actinomycetales	f__Microbacteriaceae	g__Chryseoglobus
68a18bfa300f41a75c107ed8da392034	0	0	0	0	0	0	0	0	0	0	0	0	0	0	0	0	5.74911	0	0	Heterotrophic Bacteroidota	Heterotrophic Bacteroidota	d__Bacteria	p__Bacteroidota	c__Bacteroidia	o__Flavobacteriales	f__Flavobacteriaceae	g__Aequorivita
ad54f540d468d23cdbf6c3f764577b28	0	0	0	0	0	0	0	0	0	0	0	0	0	0	0	0	5.74911	0	0	Chloroflexota	Chloroflexota	d__Bacteria	p__Chloroflexota	c__Anaerolineae	o__Anaerolineales	f__Anaerolineaceae	g__UBA6107
55a4f417ee50a3c155f521f0df9e13a5	0	0	0	0	0	0	0	0	0	0	0	0	0	0	0	0	5.74911	0	0	Proteobacteria	Proteobacteria	d__Bacteria	p__Proteobacteria	c__Gammaproteobacteria	o__Burkholderiales	f__Burkholderiaceae
aff688fa438a6946c257966558aa3b56	0	0	0	0	0	0	0	0	0	0	0	0	0	0	0	0	0	0	5.98259	Proteobacteria	Proteobacteria	d__Bacteria	p__Proteobacteria	c__Gammaproteobacteria	o__Burkholderiales	f__Burkholderiaceae
534aa0050da6044b57409f3606d33c40	4.94077	0	0	0	0	0	0	0	0	0	0	0	0	0	0	0	0	4.26299	4.21127	Proteobacteria	Proteobacteria	d__Bacteria	p__Proteobacteria	c__Gammaproteobacteria	o__Burkholderiales	f__Burkholderiaceae
3f9ab75e13234ce17738cc60bd1cd67a	0	3.28954	0	0	4.44461	0	0	0	0	0	3.49189	0	0	0	0	0	3.34359	0	0	Gemmatimonadota	Gemmatimonadota	d__Bacteria	p__Gemmatimonadota	c__Gemmatimonadetes	o__Gemmatimonadales	f__GWC2-71-9
951709c2b9767ad69892a54404f25789	0	0	0	0	5.18669	0	0	0	0	0	4.13818	0	0	0	0	0	0	0	0	Bacteria_unclassified	Bacteria_unclassified	d__Bacteria
112175c8addaf364f0fd8c16c096fc19	0	0	0	0	3.26691	0	0	4.99449	0	0	3.80383	0	0	0	0	0	0	0	0	Chloroflexota	Chloroflexota	d__Bacteria	p__Chloroflexota	c__Chloroflexia	o__Chloroflexales	f__Chloroflexaceae
589f01d2e4f875125e0b7e8abf2fd5a9	0	0	0	0	0	5.22097	0	0	0	0	0	0	0	0	0	0	0	0	0	Actinobacteriota	Actinobacteriota	d__Bacteria	p__Actinobacteriota	c__Actinomycetia	o__Nitriliruptorales	f__Nitriliruptoraceae
46cb55f70fa30a8edf56055f10b9042e	0	0	0	0	0	0	0	4.56296	3.46495	0	2.54301	4.23733	0	0	0	0	0	0	0	Heterotrophic Bacteroidota	Heterotrophic Bacteroidota	d__Bacteria	p__Bacteroidota	c__Rhodothermia	o__Balneolales	f__Natronogracilivirgulaceae	g__Natronogracilivirgula
90fe32f1ead5e40c193374e62571956b	0	0	0	0	0	0	0	4.03686	4.70779	0	0	3.42764	0	0	0	0	0	0	0	Heterotrophic Bacteroidota	Heterotrophic Bacteroidota	d__Bacteria	p__Bacteroidota	c__Bacteroidia	o__Cytophagales	f__Cyclobacteriaceae	g__Algoriphagus
c1438fbfe90964e1d6366587afae3f6a	0	0	0	0	0	0	0	0	0	6.0206	0	1.9355	0	0	0	0	0	0	0	Spirochaetota	Spirochaetota	d__Bacteria	p__Spirochaetota	c__Spirochaetia
d19e21d3e8308ee30608e46570a9c9f7	0	0	0	0	0	0	0	0	0	0	3.49189	0	0	5.41477	0	0	0	0	0	Proteobacteria	Proteobacteria	d__Bacteria	p__Proteobacteria	c__Alphaproteobacteria	o__Rhodobacterales	f__Rhodobacteraceae	g__DSPG01
dac7e9db31468505a4f25a00d49fcf50	0	0	0	0	0	0	0	0	0	0	0	0	0	5.44332	0	3.56787	0	0	0	Heterotrophic Bacteroidota	Heterotrophic Bacteroidota	d__Bacteria	p__Bacteroidota	c__Bacteroidia	o__Flavobacteriales	f__Flavobacteriaceae	g__Flavobacterium
be442587208fdce8ad95dcc308180ef5	0	0	0	0	0	0	0	0	0	0	0	0	0	0	4.28453	0	0	0	0	Bdellovibrionota	Bdellovibrionota	d__Bacteria	p__Bdellovibrionota	c__Bacteriovoracia	o__Bacteriovoracales	f__Bacteriovoracaceae	g__M0603
da26434c6ce08e8e073602ccdd3cc2b7	0	0	0	0	0	3.08319	5.52705	0	0	0	0	0	0	0	0	0	0	0	0	Bacteria_unclassified	Bacteria_unclassified	d__Bacteria
193e990cf116b566f044cfb453b18aed	0	0	0	6.21638	0	0	0	0	0	0	0	0	0	0	0	0	0	0	0	Deltaproteobacteria	Proteobacteria	d__Bacteria	p__Desulfobacterota	c__BSN033	o__BSN033	f__UBA1163	g__RBG-16-49-23
9ee2131d0eb68543d8e81abdf114e611	0	0	0	0	0	0	0	0	0	3.90609	2.29715	0	0	0	0	0	0	0	0	Bdellovibrionota	Bdellovibrionota	d__Bacteria	p__Bdellovibrionota	c__Bacteriovoracia	o__Bacteriovoracales	f__Bacteriovoracaceae
e3b2cb9878b33ec8d6b64465c4063986	0	0	0	0	4.34558	0	0	0	0	5.18443	0	0	0	0	0	0	0	0	0	Proteobacteria	Proteobacteria	d__Bacteria	p__Proteobacteria	c__Alphaproteobacteria	o__Sphingomonadales	f__Sphingomonadaceae	g__Sphingomonas
40d2d43c7b79369b2801e98ed7025467	0	0	0	0	0	0	0	0	0	0	0	6.09223	3.23736	0	0	0	0	0	0	Bacteria_unclassified	Bacteria_unclassified	d__Bacteria
e650d8e3f0ac6c8cd2a1358a0bee5a2b	0	0	0	0	0	0	4.31223	0	0	0	0	0	5.50338	0	0	0	0	0	0	Heterotrophic Bacteroidota	Heterotrophic Bacteroidota	d__Bacteria	p__Bacteroidota	c__Bacteroidia	o__Bacteroidales	f__VadinHA17	g__LD21
3238b081764ac25eebbd580afff144e1	0	0	0	0	0	0	0	5.39494	0	0	3.89471	0	0	0	0	0	0	0	0	Heterotrophic Bacteroidota	Heterotrophic Bacteroidota	d__Bacteria	p__Bacteroidota	c__Bacteroidia	o__Cytophagales	f__Cyclobacteriaceae	g__Belliella
4a0e0f81914b3bfc83d8c991f024b155	0	0	0	0	0	0	0	3.57929	5.15709	0	0	0	0	0	0	0	0	0	0	Proteobacteria	Proteobacteria	d__Bacteria	p__Proteobacteria	c__Alphaproteobacteria	o__Rhodobacterales	f__Rhodobacteraceae
132eeb3ab18be06212940a1de9fb8369	0	0	0	0	0	0	0	0	0	6.06901	0	0	0	0	0	0	0	0	0	Spirochaetota	Spirochaetota	d__Bacteria	p__Spirochaetota	c__Spirochaetia	o__DSM-27196	f__SKKC01	g__SKKC01
5607a3520c6227f21b9e9fb63474e4af	0	0	0	0	0	0	0	0	0	4.55113	0	0	0	0	0	0	5.05851	0	0	Acidobacteriota	Acidobacteriota	d__Bacteria	p__Acidobacteriota	c__Thermoanaerobaculia	o__UBA5066	f__UBA5066	g__UBA5066
b90aee6367085c7c3d1d17fe41ed7f2f	0	0	0	0	0	0	0	0	0	0	5.48292	0	4.01913	0	0	0	0	0	0	Heterotrophic Bacteroidota	Heterotrophic Bacteroidota	d__Bacteria	p__Bacteroidota	c__Bacteroidia	o__Cytophagales	f__Cyclobacteriaceae	g__Algoriphagus
d64968650723950b25bc7f144bcf83de	0	0	0	0	0	0	0	0	0	0	4.13818	0	5.64715	0	0	0	0	0	0	Proteobacteria	Proteobacteria	d__Bacteria	p__Proteobacteria	c__Alphaproteobacteria
1757ad61af22a4df880c8f9d3ec5b331	0	0	0	0	0	0	0	0	0	0	0	5.04638	5.30169	0	0	0	0	0	0	Chloroflexota	Chloroflexota	d__Bacteria	p__Chloroflexota	c__Anaerolineae	o__Anaerolineales	f__EnvOPS12
f3c52af8e1754aa3b6517d3f34e7ccc4	0	0	0	0	0	0	0	0	0	0	0	0	0	0	0	6.06901	0	0	0	Heterotrophic Bacteroidota	Heterotrophic Bacteroidota	d__Bacteria	p__Bacteroidota	c__Bacteroidia	o__Bacteroidales	f__Paludibacteraceae	g__Paludibacter
8695561aee1cfa56eb71c87295502c61	0	0	0	0	0	0	0	0	0	0	0	0	0	0	0	2.1875	0	5.97056	0	Heterotrophic Bacteroidota	Heterotrophic Bacteroidota	d__Bacteria	p__Bacteroidota	c__Bacteroidia	o__Cytophagales	f__Spirosomaceae	g__Emticicia
aea5e526d8d2b140ab3bba9f48a3bab2	0	0	0	0	0	0	0	0	0	0	0	0	0	0	0	0	5.70231	0	0	Proteobacteria	Proteobacteria	d__Bacteria	p__Proteobacteria	c__Gammaproteobacteria	o__Xanthomonadales	f__Xanthomonadaceae
4f8b6c41aa2acf16b6b819515d4a42e0	0	0	0	0	0	0	0	0	0	0	0	0	0	0	0	0	0	6.06901	0	Proteobacteria_unclassfied	Proteobacteria_unclassfied	d__Bacteria	p__Proteobacteria
9b6ef1c8ef257bb40517b9a09ddf6642	5.37604	2.73478	4.30455	0	2.4237	0	0	0	0	0	0	0	0	0	0	0	0	0	0	Heterotrophic Bacteroidota	Heterotrophic Bacteroidota	d__Bacteria	p__Bacteroidota	c__Bacteroidia	o__Chitinophagales	f__Chitinophagaceae	g__Chitinophaga
1bb554f29a6abd20499d4f6bf5dd649b	1.39633	5.14071	0	4.93821	0	0	0	0	0	0	0	0	0	0	0	0	0	0	0	Spirochaetota	Spirochaetota	d__Bacteria	p__Spirochaetota	c__Spirochaetia	o__Treponematales	f__UBA8932
6283e8ea4e3bdfe194ad44a2519ab9b9	0	5.59635	0	4.23733	0	0	0	0	0	0	0	0	0	0	0	0	0	0	0	Chloroflexota	Chloroflexota	d__Bacteria	p__Chloroflexota	c__Dehalococcoidia	o__RBG-13-53-26	f__RBG-13-53-26	g__RBG-13-53-26
8c6abd616db31a52fd0f9d7da8eb75d0	0	4.26299	0	0	4.2935	0	0	0	0	0	0	0	0	0	0	0	0	4.09516	0	Proteobacteria	Proteobacteria	d__Bacteria	p__Proteobacteria	c__Gammaproteobacteria	o__Burkholderiales	f__Burkholderiaceae
1c1f30f8811e0b7c2821ad1d239a2ed9	0	0	0	0	5.47872	0	0	0	0	0	0	0	0	0	0	0	0	0	0	Spirochaetota	Spirochaetota	d__Bacteria	p__Spirochaetota	c__Leptospirae	o__Leptospirales	f__Leptospiraceae	g__Leptospira_A
d0e601ec4e46462bf75d765555d451b3	0	0	0	0	0	0	0	0	0	0	0	0	0	3.90998	0	0	0	0	0	Bdellovibrionota	Bdellovibrionota	d__Bacteria	p__Bdellovibrionota	c__Bdellovibrionia	o__Bdellovibrionales	f__Bdellovibrionaceae	g__Ga0074137
410b806ebd2201882a6b4f9b0f5e84dc	0	0	0	0	0	1.69361	0	0	4.89673	0	0	0	4.11706	0	0	0	0	0	0	Heterotrophic Bacteroidota	Heterotrophic Bacteroidota	d__Bacteria	p__Bacteroidota	c__Bacteroidia	o__Bacteroidales	f__VadinHA17	g__JAADHC01
6e0fcf118c2401ef95f7d5ab85d88ce6	0	0	0	0	0	0	5.73415	0	0	0	0	0	0	0	0	0	0	0	0	Deltaproteobacteria	Proteobacteria	d__Bacteria	p__Desulfobacterota	c__Syntrophia	o__Syntrophales	f__Smithellaceae	g__UBA8904
8d505ee5ec4208c24518c283f65760ad	0	0	0	0	0	0	0	5.81059	0	0	0	0	0	0	0	0	0	0	0	Proteobacteria	Proteobacteria	d__Bacteria	p__Proteobacteria	c__Alphaproteobacteria	o__Azospirillales	f__Azospirillaceae	g__Azospirillum
f7d1bd8e92e7fcc77f544f3c7d241970	0	0	0	0	0	0	0	4.95219	0	4.84782	0	0	0	0	0	0	0	0	0	Chloroflexota	Chloroflexota	d__Bacteria	p__Chloroflexota	c__Chloroflexia	o__Chloroflexales	f__Chloroflexaceae	g__Viridilinea
86984aa30440c097097200f758e6fcc1	0	0	0	0	0	0	0	2.27393	1.97152	0	0	4.69542	5.06863	0	0	0	0	0	0	Firmicutes	Firmicutes	d__Bacteria	p__Firmicutes	c__Bacilli	o__Acholeplasmatales	f__Acholeplasmataceae	g__MZ-XQ
b91ced62a6872c80451f7f4eb3c928ab	0	0	0	0	0	0	0	0	0	6.045	0	0	0	0	0	0	0	0	0	Actinobacteriota	Actinobacteriota	d__Bacteria	p__Actinobacteriota	c__Actinomycetia	o__Nitriliruptorales	f__Nitriliruptoraceae	g__CSBr16-57R1
f6ed7a4f33048013db4d753ea40e822e	0	0	0	0	0	0	0	0	0	0	0	0	0	0	0	0	0	6.13877	0	Bacteria_unclassified	Bacteria_unclassified	d__Bacteria
3779e2ccd3fc39a763d3bda618397525	0	0	0	0	5.4544	0	0	0	0	0	0	0	0	0	0	0	0	0	0	Heterotrophic Bacteroidota	Heterotrophic Bacteroidota	d__Bacteria	p__Bacteroidota	c__Bacteroidia	o__Chitinophagales	f__Chitinophagaceae	g__Ferruginibacter
f9653c41f6192be77ed2ee2096baa66a	0	0	0	0	0	5.04855	0	1.97437	0	0	0	0	0	0	0	0	0	0	0	Deltaproteobacteria	Proteobacteria	d__Bacteria	p__Desulfobacterota_I	c__Desulfovibrionia	o__Desulfovibrionales	f__Desulfonatronaceae	g__Desulfonatronum
6927a330857607ddee1c3ff4c69ff40f	0	0	0	0	0	4.91207	3.00011	0	0	0	0	0	0	0	0	0	0	0	0	Deltaproteobacteria	Proteobacteria	d__Bacteria	p__Desulfobacterota_I	c__Desulfovibrionia	o__Desulfovibrionales	f__Desulfonatronovibrionaceae	g__Desulfonatronovibrio
969e2c5aaf439c3d95218982c3268be7	0	0	0	0	0	4.69757	0	3.87037	0	0	0	0	0	0	0	0	0	0	0	Heterotrophic Bacteroidota	Heterotrophic Bacteroidota	d__Bacteria	p__Bacteroidota	c__Bacteroidia	o__Cytophagales	f__Cyclobacteriaceae	g__Cyclobacterium
4cc608a794aaf9e7ec19b97fa4b443ec	0	0	0	0	0	3.2668	0	0	4.9997	0	0	0	0	0	0	0	0	0	0	Heterotrophic Bacteroidota	Heterotrophic Bacteroidota	d__Bacteria	p__Bacteroidota	c__Rhodothermia	o__Balneolales	f__Balneolaceae	g__SW132
3ccb812698925af29f2304dd71e1af4a	0	0	0	0	0	1.93749	0	5.63092	0	0	0	0	0	0	0	0	0	0	0	Proteobacteria	Proteobacteria	d__Bacteria	p__Proteobacteria	c__Gammaproteobacteria	o__Xanthomonadales	f__Wenzhouxiangellaceae	g__Wenzhouxiangella
0fa0b6c4a0630703cb30b56ae1d57f6d	0	0	0	0	0	0	5.60813	0	0	0	0	0	2.295	0	0	0	0	0	0	Chloroflexota	Chloroflexota	d__Bacteria	p__Chloroflexota	c__Anaerolineae	o__DTLA01	f__DTLA01	g__DTLA01
c10ffda1575d08727c76da962325ae7d	0	0	0	0	0	0	4.99993	0	0	0	0	0	0	0	0	0	4.25809	0	0	Firmicutes	Firmicutes	d__Bacteria	p__Firmicutes_A	c__Clostridia	o__Lachnospirales	f__Lachnospiraceae	g__Mobilitalea
fe530f60c4e65abe6254e26760c5ccec	0	0	0	0	0	0	4.24867	0	0	0	0	0	0	0	0	0	4.9836	0	0	Heterotrophic Bacteroidota	Heterotrophic Bacteroidota	d__Bacteria	p__Bacteroidota	c__Bacteroidia	o__Flavobacteriales	f__Flavobacteriaceae	g__Urechidicola
acc3bfa4069f35ad4b33c21d8bd23308	0	0	0	0	0	0	0	5.78621	0	0	0	0	0	0	0	0	0	0	0	Proteobacteria	Proteobacteria	d__Bacteria	p__Proteobacteria	c__Gammaproteobacteria	o__Xanthomonadales	f__Rhodanobacteraceae	g__66-474
52fecb370a90509329df1b8825f576b1	0	0	0	0	0	0	0	4.7209	4.49178	0	0	0	0	0	0	0	0	0	0	Proteobacteria	Proteobacteria	d__Bacteria	p__Proteobacteria	c__Alphaproteobacteria	o__Caulobacterales	f__Maricaulaceae
74dc56a90fa500cc7c61b154ea61e8dd	0	0	0	0	0	0	0	0	5.4544	0	0	0	0	0	0	0	0	0	0	Proteobacteria	Proteobacteria	d__Bacteria	p__Proteobacteria	c__Gammaproteobacteria	o__Nitrococcales	f__Halorhodospiraceae	g__Halorhodospira
75ff7430e80ca05e5c7fa40ec875dcd3	0	0	0	0	0	0	0	0	0	4.67688	0	0	0	0	0	0	4.90477	0	0	Deltaproteobacteria	Proteobacteria	d__Bacteria	p__Desulfobacterota	c__Desulfobacteria	o__Desulfobacterales
5f5ac93ce218072c61088eb73d78b841	0	0	0	0	0	0	0	0	0	0	0	5.45516	4.73105	0	0	0	0	0	0	Heterotrophic Bacteroidota	Heterotrophic Bacteroidota	d__Bacteria	p__Bacteroidota	c__Bacteroidia	o__Bacteroidales	f__UBA7960	g__PUKZ01
2919c5941bba0a7f0f5a4f1d29501f80	0	0	0	0	0	0	0	0	0	0	0	0	0	0	0	0	5.65399	0	0	Proteobacteria	Proteobacteria	d__Bacteria	p__Proteobacteria	c__Gammaproteobacteria	o__Burkholderiales	f__Burkholderiaceae
cd208540aa344c2144a9bb8164fd002a	3.5766	4.90075	0	3.82952	0	0	0	0	0	0	0	0	0	0	0	0	2.94838	0	0	Chloroflexota	Chloroflexota	d__Bacteria	p__Chloroflexota	c__Anaerolineae	o__Anaerolineales	f__Anaerolineaceae
f18acd6d9cab0387d7628d4f2e74fe7a	0	4.84782	0	3.57415	0	0	0	0	0	0	0	0	0	0	0	0	4.19464	0	0	Heterotrophic Bacteroidota	Heterotrophic Bacteroidota	d__Bacteria	p__Bacteroidota	c__Bacteroidia	o__Bacteroidales	f__VadinHA17	g__LD21
93bc9ec3550e883a5f612497ea825550	0	0	0	3.82952	2.76376	0	4.78852	0	0	0	2.54301	0	0	0	0	0	0	0	0	Deltaproteobacteria	Proteobacteria	d__Bacteria	p__Desulfobacterota	c__Desulfobacteria	o__Desulfobacterales
df45318c935828c72d8b9e98fc606856	0	0	0	0	5.42968	0	0	0	0	0	0	0	0	0	0	0	0	0	0	Photosynthetic_Cyanobacteriia	Photosynthetic_Cyanobacteriia	d__Bacteria	p__Cyanobacteria	c__Cyanobacteriia	o__Cyanobacteriales	f__Nostocaceae	g__Dolichospermum
c8e704938a2ea83a17ec1d944ca5c89f	0	0	0	0	0	5.12487	0	0	0	0	0	0	0	0	0	0	0	0	0	Deltaproteobacteria	Proteobacteria	d__Bacteria	p__Desulfobacterota_I	c__Desulfovibrionia	o__Desulfovibrionales	f__Desulfonatronaceae	g__Desulfonatronum
07e0800aaed634272b670bc1826c8520	0	0	0	0	0	5.12487	0	0	0	0	0	0	0	0	0	0	0	0	0	Proteobacteria	Proteobacteria	d__Bacteria	p__Proteobacteria	c__Gammaproteobacteria	o__Pseudomonadales	f__Nitrincolaceae	g__Nitrincola
d2f959339dd9d0e9462dcd689b003fed	0	0	0	0	0	0	5.68501	0	0	0	0	0	0	0	0	0	0	0	0	Acidobacteriota	Acidobacteriota	d__Bacteria	p__Acidobacteriota	c__Thermoanaerobaculia	o__Gp7-AA8	f__Gp7-AA8	g__Gp7-AA10
5a39fab17bd086f6bd4f3ca560297528	0	0	0	0	0	0	0	5.76143	0	0	0	0	0	0	0	0	0	0	0	Deltaproteobacteria	Proteobacteria	d__Bacteria	p__Myxococcota	c__Myxococcia	o__Myxococcales	f__Myxococcaceae
95ed442166fdbcfb102e668bc13670dc	0	0	0	0	0	0	0	4.18664	0	0	0	2.87051	3.54646	0	0	0	4.25809	0	0	Heterotrophic Bacteroidota	Heterotrophic Bacteroidota	d__Bacteria	p__Bacteroidota	c__Ignavibacteria	o__Ignavibacteriales	f__Melioribacteraceae
08354d93998d4bc46e95a5e40431845d	0	0	0	0	0	0	0	0	0	0	3.98036	3.94239	0	4.59111	0	0	0	0	0	Heterotrophic Bacteroidota	Heterotrophic Bacteroidota	d__Bacteria	p__Bacteroidota	c__Bacteroidia	o__Cytophagales	f__Cyclobacteriaceae	g__Lunatimonas
73e43ad012ce065230e1902439024113	0	0	0	0	0	0	0	0	0	0	0	6.14315	0	0	0	0	0	0	0	Heterotrophic Bacteroidota	Heterotrophic Bacteroidota	d__Bacteria	p__Bacteroidota	c__Bacteroidia	o__Bacteroidales	f__JAAYUG01	g__JAAYUG01
70de8d30db9a8fdc656674bc22c80315	0	0	0	0	0	0	0	0	0	0	0	0	0	5.62923	0	0	0	0	0	Gemmatimonadota	Gemmatimonadota	d__Bacteria	p__Gemmatimonadota	c__Gemmatimonadetes	o__Gemmatimonadales	f__GWC2-71-9	g__Palsa-1233
07f17ba5fcf71fb646930522f9b0ab3d	0	0	0	0	0	0	0	0	0	0	0	0	0	3.09254	0	0	5.35597	0	0	Heterotrophic Bacteroidota	Heterotrophic Bacteroidota	d__Bacteria	p__Bacteroidota	c__Bacteroidia	o__Bacteroidales	f__VadinHA17	g__DRPN01
d8c872ef00ac55c3324616512c4e83d0	0	0	0	4.93821	0	0	4.78852	0	0	0	0	0	0	0	0	0	0	0	0	Deltaproteobacteria	Proteobacteria	d__Bacteria	p__Desulfobacterota	c__Syntrophia	o__Syntrophales	f__Smithellaceae
aa120e702165d748e571fb5beccfee49	0	0	0	0	0	0	0	0	0	0	0	0	0	0	4.13424	0	0	0	0	Bdellovibrionota	Bdellovibrionota	d__Bacteria	p__Bdellovibrionota	c__Bacteriovoracia	o__Bacteriovoracales	f__Bacteriovoracaceae
e96082fafe69024f6f8f6edba8802295	0	0	0	0	0	0	0	0	0	0	0	0	0	0	0	0	0	4.26299	0	Bdellovibrionota	Bdellovibrionota	d__Bacteria	p__Bdellovibrionota	c__Bdellovibrionia	o__Bdellovibrionales	f__Bdellovibrionaceae	g__Bdellovibrio
c46e263251a80269af52d621385f88bc	0	0	0	0	5.40455	0	0	0	0	0	0	0	0	0	0	0	0	0	0	Acidobacteriota	Acidobacteriota	d__Bacteria	p__Acidobacteriota	c__Acidobacteriae	o__Bryobacterales	f__Bryobacteraceae	g__Ga0077553
b5d0a9e4867c8a7f595f289a88af2f7a	0	0	0	0	3.03738	0	0	0	0	0	0	0	0	0	0	0	0	0	2.6124	Bdellovibrionota	Bdellovibrionota	d__Bacteria	p__Bdellovibrionota	c__Bdellovibrionia	o__Bdellovibrionales
0882382f0000d5c5a64805374c3e8d95	0	0	0	0	1.28956	0	0	0	0	4.90075	2.29715	0	0	3.09254	2.06629	0	2.78793	0	0	Chloroflexota	Chloroflexota	d__Bacteria	p__Chloroflexota	c__Anaerolineae	o__Aggregatilineales	f__A4b	g__OLB13
74d5558629ce9572585ab70b98630acd	0	0	0	0	0	4.63024	0	3.87037	0	0	0	0	0	0	0	0	0	0	0	Proteobacteria	Proteobacteria	d__Bacteria	p__Proteobacteria	c__Alphaproteobacteria	o__Rhodobacterales	f__Rhodobacteraceae
9a836fb6cd2b13d56c926d9018983ce4	0	0	0	0	0	0	2.83943	3.4679	0	0	0	3.57415	0	0	0	0	4.54047	0	0	Deltaproteobacteria	Proteobacteria	d__Bacteria	p__Desulfobacterota	c__Desulfobulbia	o__Desulfobulbales	f__Desulfocapsaceae	g__Desulforhopalus
6c38b8c23406d41d8abcdb342f278c1e	0	0	0	0	0	0	0	4.50641	0	5.14071	0	0	0	0	0	0	0	0	0	Spirochaetota	Spirochaetota	d__Bacteria	p__Spirochaetota	c__Spirochaetia	o__Treponematales	f__Termitinemataceae
8854692646266439a21a84b15071da68	0	0	0	0	0	0	0	4.03686	0	0	3.3712	0	0	4.59111	0	0	0	0	0	Proteobacteria	Proteobacteria	d__Bacteria	p__Proteobacteria	c__Alphaproteobacteria	o__Rhodobacterales	f__Rhodobacteraceae	g__Yoonia
9cd24c8c17b4793a8ebdd927cdcba79d	0	0	0	0	0	0	0	0	5.40455	0	0	0	0	0	0	0	0	0	0	Heterotrophic Bacteroidota	Heterotrophic Bacteroidota	d__Bacteria	p__Bacteroidota	c__Bacteroidia
7c858dcccc637e54c7c18c4b89856f45	0	0	0	0	0	0	0	0	0	5.97056	0	0	0	0	0	0	0	0	0	Deltaproteobacteria	Proteobacteria	d__Bacteria	p__Desulfobacterota	c__Desulfobacteria	o__Desulfobacterales	f__Desulfobacteraceae	g__Desulfobacula
864c2cff2663a9a55b02dd2f286c55c4	0	0	0	0	0	0	0	0	0	5.97056	0	0	0	0	0	0	0	0	0	Heterotrophic Bacteroidota	Heterotrophic Bacteroidota	d__Bacteria	p__Bacteroidota	c__Bacteroidia	o__Bacteroidales	f__VadinHA17	g__DRPN01
e8aff4e4fe4c451d8c96664b4b08e13a	0	0	0	0	0	0	0	0	0	4.09516	0	0	0	5.12988	0	0	0	0	0	Proteobacteria	Proteobacteria	d__Bacteria	p__Proteobacteria	c__Alphaproteobacteria	o__Sphingomonadales	f__Sphingomonadaceae	g__Sandarakinorhabdus
fab7cebb41bff3e03232a648c6390b65	0	0	0	0	0	0	0	0	0	0	5.76168	0	0	0	0	0	0	0	0	Proteobacteria	Proteobacteria	d__Bacteria	p__Proteobacteria	c__Gammaproteobacteria	o__Chromatiales	f__Chromatiaceae	g__Thiocapsa
385075d3e78b89219784f2fef1e04f7e	0	0	0	0	0	0	0	0	0	0	0	5.49439	4.52898	0	0	0	0	0	0	Heterotrophic Bacteroidota	Heterotrophic Bacteroidota	d__Bacteria	p__Bacteroidota	c__Bacteroidia	o__Bacteroidales	f__VadinHA17	g__SR-FBR-E99
37fdfa782a26d03986093813ce20ff05	0	0	0	0	0	0	0	0	0	0	0	0	0	5.60405	0	0	0	0	0	Proteobacteria	Proteobacteria	d__Bacteria	p__Proteobacteria	c__Alphaproteobacteria	o__Sphingomonadales	f__Sphingomonadaceae
bb435ed850ebc71e952f5238c3439bc3	0	0	0	0	0	0	0	0	0	0	0	0	0	0	0	5.09567	0	4.79296	0	Proteobacteria	Proteobacteria	d__Bacteria	p__Proteobacteria	c__Gammaproteobacteria	o__Burkholderiales	f__Burkholderiaceae
093bd91cfd921297285aa6e69f48bcb9	0	0	0	0	0	0	0	0	0	0	0	0	0	0	0	0	5.60405	0	0	Deltaproteobacteria	Proteobacteria	d__Bacteria	p__Desulfobacterota	c__Desulfobulbia	o__Desulfobulbales	f__Desulfocapsaceae	g__Desulfopila
5946d46eddd643000104fc152c7f264d	0	0	0	0	0	0	0	0	0	0	0	0	0	0	0	0	5.60405	0	0	Heterotrophic Bacteroidota	Heterotrophic Bacteroidota	d__Bacteria	p__Bacteroidota	c__Bacteroidia	o__Bacteroidales	f__VadinHA17	g__SR-FBR-E99
ca6cc91c7c934a77e4a6f798cdaf4796	0	0	0	0	0	0	0	0	0	0	0	0	0	0	0	0	5.60405	0	0	Deltaproteobacteria	Proteobacteria	d__Bacteria	p__Desulfobacterota	c__Desulfobulbia	o__Desulfobulbales	f__Desulfocapsaceae	g__Desulforhopalus
9eb09782ecf93190c2e77abacd65e81b	0	0	0	0	0	0	0	0	0	0	0	0	0	0	0	0	5.60405	0	0	Proteobacteria	Proteobacteria	d__Bacteria	p__Proteobacteria	c__Gammaproteobacteria	o__Xanthomonadales	f__Rhodanobacteraceae	g__Rhodanobacter
50148fac840b7d5f1e0780b5b21879f0	0	0	0	0	0	0	0	0	0	0	0	0	0	0	0	0	5.32568	0	3.31034	Deltaproteobacteria	Proteobacteria	d__Bacteria	p__Desulfobacterota	c__Desulfobulbia	o__Desulfobulbales	f__Desulfocapsaceae	g__Desulfopila
6f934c892f39551991795f0f9a22b0ac	0	0	0	0	0	0	0	0	0	0	0	0	0	0	0	0	0	5.97056	0	Proteobacteria	Proteobacteria	d__Bacteria	p__Proteobacteria	c__Gammaproteobacteria	o__Burkholderiales	f__Burkholderiaceae
6dfbb02a28ada8c515d67736fe138926	0	5.9449	0	0	0	0	0	0	0	0	0	0	0	0	0	0	0	0	0	Proteobacteria	Proteobacteria	d__Bacteria	p__Proteobacteria	c__Gammaproteobacteria	o__Burkholderiales	f__Burkholderiaceae	g__Achromobacter
70ab4884ed5a0f34e4a93a25b04eb2cd	0	0	0	0	0	0	0	5.32963	0	0	0	0	0	4.05908	0	0	0	0	0	Bacteria_unclassified	Bacteria_unclassified	d__Bacteria
c6a20c24ed947733b1a4fff7dd9c806b	0	0	0	0	0	0	0	0	0	0	0	0	0	3.82943	0	0	0	0	0	Bdellovibrionota	Bdellovibrionota	d__Bacteria	p__Bdellovibrionota	c__Bdellovibrionia	o__Bdellovibrionales	f__Bdellovibrionaceae
a70af61276e054b822c168c29d952784	0	0	0	0	5.37898	0	0	0	0	0	0	0	0	0	0	0	0	0	0	Heterotrophic Bacteroidota	Heterotrophic Bacteroidota	d__Bacteria	p__Bacteroidota	c__Bacteroidia	o__NS11-12g	f__UKL13-3	g__CAISCU01
0b336befe33daeb07b05f03e8ac542ab	0	0	0	0	4.62506	0	0	0	0	0	0	0	0	0	0	0	0	3.90609	3.16517	Proteobacteria	Proteobacteria	d__Bacteria	p__Proteobacteria	c__Alphaproteobacteria	o__Acetobacterales	f__Acetobacteraceae	g__Roseomonas_B
c9d88eb44a2d25d4e0a6a742b76a1dab	0	0	0	0	3.03738	0	0	0	0	0	5.42032	0	0	0	0	0	0	0	0	Heterotrophic Bacteroidota	Heterotrophic Bacteroidota	d__Bacteria	p__Bacteroidota
4f4d1acb64d2a833ae3a5729160f2e78	0	0	0	0	2.21618	0	0	0	0	0	3.23957	0	0	0	0	0	0	0	0	Bdellovibrionota	Bdellovibrionota	d__Bacteria	p__Bdellovibrionota	c__Bdellovibrionia	o__Bdellovibrionales
c831ef0f7b3707416228d13bb0609e24	0	0	0	0	0	0	5.6342	0	0	0	0	0	0	0	0	0	0	0	0	Heterotrophic Bacteroidota	Heterotrophic Bacteroidota	d__Bacteria	p__Bacteroidota	c__Bacteroidia
66546fe776c83711fb62311a067b673c	0	0	0	0	0	0	0	4.67007	3.93622	0	0	3.26475	0	0	0	0	0	0	0	Heterotrophic Bacteroidota	Heterotrophic Bacteroidota	d__Bacteria	p__Bacteroidota	c__Bacteroidia	o__Cytophagales	f__Cyclobacteriaceae	g__Algoriphagus
176b434fd2910e6af06dffbb48d3ef2b	0	0	0	0	0	0	0	0	0	0	3.89471	0	0	0	0	0	0	0	0	Bdellovibrionota	Bdellovibrionota	d__Bacteria	p__Bdellovibrionota	c__Bdellovibrionia	o__Bdellovibrionales	f__UBA6776	g__RBG-16-40-8
25011864b52c776eb55b858c22089673	0	0	0	0	0	0	0	0	0	0	0	5.04638	5.06863	0	0	0	0	0	0	Heterotrophic Bacteroidota	Heterotrophic Bacteroidota	d__Bacteria	p__Bacteroidota	c__Bacteroidia	o__Bacteroidales	f__VadinHA17
e34e8f0b10ef68afe0ab5da21538ca7d	0	0	0	0	0	0	0	0	0	0	0	4.0473	5.64715	0	0	0	0	0	0	Heterotrophic Bacteroidota	Heterotrophic Bacteroidota	d__Bacteria	p__Bacteroidota	c__Bacteroidia	o__Bacteroidales
cda6a3648e5221730b733e1cf4f1b1b0	0	0	0	0	0	0	0	0	0	0	0	0	0	0	4.76946	0	4.59111	0	0	Heterotrophic Bacteroidota	Heterotrophic Bacteroidota	d__Bacteria	p__Bacteroidota	c__Bacteroidia	o__Bacteroidales	f__VadinHA17	g__SR-FBR-E99
f71506e5a336c1b061592edee15d2cef	0	0	0	0	0	0	0	0	0	0	0	0	0	0	3.67507	0	5.19802	0	0	Proteobacteria	Proteobacteria	d__Bacteria	p__Proteobacteria	c__Gammaproteobacteria	o__Pseudomonadales	f__Pseudomonadaceae	g__Pseudomonas_A
ccf5a1a19370738b67fd0faae8d24424	0	0	0	0	3.46495	0	0	0	0	0	0	0	0	0	0	0	0	0	0	Bdellovibrionota	Bdellovibrionota	d__Bacteria	p__Bdellovibrionota	c__Bdellovibrionia	o__Bdellovibrionales
03555c049c401d69eb683aceb04cc3e3	0	0	0	0	0	0	0	0	0	0	0	0	0	0	0	0	0	0	5.81168	Heterotrophic Bacteroidota	Heterotrophic Bacteroidota	d__Bacteria	p__Bacteroidota	c__Bacteroidia	o__Flavobacteriales	f__Flavobacteriaceae	g__Flavobacterium
ad9af9f8eef5d5b71c911295c8c420d4	0	0	0	0	0	0	0	0	0	0	0	0	0	0	0	0	0	0	5.81168	Heterotrophic Bacteroidota	Heterotrophic Bacteroidota	d__Bacteria	p__Bacteroidota	c__Bacteroidia	o__Flavobacteriales	f__Flavobacteriaceae	g__Flavobacterium
2242517d84f5e5f08be12f358d3c3ca8	0	0	0	0	2.4237	0	0	0	0	0	0	0	0	2.78793	0	0	0	0	0	Bdellovibrionota	Bdellovibrionota	d__Bacteria	p__Bdellovibrionota	c__Bdellovibrionia	o__Bdellovibrionales
9f6fca98c468fd453c6e3d34d18063ec	0	0	0	3.26475	0	0	5.03888	3.21579	0	0	0	0	0	0	0	0	0	0	0	Chloroflexota	Chloroflexota	d__Bacteria	p__Chloroflexota	c__Anaerolineae	o__Anaerolineales	f__Anaerolineaceae	g__SpSt-1165
ea8a4a4f34a30e5dc18f6f20f43ec27a	0	0	0	0	0	0	0	0	0	2.94461	0	0	0	0	4.05304	3.12741	4.73358	0	0	Bacteria_unclassified	Bacteria_unclassified	d__Bacteria
c2b1425010b803e2248b8752f003f121	0	0	0	0	5.35298	0	0	0	0	0	0	0	0	0	0	0	0	0	0	Proteobacteria	Proteobacteria	d__Bacteria	p__Proteobacteria	c__Gammaproteobacteria	o__Burkholderiales	f__Burkholderiaceae
586dd66ad00c76be932900275b467d89	0	0	0	0	5.35298	0	0	0	0	0	0	0	0	0	0	0	0	0	0	Heterotrophic Bacteroidota	Heterotrophic Bacteroidota	d__Bacteria	p__Bacteroidota	c__Kapabacteria	o__Kapabacteriales	f__Kapabacteriaceae	g__UBA10438
edf04a1f918ab4ce9a505b97853d70b8	0	0	0	0	5.35298	0	0	0	0	0	0	0	0	0	0	0	0	0	0	Deltaproteobacteria	Proteobacteria	d__Bacteria	p__Myxococcota	c__Myxococcia	o__Myxococcales	f__Myxococcaceae
7fada9c7c439f20221f44c5d59706b47	0	0	0	0	5.21571	0	0	0	0	2.488	0	0	0	0	0	0	0	0	0	Heterotrophic Bacteroidota	Heterotrophic Bacteroidota	d__Bacteria	p__Bacteroidota	c__Bacteroidia
1893587d4fcf1b55d17c586b9fae8f0f	0	0	0	6.24001	0	0	0	0	0	0	0	0	0	0	0	0	0	0	0	Bacteria_unclassified	Bacteria_unclassified	d__Bacteria
04e63ce19fe1364cb9d99373a51765f5	0	0	0	0	0	4.14743	0	0	4.23956	0	0	0	0	0	0	0	0	0	0	Heterotrophic Bacteroidota	Heterotrophic Bacteroidota	d__Bacteria	p__Bacteroidota	c__Bacteroidia	o__Flavobacteriales	f__Flavobacteriaceae	g__Psychroflexus
64788d16ef1ac30c57d7a6a8de6027e5	0	0	0	0	0	2.48251	4.48824	0	3.93622	0	0	0	0	0	0	0	0	0	0	Heterotrophic Bacteroidota	Heterotrophic Bacteroidota	d__Bacteria	p__Bacteroidota	c__Bacteroidia	o__Bacteroidales
47f78504bb2c6d777165b6d4ed04d7f1	0	0	0	0	0	0	5.60813	0	0	0	0	0	0	0	0	0	0	0	0	Chloroflexota	Chloroflexota	d__Bacteria	p__Chloroflexota	c__Anaerolineae	o__Anaerolineales	f__Anaerolineaceae	g__Brevefilum
534f879e86655f6e68a9d7283de73186	0	0	0	0	0	0	0	0	0	0	0	0	0	0	3.87604	0	0	0	0	Bdellovibrionota	Bdellovibrionota	d__Bacteria	p__Bdellovibrionota	c__Bacteriovoracia	o__Bacteriovoracales	f__Bacteriovoracaceae
4f9d5a76a712ac0efa89e5fbfd51269e	0	0	0	0	0	0	0	0	5.35298	0	0	0	0	0	0	0	0	0	0	Heterotrophic Bacteroidota	Heterotrophic Bacteroidota	d__Bacteria	p__Bacteroidota	c__Bacteroidia	o__Chitinophagales	f__Saprospiraceae	g__Lewinella_A
a98ab497e042b826bdad5d1edba471e4	2.3241	5.83754	0	2.62294	0	0	0	0	0	0	0	0	0	0	0	0	0	0	0	Bacteria_unclassified	Bacteria_unclassified	d__Bacteria
ec0acdcc6f8106b9ea1c7e3e32af7b40	0	0	0	0	0	0	0	0	0	5.14071	0	0	0	0	0	4.61531	0	0	0	Chloroflexota	Chloroflexota	d__Bacteria	p__Chloroflexota	c__Anaerolineae	o__Anaerolineales	f__EnvOPS12	g__OLB14
433a5fc9fe32c302ae9cbf9ded815d49	0	0	0	0	0	0	0	0	0	5.09567	3.49189	0	0	3.34359	0	0	0	0	0	Acidobacteriota	Acidobacteriota	d__Bacteria	p__Acidobacteriota	c__Acidobacteriae	o__Bryobacterales	f__Bryobacteraceae	g__Ga0077553
0e4bdf4d3ea5f327e75fae7a813f60e4	0	0	0	0	0	0	0	0	0	0	3.707	5.19534	3.67953	0	0	0	0	0	0	Deltaproteobacteria	Proteobacteria	d__Bacteria	p__Desulfobacterota	c__DSM-4660	o__Desulfatiglandales	f__HGW-15	g__HGW-15
37c71c93d27e2d739c377811cecb804f	0	0	0	0	0	0	0	0	0	0	0	4.55763	5.11822	0	2.6124	0	0	0	0	Heterotrophic Bacteroidota	Heterotrophic Bacteroidota	d__Bacteria	p__Bacteroidota	c__Ignavibacteria	o__Ignavibacteriales	f__Ignavibacteriaceae
9bb97bae6f3d264ec4ee5645c3891874	0	0	0	0	0	0	0	0	0	0	0	0	0	5.55238	0	0	0	0	0	Proteobacteria	Proteobacteria	d__Bacteria	p__Proteobacteria	c__Gammaproteobacteria	o__Xanthomonadales	f__Xanthomonadaceae	g__Arenimonas
1ac5a9e0000800b78cf71b21b4bfc70d	0	0	0	0	0	0	0	0	0	0	0	0	0	5.55238	0	0	0	0	0	Proteobacteria	Proteobacteria	d__Bacteria	p__Proteobacteria	c__Alphaproteobacteria	o__Sphingomonadales	f__Sphingomonadaceae
c7c3b984503b8a8c52af1795e6c34f41	0	0	0	0	0	0	0	0	0	0	0	0	0	0	3.96717	0	0	5.42302	0	Proteobacteria	Proteobacteria	d__Bacteria	p__Proteobacteria	c__Alphaproteobacteria	o__Rhizobiales	f__Hyphomicrobiaceae	g__Hyphomicrobium_A
3b13b0e2d5df601b720ce605931d1447	0	0	0	0	0	0	0	0	0	0	0	0	0	0	0	0	5.55238	0	0	Heterotrophic Bacteroidota	Heterotrophic Bacteroidota	d__Bacteria	p__Bacteroidota	c__Bacteroidia	o__Bacteroidales
cfbaea06be05f586d0121ad4a753232d	0	0	0	0	0	0	0	0	0	0	0	0	0	0	0	0	5.55238	0	0	Chloroflexota	Chloroflexota	d__Bacteria	p__Chloroflexota	c__Anaerolineae	o__Anaerolineales	f__Anaerolineaceae	g__UBA6170
76fdfc73eea3a5975eeccd703d9e8108	0	0	0	0	0	0	0	0	0	0	0	0	0	0	0	0	5.55238	0	0	Heterotrophic Bacteroidota	Heterotrophic Bacteroidota	d__Bacteria	p__Bacteroidota	c__Bacteroidia	o__Bacteroidales
8bc7ffe462d4e4c56c53fe6814592086	0	0	0	0	0	0	0	0	0	0	0	0	0	0	0	0	5.55238	0	0	Deltaproteobacteria	Proteobacteria	d__Bacteria	p__Desulfobacterota	c__Desulfobulbia	o__Desulfobulbales	f__Desulfocapsaceae	g__Desulfopila
51ab692d10e2d4ac296a7735200295ee	0	0	0	0	0	4.69757	0	4.03686	0	0	0	0	0	0	0	0	0	0	0	Bacteria_unclassified	Bacteria_unclassified	d__Bacteria
7604bf60e9730794eae8363e5026a773	0	0	0	0	0	0	0	0	0	0	0	0	0	0	0	0	0	0	5.78558	Photosynthetic_Cyanobacteriia	Photosynthetic_Cyanobacteriia	d__Bacteria	p__Cyanobacteria	c__Cyanobacteriia	o__Cyanobacteriales	f__Coleofasciculaceae	g__SIO2C1
535a3f64103331228c3d3636fce73878	0	0	6.41552	0	0	0	0	0	0	0	0	0	0	0	0	0	0	0	0	Photosynthetic_Cyanobacteriia	Photosynthetic_Cyanobacteriia	d__Bacteria	p__Cyanobacteria	c__Cyanobacteriia	o__Cyanobacteriales	f__Coleofasciculaceae	g__SIO2C1
7d357bded553c681d6bff49181fc2de2	0	0	0	0	0	0	0	0	0	0	0	0	0	0	0	0	0	4.00362	0	Bdellovibrionota	Bdellovibrionota	d__Bacteria	p__Bdellovibrionota	c__Bdellovibrionia	o__Bdellovibrionales	f__Bdellovibrionaceae	g__Bdellovibrio
0d40c81f6e0985df1c2d7d950da12e2e	0	0	0	0	5.32651	0	0	0	0	0	0	0	0	0	0	0	0	0	0	Heterotrophic Bacteroidota	Heterotrophic Bacteroidota	d__Bacteria	p__Bacteroidota	c__Bacteroidia	o__AKYH767	f__B-17BO	g__UBA2475
ea291058b0e68b52bf31086ee2a9d98a	0	0	0	0	5.32651	0	0	0	0	0	0	0	0	0	0	0	0	0	0	Heterotrophic Bacteroidota	Heterotrophic Bacteroidota	d__Bacteria	p__Bacteroidota	c__Bacteroidia	o__Chitinophagales	f__Chitinophagaceae	g__Chitinophaga
7c150c54f1b730ddc8d2052ad5936051	0	0	0	0	4.53753	0	0	0	0	0	4.41131	0	0	0	0	0	0	0	0	Spirochaetota	Spirochaetota	d__Bacteria	p__Spirochaetota	c__Leptospirae	o__Leptospirales	f__Leptospiraceae	g__UBA2033
3e809e540687466c58c2a8eadbed5965	0	0	0	0	0	5.02222	0	0	0	0	0	0	0	0	0	0	0	0	0	Firmicutes	Firmicutes	d__Bacteria	p__Firmicutes_A	c__Clostridia	o__Acetivibrionales
53dbd31f85b14bb898bf5b30b2b2db55	0	0	0	0	0	1.01377	5.49902	0	0	0	0	0	0	0	0	0	0	0	0	Acidobacteriota	Acidobacteriota	d__Bacteria	p__Acidobacteriota	c__Aminicenantia	o__Aminicenantales	f__UBA4085	g__FEN-413
501642d6627bac3e1f3ec5ef129e83ee	0	0	0	0	0	0	5.18533	0	0	0	0	0	3.91433	0	0	0	0	0	0	Chloroflexota	Chloroflexota	d__Bacteria	p__Chloroflexota	c__Anaerolineae	o__DTLA01	f__DTLA01	g__DTLA01
37ceb7b3674e0e9775666f15f5a08944	0	0	0	0	3.3693	0	0	0	0	0	0	0	0	0	0	0	0	0	0	Bdellovibrionota	Bdellovibrionota	d__Bacteria	p__Bdellovibrionota	c__Bdellovibrionia_A	o__UBA1018	f__UBA1018	g__CAIZRG01
a4f65264a0f8fd262529f7343e560b30	0	0	0	0	0	0	0	5.65795	0	0	0	0	0	0	0	0	0	0	0	Heterotrophic Bacteroidota	Heterotrophic Bacteroidota	d__Bacteria	p__Bacteroidota	c__Bacteroidia	o__Cytophagales	f__Cyclobacteriaceae	g__Belliella
db426b7f92d848dad7aca33363cc873a	0	0	0	0	0	0	0	3.68283	4.89673	0	0	0	0	0	0	0	0	0	0	Proteobacteria	Proteobacteria	d__Bacteria	p__Proteobacteria	c__Alphaproteobacteria	o__Caulobacterales	f__Maricaulaceae	g__Oceanicaulis
6428b2727ae8817a4d60b2af32251f1f	0	0	0	0	0	0	0	0	5.32651	0	0	0	0	0	0	0	0	0	0	Heterotrophic Bacteroidota	Heterotrophic Bacteroidota	d__Bacteria	p__Bacteroidota	c__Bacteroidia	o__Flavobacteriales	f__Flavobacteriaceae	g__Psychroflexus
e28352dc9f2f1676893a76ae7075294b	0	0	0	0	0	0	0	0	0	4.67688	0	0	0	0	0	0	0	0	4.91749	Proteobacteria	Proteobacteria	d__Bacteria	p__Proteobacteria	c__Gammaproteobacteria	o__Burkholderiales	f__Burkholderiaceae
3d544e816d57683be79a4ac05bfcb7d5	0	0	0	0	0	0	0	0	0	3.80171	0	0	0	4.59111	0	0	3.4545	0	0	Acidobacteriota	Acidobacteriota	d__Bacteria	p__Acidobacteriota	c__Acidobacteriae	o__Bryobacterales	f__Bryobacteraceae	g__JACTMJ01
a82ffdbdfb2a41ec436674dd80fc0000	0	0	0	0	0	0	0	0	0	0	0	0	0	5.52585	0	0	0	0	0	Heterotrophic Bacteroidota	Heterotrophic Bacteroidota	d__Bacteria	p__Bacteroidota	c__Bacteroidia	o__Flavobacteriales	f__Flavobacteriaceae	g__Flavobacterium
44176df7f00de5efb3567405d24cbb23	0	0	0	0	5.4544	0	0	0	0	0	0	0	0	0	0	0	0	0	0	Bacteria_unclassified	Bacteria_unclassified	d__Bacteria
19376fd8dd714769385550541cf4684c	0	0	0	0	3.3693	0	0	0	0	0	0	0	0	0	0	0	0	0	0	Bdellovibrionota	Bdellovibrionota	d__Bacteria	p__Bdellovibrionota	c__Bdellovibrionia	o__Bdellovibrionales	f__1-14-0-10-45-34	g__1-14-0-10-45-34
029e4208967e5f067f716b707a7f4af8	0	0	0	0	0	0	0	0	0	0	0	0	0	0	0	0	5.52585	0	0	Acidobacteriota	Acidobacteriota	d__Bacteria	p__Acidobacteriota	c__Thermoanaerobaculia	o__UBA5066	f__UBA5066	g__UBA5066
7e1077c34724ffc558454644d5cbbfe1	0	2.73478	0	0	0	1.01377	4.83324	0	0	0	0	0	0	0	0	0	3.65386	0	0	Bacteria_unclassified	Bacteria_unclassified	d__Bacteria
b75bfadc20ca19b83f4a28dd7f1fa4bb	0	0	0	0	0	0	0	0	0	0	0	0	0	0	0	0	0	5.89219	0	Heterotrophic Bacteroidota	Heterotrophic Bacteroidota	d__Bacteria	p__Bacteroidota	c__Bacteroidia	o__Chitinophagales	f__Chitinophagaceae
6a88aeb68241fb0855b87b592cc7e777	0	0	0	0	0	0	0	0	0	0	0	0	0	0	0	0	0	5.89219	0	Proteobacteria	Proteobacteria	d__Bacteria	p__Proteobacteria	c__Alphaproteobacteria	o__Rickettsiales	f__CAIJLX01	g__CAIJLX01
0d201ddacb72581dbce646c1dc99c83e	4.94077	4.90075	0	0	0	0	0	0	0	0	0	0	0	0	0	0	0	0	0	Deltaproteobacteria	Proteobacteria	d__Bacteria	p__Desulfobacterota	c__Syntrophia	o__Syntrophales	f__Smithellaceae	g__UBA8904
3fe795ea20ad9b611e2416d41a1aff49	3.43008	2.73478	0	0	0	0	0	0	0	5.3858	0	0	0	0	0	0	0	0	0	Deltaproteobacteria	Proteobacteria	d__Bacteria	p__Desulfobacterota	c__Desulfobulbia	o__Desulfobulbales	f__Desulfocapsaceae	g__UBA2270
839e0364a050938f42cfdd661d41e3f1	0	0	0	0	0	4.82385	0	2.51968	0	0	0	0	0	0	0	0	0	0	0	Heterotrophic Bacteroidota	Heterotrophic Bacteroidota	d__Bacteria	p__Bacteroidota	c__Bacteroidia	o__Flavobacteriales	f__Schleiferiaceae
5d91d49239ad1a324866ca49e9df66da	0	0	0	0	0	4.48584	0	0	3.55472	0	0	0	0	0	0	0	0	0	0	Actinobacteriota	Actinobacteriota	d__Bacteria	p__Actinobacteriota	c__Acidimicrobiia	o__Acidimicrobiales	f__Ilumatobacteraceae	g__Ilumatobacter_A
0a4022a05bb8726bb0d54b7f6e41212c	0	0	0	0	0	0	5.55457	0	0	0	0	0	0	0	0	0	0	0	0	Chloroflexota	Chloroflexota	d__Bacteria	p__Chloroflexota	c__Anaerolineae	o__Anaerolineales	f__Anaerolineaceae	g__Brevefilum
1875f4b245e4a01ffe1911228955c7d3	0	0	0	0	0	0	5.55457	0	0	0	0	0	0	0	0	0	0	0	0	Chloroflexota	Chloroflexota	d__Bacteria	p__Chloroflexota	c__Anaerolineae	o__Anaerolineales	f__Anaerolineaceae	g__Brevefilum
788d752b8e23a23ecc7513f0f9b53008	0	0	0	0	0	0	5.55457	0	0	0	0	0	0	0	0	0	0	0	0	Gemmatimonadota	Gemmatimonadota	d__Bacteria	p__Gemmatimonadota	c__Gemmatimonadetes	o__Longimicrobiales	f__UBA6960
c41550211f1e84bc403fb56cf6daa77e	0	0	0	0	0	0	4.64583	0	0	0	3.3712	4.0473	0	0	0	0	0	0	0	Deltaproteobacteria	Proteobacteria	d__Bacteria	p__Desulfobacterota	c__Desulfobacteria	o__Desulfobacterales	f__Desulfosarcinaceae	g__Desulfosarcina
39d44b984e1ed982cf2bc6b65b1b69dd	0	0	0	0	0	0	1.90493	5.51759	0	0	0	0	0	0	0	0	0	0	0	Deltaproteobacteria	Proteobacteria	d__Bacteria	p__Myxococcota	c__Myxococcia	o__Myxococcales	f__Myxococcaceae
06b7564e6d4b11993f740702746555af	0	0	0	0	0	0	0	1.97437	0	0	5.543	0	0	0	0	0	0	0	0	Heterotrophic Bacteroidota	Heterotrophic Bacteroidota	d__Bacteria	p__Bacteroidota	c__Bacteroidia	o__Cytophagales	f__Cyclobacteriaceae	g__UBA2336
68c1b3ee8690285d79151ab44d70a323	0	0	0	0	0	0	0	0	5.29957	0	0	0	0	0	0	0	0	0	0	Heterotrophic Bacteroidota	Heterotrophic Bacteroidota	d__Bacteria	p__Bacteroidota	c__Bacteroidia	o__Bacteroidales
20c7827fefdc61c176205c56cd2f1409	0	0	0	0	0	0	0	0	0	5.86512	0	0	0	0	0	0	0	0	0	Proteobacteria	Proteobacteria	d__Bacteria	p__Proteobacteria	c__Alphaproteobacteria
250406e7929b2aed52424e56121e15f0	0	0	0	0	0	0	0	0	0	0	5.13995	0	0	3.74425	0	0	0	0	0	Proteobacteria	Proteobacteria	d__Bacteria	p__Proteobacteria	c__Alphaproteobacteria	o__Rhodobacterales	f__Rhodobacteraceae	g__DSPG01
27feed244ed834acc9da3aab59f1aeab	0	0	0	0	0	0	0	0	0	0	0	0	0	4.90477	0	4.26299	0	0	0	Heterotrophic Bacteroidota	Heterotrophic Bacteroidota	d__Bacteria	p__Bacteroidota	c__Bacteroidia	o__Cytophagales	f__Cyclobacteriaceae	g__ELB16-189
001891a545399b595a2d13d48a9e1282	0	0	0	0	0	0	0	0	0	0	0	0	0	0	0	1.80191	0	5.78081	0	Proteobacteria	Proteobacteria	d__Bacteria	p__Proteobacteria	c__Alphaproteobacteria	o__Paracaedibacterales	f__UBA11393	g__CAITNM01
f2b146ee3b9231d6bcefdbd982bc4c0a	0	0	0	0	0	0	0	0	0	0	0	0	0	0	0	0	5.49885	0	0	Photosynthetic_Cyanobacteriia	Photosynthetic_Cyanobacteriia	d__Bacteria	p__Cyanobacteria	c__Cyanobacteriia	o__Cyanobacteriales	f__Nostocaceae	g__Nodularia
55f2726ebf99d9e0c1f3df31101e53fa	0	0	0	0	0	0	0	0	0	0	0	0	0	0	0	0	5.49885	0	0	Deltaproteobacteria	Proteobacteria	d__Bacteria	p__Desulfobacterota_I	c__Desulfovibrionia	o__Desulfovibrionales	f__Desulfomicrobiaceae	g__Desulfomicrobium
b713d867b327509ee55db26a960eb746	0	0	0	0	0	0	0	0	0	0	0	0	0	0	0	0	5.49885	0	0	Heterotrophic Bacteroidota	Heterotrophic Bacteroidota	d__Bacteria	p__Bacteroidota	c__Bacteroidia	o__Flavobacteriales	f__Flavobacteriaceae
887ed93e59e2005e1cd83e6e8aacce3a	0	0	0	0	0	0	0	0	0	0	0	0	0	0	0	0	0	5.86512	0	Heterotrophic Bacteroidota	Heterotrophic Bacteroidota	d__Bacteria	p__Bacteroidota	c__Bacteroidia	o__Cytophagales	f__Spirosomaceae	g__Arcicella
9cd5055ef95532520bd8cd1520fdaab1	5.33345	4.34036	0	0	0	0	0	0	0	0	0	0	0	0	0	0	0	0	0	Heterotrophic Bacteroidota	Heterotrophic Bacteroidota	d__Bacteria	p__Bacteroidota	c__Bacteroidia	o__Chitinophagales	f__Saprospiraceae
9145ddb5ec8097d2ef085ad08d306fc3	4.63064	5.09567	0	0	0	0	0	0	0	0	0	0	0	0	0	0	0	0	0	Deltaproteobacteria	Proteobacteria	d__Bacteria	p__Desulfobacterota	c__Syntrophia	o__Syntrophales	f__Smithellaceae	g__UBA8904
10739ac3222a938e97307827c4a4c6e2	0	5.3858	0	0	0	0	0	0	0	0	0	4.0473	0	0	0	0	0	0	0	Chloroflexota	Chloroflexota	d__Bacteria	p__Chloroflexota	c__Anaerolineae	o__Anaerolineales	f__EnvOPS12	g__UBA12294
70b29f468db38e007d6ea1217e9f3f8b	0	0	0	2.87051	0	0	0	0	0	5.66041	0	0	0	0	0	0	0	0	0	Spirochaetota	Spirochaetota	d__Bacteria	p__Spirochaetota	c__UBA4802	o__UBA4802	f__UBA5368	g__FW300-bin19
1404781e575dd9c4156dcb2c7db64ec3	0	0	0	0	5.27213	0	0	0	0	0	0	0	0	0	0	0	0	0	0	Heterotrophic Bacteroidota	Heterotrophic Bacteroidota	d__Bacteria	p__Bacteroidota	c__Bacteroidia	o__AKYH767	f__B-17BO	g__UBA2475
b0de1a49ff5705c7a094bb1659f6032b	0	0	0	0	3.3693	0	0	0	0	0	0	0	0	0	0	0	0	0	0	Bdellovibrionota	Bdellovibrionota	d__Bacteria	p__Bdellovibrionota	c__Bdellovibrionia	o__Bdellovibrionales	f__Bdellovibrionaceae	g__Ga0074137
aed8702f9feb4c09fafd7a057dea7d1e	0	0	0	0	0	0	5.52705	0	0	0	0	0	0	0	0	0	0	0	0	Chloroflexota	Chloroflexota	d__Bacteria	p__Chloroflexota	c__Anaerolineae	o__Anaerolineales	f__Anaerolineaceae	g__Brevefilum
7318ec0b42d326686abee72869d59670	0	0	0	0	0	0	4.31223	0	0	0	0	4.48371	3.67953	0	0	0	0	0	0	Chloroflexota	Chloroflexota	d__Bacteria	p__Chloroflexota	c__Anaerolineae	o__Anaerolineales	f__UBA4823	g__UBA6092
9d563e0d0e164d299f583d7d96c79817	0	0	0	0	0	0	0	5.60338	0	0	0	0	0	0	0	0	0	0	0	Firmicutes	Firmicutes	d__Bacteria	p__Firmicutes_A	c__Clostridia	o__Acetivibrionales	f__DSM-8532	g__Thermoclostridium_A
e5f8ac679aa19f4e523affbe25830678	0	0	0	0	0	0	0	0	5.27213	0	0	0	0	0	0	0	0	0	0	Proteobacteria	Proteobacteria	d__Bacteria	p__Proteobacteria	c__Alphaproteobacteria	o__Sphingomonadales	f__Rhodothalassiaceae	g__Rhodothalassium
4e3c3394a157c07399d1e77c5c6a160a	0	0	0	0	0	0	0	0	0	5.83754	0	0	0	0	0	0	0	0	0	Spirochaetota	Spirochaetota	d__Bacteria	p__Spirochaetota	c__Spirochaetia	o__Treponematales	f__Termitinemataceae
59c992ea70534bab4f37746b8bd9450b	0	0	0	0	0	0	0	0	0	5.83754	0	0	0	0	0	0	0	0	0	Spirochaetota	Spirochaetota	d__Bacteria	p__Spirochaetota	c__Spirochaetia	o__Spirochaetales_A	f__DTKZ01	g__DTKZ01
4c9fdde42e9e1bf8e0cb3263576c196c	0	0	0	0	0	0	0	0	0	0	0	4.40598	5.34426	0	0	0	0	0	0	Heterotrophic Bacteroidota	Heterotrophic Bacteroidota	d__Bacteria	p__Bacteroidota	c__Bacteroidia	o__Bacteroidales	f__VadinHA17
2ac80d1f7d5a8a8d970973b70141d611	0	0	0	0	0	0	0	0	0	0	0	3.94239	5.54064	0	0	0	0	0	0	Proteobacteria	Proteobacteria	d__Bacteria	p__Proteobacteria	c__Gammaproteobacteria	o__Burkholderiales	f__Burkholderiaceae
ce2ebea96c8a74982000fbf8575643ce	0	0	0	0	0	0	0	0	3.3693	0	0	0	0	0	0	0	0	0	0	Bdellovibrionota	Bdellovibrionota	d__Bacteria	p__Bdellovibrionota	c__Bacteriovoracia	o__Bacteriovoracales	f__Bacteriovoracaceae	g__Halobacteriovorax
d4b91c494b5c278c58f0420e49f35983	0	0	0	0	0	0	0	0	0	0	0	0	5.9555	0	0	0	0	0	0	Proteobacteria	Proteobacteria	d__Bacteria	p__Proteobacteria	c__Gammaproteobacteria	o__Burkholderiales
eb375721550829431cc38b4bac26201c	0	0	0	0	0	0	0	0	0	0	0	0	5.9555	0	0	0	0	0	0	Proteobacteria	Proteobacteria	d__Bacteria	p__Proteobacteria	c__Gammaproteobacteria	o__Burkholderiales	f__SG8-39	g__SCGC-AG-212-J23
62a3ded132a7597a010b591cf56626db	0	0	0	0	0	0	0	0	0	0	0	0	0	0	0	5.83754	0	0	0	Spirochaetota	Spirochaetota	d__Bacteria	p__Spirochaetota	c__Spirochaetia	o__Treponematales	f__Treponemataceae	g__Treponema_B
26b027470702a57d72369302dee943ca	0	0	0	0	0	0	0	0	0	0	0	0	0	0	0	0	5.47134	0	0	Deltaproteobacteria	Proteobacteria	d__Bacteria	p__Desulfobacterota	c__Desulfobulbia	o__Desulfobulbales	f__Desulfocapsaceae	g__Desulfopila
12d8810288dac823d2a22accb6a9c376	0	0	0	0	0	0	0	0	0	0	0	0	0	3.55756	0	0	0	0	0	Bdellovibrionota	Bdellovibrionota	d__Bacteria	p__Bdellovibrionota	c__Bdellovibrionia	o__Bdellovibrionales	f__UBA6776	g__JADJVA01
06260f032e5ac367e16c29153a37a799	0	0	0	0	0	0	0	0	0	0	0	0	0	3.55756	0	0	0	0	0	Bdellovibrionota	Bdellovibrionota	d__Bacteria	p__Bdellovibrionota	c__Bdellovibrionia	o__Bdellovibrionales	f__UBA840	g__UBA6502
ca9492c36c6cd8031c23fb15c0134a0a	0	0	0	0	0	0	0	0	0	0	0	0	0	0	0	0	0	0	5.7044	Heterotrophic Bacteroidota	Heterotrophic Bacteroidota	d__Bacteria	p__Bacteroidota	c__Bacteroidia	o__Chitinophagales	f__Saprospiraceae	g__Haliscomenobacter
96b125436ec2473ae2ca0efcf0120f9c	0	5.80945	0	0	0	0	0	0	0	0	0	0	0	0	0	0	0	0	0	Heterotrophic Bacteroidota	Heterotrophic Bacteroidota	d__Bacteria	p__Bacteroidota	c__Bacteroidia	o__Bacteroidales	f__VadinHA17	g__LD21
ca8b1bee5daf68bd8fbe3fccb0e0831c	0	0	2.66564	0	0	0	0	0	0	0	5.48292	0	0	0	0	0	0	0	0	Gemmatimonadota	Gemmatimonadota	d__Bacteria	p__Gemmatimonadota	c__Gemmatimonadetes	o__Gemmatimonadales	f__Gemmatimonadaceae	g__PNKF01
8a5e613678a48e7ec4930890a3c3f396	0	0	0	5.60626	0	0	3.2757	0	0	0	0	0	0	0	0	0	0	0	0	Deltaproteobacteria	Proteobacteria	d__Bacteria	p__Desulfobacterota	c__Syntrophia	o__Syntrophales	f__Smithellaceae	g__UBA8904
af4942e385a7a2e49ae8710dc6af8d69	0	0	0	0	5.24419	0	0	0	0	0	0	0	0	0	0	0	0	0	0	Heterotrophic Bacteroidota	Heterotrophic Bacteroidota	d__Bacteria	p__Bacteroidota	c__Bacteroidia	o__NS11-12g	f__UKL13-3	g__CAISCU01
385a9f17a0ce40be8372dabcd5482277	0	0	0	0	5.24419	0	0	0	0	0	0	0	0	0	0	0	0	0	0	Photosynthetic_Cyanobacteriia	Photosynthetic_Cyanobacteriia	d__Bacteria	p__Cyanobacteria	c__Cyanobacteriia	o__Pseudanabaenales	f__Pseudanabaenaceae	g__Pseudanabaena
4ef01d89b4c8f15b2eed9615b5155d7c	0	0	0	0	5.24419	0	0	0	0	0	0	0	0	0	0	0	0	0	0	Deltaproteobacteria	Proteobacteria	d__Bacteria	p__Myxococcota	c__Myxococcia	o__Myxococcales	f__Myxococcaceae	g__RPRB01
e37765f613d348676cd064932290725e	0	0	0	0	5.24419	0	0	0	0	0	0	0	0	0	0	0	0	0	0	Spirochaetota	Spirochaetota	d__Bacteria	p__Spirochaetota	c__Leptospirae	o__Leptospirales	f__Leptospiraceae	g__Leptospira_A
fd1442a8f2620b36319e3f673995e568	0	0	0	0	5.35298	0	0	0	0	0	0	0	0	0	0	0	0	0	0	Bacteria_unclassified	Bacteria_unclassified	d__Bacteria
edf802ab6e44bdba2726e9a909c0f154	0	0	0	0	5.06464	0	0	0	0	2.73478	0	0	0	0	0	0	0	0	0	Heterotrophic Bacteroidota	Heterotrophic Bacteroidota	d__Bacteria	p__Bacteroidota	c__Bacteroidia
2635abff4197ee8bec15f9d6951db3e0	0	0	0	0	4.89673	0	0	0	0	0	3.3712	0	0	0	0	0	0	0	0	Photosynthetic_Cyanobacteriia	Photosynthetic_Cyanobacteriia	d__Bacteria	p__Cyanobacteria	c__Cyanobacteriia	o__Cyanobacteriales	f__Coleofasciculaceae	g__SIO2C1
722e598f2fc4744d8fa5aed58585c577	0	0	0	0	3.46495	0	0	0	0	0	0	0	0	0	0	0	0	0	5.17603	Proteobacteria	Proteobacteria	d__Bacteria	p__Proteobacteria	c__Alphaproteobacteria	o__Rhizobiales	f__Beijerinckiaceae	g__Bosea
287f78d432a3bd74ed6ba7c517cdd6a2	0	0	0	0	0	4.94037	0	0	0	0	0	0	0	0	0	0	0	0	0	Heterotrophic Bacteroidota	Heterotrophic Bacteroidota	d__Bacteria	p__Bacteroidota	c__Bacteroidia	o__Flavobacteriales	f__Flavobacteriaceae	g__Psychroflexus
2043447182299f732b42106b988a8e34	0	0	0	0	2.4237	0	0	0	0	5.42302	3.09474	0	0	0	0	0	0	0	0	Bacteria_unclassified	Bacteria_unclassified	d__Bacteria
cca80c84fa820db9bf5e3af6e89eacd5	0	0	0	0	0	0	5.49902	0	0	0	0	0	0	0	0	0	0	0	0	Heterotrophic Bacteroidota	Heterotrophic Bacteroidota	d__Bacteria	p__Bacteroidota	c__Bacteroidia	o__Bacteroidales	f__UBA7960	g__SKVR01
98f6c6c145be8964df93e88dc48f181f	0	0	0	0	0	0	5.07685	3.57929	0	0	0	0	0	0	0	0	0	0	0	Chloroflexota	Chloroflexota	d__Bacteria	p__Chloroflexota	c__Anaerolineae	o__Anaerolineales	f__Anaerolineaceae	g__UBA6170
0d6250e34da74131c452692f13acdf03	0	0	0	0	0	0	0	5.57533	0	0	0	0	0	0	0	0	0	0	0	Heterotrophic Bacteroidota	Heterotrophic Bacteroidota	d__Bacteria	p__Bacteroidota	c__Bacteroidia	o__Flavobacteriales	f__Flavobacteriaceae	g__Flavobacterium
f0d99fe84feb9351d4b2b2ebae5f20bc	0	0	0	0	0	0	0	5.57533	0	0	0	0	0	0	0	0	0	0	0	Proteobacteria	Proteobacteria	d__Bacteria	p__Proteobacteria	c__Gammaproteobacteria	o__Chromatiales	f__Chromatiaceae	g__Halochromatium
e68afb2fc8462bccfe3f85f5440d15af	0	0	0	0	0	0	0	5.57533	0	0	0	0	0	0	0	0	0	0	0	Heterotrophic Bacteroidota	Heterotrophic Bacteroidota	d__Bacteria	p__Bacteroidota	c__Bacteroidia	o__Cytophagales	f__Cyclobacteriaceae	g__Belliella
3eb34ffca70a115b8b8a0d2fd4b4300d	0	0	0	0	0	0	0	4.90868	0	0	0	4.48371	0	0	0	0	0	0	0	Heterotrophic Bacteroidota	Heterotrophic Bacteroidota	d__Bacteria	p__Bacteroidota	c__Bacteroidia
ae8aca4dd0e184d58a1b032b46c64ee3	0	0	0	0	0	0	0	0	0	5.91878	0	0	0	0	0	0	0	0	0	Bacteria_unclassified	Bacteria_unclassified	d__Bacteria
33b4fb61c2df3aca44d0b6e9bc75d7f6	0	0	0	0	0	0	0	0	5.24419	0	0	0	0	0	0	0	0	0	0	Heterotrophic Bacteroidota	Heterotrophic Bacteroidota	d__Bacteria	p__Bacteroidota	c__Bacteroidia	o__Flavobacteriales	f__Blattabacteriaceae	g__Blattabacterium
2c5ffa545f09da0f37fe5407a029235c	0	0	0	0	0	0	0	0	0	0	4.21126	5.24189	0	0	0	0	0	0	0	Chloroflexota	Chloroflexota	d__Bacteria	p__Chloroflexota	c__Anaerolineae	o__Anaerolineales	f__UBA4823
ab5b69498ab307d8da20e25cf2387941	0	0	0	0	0	0	0	0	0	0	0	4.99326	4.85216	0	0	0	0	0	0	Chloroflexota	Chloroflexota	d__Bacteria	p__Chloroflexota	c__Anaerolineae	o__Anaerolineales	f__UBA4823	g__UTCFX2
dafb5af8ffc60a2c85f60e005fe22e37	0	0	0	0	0	0	0	0	0	0	0	0	0	0	0	3.90609	0	0	0	Bdellovibrionota	Bdellovibrionota	d__Bacteria	p__Bdellovibrionota	c__Bacteriovoracia	o__Bacteriovoracales	f__Bacteriovoracaceae	g__Bacteriovorax
dfeb388c1b5b945cff00b4a4edf283ad	0	0	0	0	0	0	0	0	0	0	0	0	2.84346	0	0	0	5.26321	0	0	Actinobacteriota	Actinobacteriota	d__Bacteria	p__Actinobacteriota	c__Actinomycetia	o__Actinomycetales	f__Microbacteriaceae	g__Cryobacterium
26878815d87d5c7b3034095e63b2feeb	0	0	0	0	0	0	0	0	0	0	0	0	0	5.35597	0	1.80191	0	0	0	Deltaproteobacteria	Proteobacteria	d__Bacteria	p__Myxococcota
2efdb0720bdead79a7d11e3bb4db73f3	0	0	0	0	0	0	0	0	0	0	0	0	0	0	0	1.26118	0	3.68942	0	Bdellovibrionota	Bdellovibrionota	d__Bacteria	p__Bdellovibrionota	c__Bdellovibrionia	o__Bdellovibrionales
5ddf1e119b8847b20e2ec9b663234527	0	0	0	0	0	0	0	0	0	0	0	0	0	0	0	5.80945	0	0	0	Campylobacterota	Campylobacterota	d__Bacteria	p__Campylobacterota	c__Campylobacteria	o__Campylobacterales	f__Arcobacteraceae	g__Aliarcobacter
a1896a1822cf847d047ae26b0ae80635	0	0	0	0	0	0	0	0	0	0	0	0	0	0	0	0	5.44332	0	0	Heterotrophic Bacteroidota	Heterotrophic Bacteroidota	d__Bacteria	p__Bacteroidota	c__Bacteroidia	o__Flavobacteriales	f__Flavobacteriaceae	g__Lutibacter
f2b45df3c46b0458acb0183e647bf03c	0	0	0	0	0	0	0	0	0	0	0	0	0	0	0	0	5.44332	0	0	Photosynthetic_Cyanobacteriia	Photosynthetic_Cyanobacteriia	d__Bacteria	p__Cyanobacteria	c__Cyanobacteriia	o__Cyanobacteriales	f__Nostocaceae	g__Nodularia
c8b572edceaa09adf84041d5fe1c52e9	0	0	0	0	0	0	0	0	0	0	0	0	0	0	0	0	5.44332	0	0	Heterotrophic Bacteroidota	Heterotrophic Bacteroidota	d__Bacteria	p__Bacteroidota	c__Bacteroidia	o__Bacteroidales	f__Prolixibacteraceae	g__Draconibacterium
0319128aefc1fb39b4cbf02a80cd48ac	0	0	0	0	0	0	0	0	0	0	0	0	0	0	0	0	0	3.90609	0	Bdellovibrionota	Bdellovibrionota	d__Bacteria	p__Bdellovibrionota	c__Bacteriovoracia	o__Bacteriovoracales	f__Bacteriovoracaceae	g__Bacteriovorax
5a75da419e2a4319a4acb89c0563dde9	0	0	0	0	0	0	0	0	0	3.80171	0	0	0	0	0	0	0	0	0	Bdellovibrionota	Bdellovibrionota	d__Bacteria	p__Bdellovibrionota	c__Bacteriovoracia	o__Bacteriovoracales	f__Bacteriovoracaceae
dfdfb3e40c47b1b0c4248ccfed67818f	0	0	0	0	0	0	0	0	0	0	0	0	0	0	0	0	0	5.80945	0	Proteobacteria	Proteobacteria	d__Bacteria	p__Proteobacteria	c__Alphaproteobacteria
06be12eb5753b08b739ce53e44c9a7cc	0	0	0	0	0	0	0	0	0	0	0	0	0	3.4545	0	0	0	0	0	Bdellovibrionota	Bdellovibrionota	d__Bacteria	p__Bdellovibrionota	c__Bdellovibrionia	o__Bdellovibrionales
f7802a9109ddf1110e66324fb8582cd3	0	0	0	0	0	0	0	0	0	0	0	0	0	0	0	0	0	5.80945	0	Proteobacteria	Proteobacteria	d__Bacteria	p__Proteobacteria	c__Gammaproteobacteria	o__Burkholderiales	f__Burkholderiaceae
01b67123be73a7e4f6175acf2b62e13b	0	0	0	0	0	0	0	0	0	0	0	0	0	0	0	0	0	3.80171	5.25321	Heterotrophic Bacteroidota	Heterotrophic Bacteroidota	d__Bacteria	p__Bacteroidota	c__Bacteroidia	o__Flavobacteriales	f__Flavobacteriaceae	g__Flavobacterium
3a71c67959b596690c6d5296307b2f45	5.93065	0	0	0	0	0	0	0	0	0	0	0	0	0	0	0	0	0	0	Heterotrophic Bacteroidota	Heterotrophic Bacteroidota	d__Bacteria	p__Bacteroidota	c__Bacteroidia	o__Flavobacteriales	f__Flavobacteriaceae	g__Flavobacterium
e73eb345047cdcbdee6b2b1b607ae0bd	5.19791	0	4.92699	0	0	0	0	0	0	0	0	0	0	0	0	0	0	0	0	Photosynthetic_Cyanobacteriia	Photosynthetic_Cyanobacteriia	d__Bacteria	p__Cyanobacteria	c__Cyanobacteriia	o__Cyanobacteriales	f__Coleofasciculaceae	g__SIO2C1
7cde53a6d6433712a36ca1c23a4d74e3	2.87291	0	3.43229	0	4.78623	0	0	0	0	0	0	0	0	0	0	0	0	0	0	Heterotrophic Bacteroidota	Heterotrophic Bacteroidota	d__Bacteria	p__Bacteroidota	c__Bacteroidia	o__Cytophagales	f__Cyclobacteriaceae	g__ELB16-189
ce9350a3a65a3009d87bf63b1a79caac	1.93786	2.94461	0	0	0	0	0	0	0	5.45933	0	0	0	0	0	0	0	0	0	Heterotrophic Bacteroidota	Heterotrophic Bacteroidota	d__Bacteria	p__Bacteroidota	c__Ignavibacteria	o__SJA-28	f__B-1AR
22c3caae9df3d4432ce112985631b103	0	0	0	0	0	0	0	0	0	0	0	0	0	0	0	0	0	3.80171	0	Bdellovibrionota	Bdellovibrionota	d__Bacteria	p__Bdellovibrionota	c__Bacteriovoracia	o__Bacteriovoracales	f__Bacteriovoracaceae
9326608303955ae188a83f4407e71005	0	0	0	4.6281	4.44461	0	0	0	0	0	0	0	0	0	0	0	0	0	0	Proteobacteria	Proteobacteria	d__Bacteria	p__Proteobacteria	c__Alphaproteobacteria	o__Sphingomonadales	f__Sphingomonadaceae	g__Erythrobacter
68a86607a71a28a769c4fc08b2386613	0	0	0	0	5.21571	0	0	0	0	0	0	0	0	0	0	0	0	0	0	Photosynthetic_Cyanobacteriia	Photosynthetic_Cyanobacteriia	d__Bacteria	p__Cyanobacteria	c__Cyanobacteriia	o__Phormidesmiales	f__Phormidesmiaceae	g__Nodosilinea
ba189e0f2917b931a3b6e1b4b7ba0a10	0	0	0	0	5.21571	0	0	0	0	0	0	0	0	0	0	0	0	0	0	Gemmatimonadota	Gemmatimonadota	d__Bacteria	p__Gemmatimonadota	c__Gemmatimonadetes	o__Gemmatimonadales	f__Gemmatimonadaceae	g__Gemmatimonas
d372b8f15af37daa93f01f34440c8993	0	0	0	0	0	0	0	0	0	0	0	0	0	0	0	0	0	5.91878	0	Bacteria_unclassified	Bacteria_unclassified	d__Bacteria
66830d663c6fc79a1de0d450c4dd189b	0	0	0	0	0	0	0	0	0	0	0	0	0	0	0	0	0	3.80171	0	Bdellovibrionota	Bdellovibrionota	d__Bacteria	p__Bdellovibrionota	c__Oligoflexia	o__Silvanigrellales	f__Silvanigrellaceae	g__Silvanigrella
e8d193ff750d7c58f9ba2b0611cc1ae0	0	0	0	0	4.44461	0	0	0	0	0	4.28094	0	0	0	0	0	0	0	0	Photosynthetic_Cyanobacteriia	Photosynthetic_Cyanobacteriia	d__Bacteria	p__Cyanobacteria	c__Cyanobacteriia	o__Cyanobacteriales	f__Coleofasciculaceae	g__SIO2C1
1d0b31ec87d7d273106db5971fe61de7	0	0	0	0	4.18361	0	0	0	0	0	3.707	0	0	3.34359	0	0	0	0	0	Proteobacteria	Proteobacteria	d__Bacteria	p__Proteobacteria	c__Gammaproteobacteria	o__Xanthomonadales	f__Xanthomonadaceae	g__Stenotrophomonas
5f782b106a744ccc2dc7199f2a2c1abf	0	0	0	0	4.06503	0	2.4497	4.32281	0	0	0	0	0	0	0	0	0	0	0	Proteobacteria	Proteobacteria	d__Bacteria	p__Proteobacteria	c__Alphaproteobacteria	o__Geminicoccales	f__Geminicoccaceae	g__Arboricoccus
be6410742c1e69c7073ced3fc1d70695	0	0	0	0	0	4.36768	0	3.87037	0	0	0	0	0	0	0	0	0	0	0	Proteobacteria	Proteobacteria	d__Bacteria	p__Proteobacteria	c__Alphaproteobacteria	o__Rhodobacterales	f__Rhodobacteraceae
b107ad47dc130e858232cf852cdda9c5	0	0	0	0	0	4.14743	2.20423	3.87037	0	0	0	0	0	0	0	0	0	0	0	Spirochaetota	Spirochaetota	d__Bacteria	p__Spirochaetota	c__UBA4802	o__UBA4802	f__UBA5550	g__WRGT01
fa0605b01bcb9d2f739d78453ada1145	0	0	0	0	0	0	5.47045	0	0	0	0	0	0	0	0	0	0	0	0	Heterotrophic Bacteroidota	Heterotrophic Bacteroidota	d__Bacteria	p__Bacteroidota	c__Bacteroidia	o__Bacteroidales	f__UBA932	g__Bact-08
58ba18b634503183748f49fa2c2ad7d4	0	0	0	0	0	0	5.47045	0	0	0	0	0	0	0	0	0	0	0	0	Acidobacteriota	Acidobacteriota	d__Bacteria	p__Acidobacteriota	c__Aminicenantia	o__Aminicenantales
f77692d0c9a99805296d32146b1df263	0	0	0	0	0	0	0	0	0	0	0	0	0	0	0	5.89219	0	0	0	Bacteria_unclassified	Bacteria_unclassified	d__Bacteria
dd295254dbefb7df1618dc6f929337c0	0	0	0	0	0	0	3.79741	0	0	3.12741	0	2.32174	0	0	0	0	4.25809	0	0	Firmicutes	Firmicutes	d__Bacteria	p__Firmicutes_A	c__Clostridia	o__Christensenellales	f__CAG-74	g__HGM11604
90bcf55e13434447a0cf84859c996ac0	0	0	0	0	0	0	0	2.91005	4.96616	0	0	0	0	0	0	0	0	0	0	Proteobacteria	Proteobacteria	d__Bacteria	p__Proteobacteria	c__Alphaproteobacteria	o__Rhodobacterales	f__Rhodobacteraceae
2c12fe8b30cad2508ebf03686bcfc905	0	0	0	0	0	0	0	0	5.21571	0	0	0	0	0	0	0	0	0	0	Heterotrophic Bacteroidota	Heterotrophic Bacteroidota	d__Bacteria	p__Bacteroidota	c__Rhodothermia	o__Balneolales	f__Balneolaceae	g__SW132
a45811bd5c5cf6e634809235bbe56755	0	0	0	0	0	0	0	0	0	0	5.57216	0	0	0	0	0	0	0	0	Photosynthetic_Cyanobacteriia	Photosynthetic_Cyanobacteriia	d__Bacteria	p__Cyanobacteria	c__Cyanobacteriia	o__Cyanobacteriales	f__Coleofasciculaceae	g__SIO2C1
1da612ed60bb9b79cea5c0097ca2c572	0	0	0	0	0	0	0	0	0	0	5.13995	3.26475	2.59605	0	0	0	0	0	0	Heterotrophic Bacteroidota	Heterotrophic Bacteroidota	d__Bacteria	p__Bacteroidota	c__Bacteroidia	o__Chitinophagales	f__Saprospiraceae
59b59cf4362387e5d0cc0b3171b60e68	0	0	0	0	0	0	0	0	0	0	0	4.23733	5.11822	0	2.36623	0	0	0	0	Heterotrophic Bacteroidota	Heterotrophic Bacteroidota	d__Bacteria	p__Bacteroidota	c__Ignavibacteria	o__Ignavibacteriales	f__Ignavibacteriaceae	g__RBG-16-34-14
3b5d7aeb24e53a8babdce51cdbcbd129	0	0	0	0	0	0	0	0	0	0	0	0	5.89874	0	0	0	0	0	0	Proteobacteria	Proteobacteria	d__Bacteria	p__Proteobacteria	c__Gammaproteobacteria	o__Burkholderiales	f__Nitrosomonadaceae
c23a5cae2d278558b6de652105c1be73	0	0	0	0	0	0	0	0	0	0	0	0	0	5.41477	0	0	0	0	0	Heterotrophic Bacteroidota	Heterotrophic Bacteroidota	d__Bacteria	p__Bacteroidota	c__Bacteroidia	o__Chitinophagales	f__Saprospiraceae	g__Lewinella_A
8aa3a6b95b4fafdd92e14c3110560aa7	0	0	0	0	0	0	0	0	0	0	0	0	0	0	0	0	5.41477	0	0	Heterotrophic Bacteroidota	Heterotrophic Bacteroidota	d__Bacteria	p__Bacteroidota	c__Bacteroidia	o__Flavobacteriales	f__Flavobacteriaceae
1f72acaee974c9b706b4b9a51c8beb08	0	0	0	0	0	0	0	0	0	0	0	0	0	0	0	0	5.41477	0	0	Heterotrophic Bacteroidota	Heterotrophic Bacteroidota	d__Bacteria	p__Bacteroidota	c__Bacteroidia	o__Bacteroidales	f__UBA4417	g__UBA4417
4cec4dd1b0a1fb8b93143786290b0ed6	0	0	0	0	0	0	0	0	0	0	0	0	0	0	0	0	5.02152	3.68942	0	Photosynthetic_Cyanobacteriia	Photosynthetic_Cyanobacteriia	d__Bacteria	p__Cyanobacteria	c__Cyanobacteriia	o__Cyanobacteriales	f__Nostocaceae
87ac6a80bb79645a25f7907a655844d8	0	0	0	0	0	0	0	0	0	0	0	0	0	0	0	0	0	0	5.64772	Heterotrophic Bacteroidota	Heterotrophic Bacteroidota	d__Bacteria	p__Bacteroidota	c__Bacteroidia	o__Cytophagales	f__Spirosomaceae	g__Emticicia
adaf0f9ddc0f2e29a76af61b4021a7df	0	0	0	0	0	0	0	0	0	0	0	0	0	0	0	0	0	0	5.64772	Heterotrophic Bacteroidota	Heterotrophic Bacteroidota	d__Bacteria	p__Bacteroidota	c__Bacteroidia	o__Cytophagales	f__Spirosomaceae	g__Emticicia
63621fb38ed84f474eba30de809487d8	0	4.00362	0	0	0	0	1.90493	0	0	0	0	0	1.36754	0	0	0	4.59111	0	0	Firmicutes	Firmicutes	d__Bacteria	p__Firmicutes_A	c__Clostridia	o__Clostridiales	f__Clostridiaceae	g__Clostridium_AD
82177dae4a8e5d3f03f149b35ad25f32	0	0	0	0	5.18669	0	0	0	0	0	0	0	0	0	0	0	0	0	0	Gemmatimonadota	Gemmatimonadota	d__Bacteria	p__Gemmatimonadota	c__Gemmatimonadetes	o__Gemmatimonadales	f__Gemmatimonadaceae	g__Gemmatimonas
55a77c9d8fcc622bd0740e3ab93267da	0	0	0	0	0	0	0	0	0	0	0	0	0	0	3.56329	0	0	0	0	Bdellovibrionota	Bdellovibrionota	d__Bacteria	p__Bdellovibrionota	c__Bacteriovoracia	o__Bacteriovoracales	f__Bacteriovoracaceae	g__Bacteriovorax
03f9a266f3e895808f3e8cdf557d226a	0	0	0	0	5.18669	0	0	0	0	0	0	0	0	0	0	0	0	0	0	Gemmatimonadota	Gemmatimonadota	d__Bacteria	p__Gemmatimonadota	c__Gemmatimonadetes	o__Gemmatimonadales	f__Gemmatimonadaceae	g__JAABRT01
fdec9d911887b400b6e4288861d284a7	0	0	0	0	5.18669	0	0	0	0	0	0	0	0	0	0	0	0	0	0	Heterotrophic Bacteroidota	Heterotrophic Bacteroidota	d__Bacteria	p__Bacteroidota	c__Kapabacteria	o__Kapabacteriales	f__Kapabacteriaceae	g__UBA10438
6f9e8685e8ca5b1844d818343f39875b	0	0	0	0	4.86079	0	0	0	0	0	3.23957	0	0	0	0	0	0	0	0	Proteobacteria	Proteobacteria	d__Bacteria	p__Proteobacteria	c__Alphaproteobacteria	o__Rhodobacterales	f__Rhodobacteraceae
f661f27bc5fe9ab2430aa00230402ca0	0	0	0	0	3.03738	0	0	0	0	0	0	0	0	0	0	0	0	0	0	Bdellovibrionota	Bdellovibrionota	d__Bacteria	p__Bdellovibrionota	c__Bdellovibrionia_A	o__UBA1018
5066778acb97ff397ab0c247af1e2f4a	0	0	0	0	3.93622	0	0	0	0	0	4.74593	0	0	0	0	0	0	0	0	Proteobacteria	Proteobacteria	d__Bacteria	p__Proteobacteria	c__Gammaproteobacteria	o__Burkholderiales	f__Burkholderiaceae	g__Hydrogenophaga
88de650861ae57cc10546d2deecfcec7	0	0	0	0	2.90716	0	0	0	0	0	5.2151	0	0	0	0	0	0	0	0	Heterotrophic Bacteroidota	Heterotrophic Bacteroidota	d__Bacteria	p__Bacteroidota	c__Kapabacteria	o__Kapabacteriales
b29e0759488c1f1ac677cbb16a1011b6	0	0	0	0	2.90716	0	0	0	0	0	0	0	0	0	0	0	0	0	5.29036	Proteobacteria	Proteobacteria	d__Bacteria	p__Proteobacteria	c__Alphaproteobacteria	o__Rhizobiales	f__Beijerinckiaceae
0bb7941e8576c7a484663ad1ba916a71	0	0	0	0	0	0	5.44132	0	0	0	0	0	0	0	0	0	0	0	0	Heterotrophic Bacteroidota	Heterotrophic Bacteroidota	d__Bacteria	p__Bacteroidota	c__Bacteroidia
f3e0a0ff81d110e7d30e04d38c6c6118	0	0	0	0	2.21618	0	0	0	0	0	0	0	0	2.15337	0	0	0	0	0	Bdellovibrionota	Bdellovibrionota	d__Bacteria	p__Bdellovibrionota	c__Bdellovibrionia	o__Bdellovibrionales	f__Bdellovibrionaceae	g__Bdellovibrio
eb35d88442e275ea396ff907fb39def7	0	0	0	0	0	0	0	3.4679	4.78623	0	0	0	0	0	0	0	0	0	0	Heterotrophic Bacteroidota	Heterotrophic Bacteroidota	d__Bacteria	p__Bacteroidota	c__Rhodothermia	o__Balneolales	f__Balneolaceae	g__Gracilimonas
f0ed75f8273c8a9d031b06d9b6a6c98c	0	0	0	0	0	0	0	0	0	0	0	0	0	0	0	0	0	5.89219	0	Bacteria_unclassified	Bacteria_unclassified	d__Bacteria
9fe8e4bbf908fa89c5300c672102b9fe	0	0	0	0	0	0	0	0	0	5.75161	0	0	0	0	0	0	0	0	0	Spirochaetota	Spirochaetota	d__Bacteria	p__Spirochaetota	c__Spirochaetia	o__Treponematales	f__Termitinemataceae	g__Treponema_G
[truncated: 7,224 more rows]

## Sheet: Table S4
Table S4. Frequency and phylogenetic affiliation of eukaryotic ASVs in Salar de Huasco samples.
[truncated: 1,717 more rows]
